# Supplementary material for: Streamlined identification of strain engineering targets for bioprocess improvement using metabolic pathway enrichment analysis
Source: Sci Rep. 2023 Aug 10;13:12990. doi: 10.1038/s41598-023-39661-x (PMC10415327; doi:10.1038/s41598-023-39661-x)
Supplement: Supplementary file 1 — Supplementary Information 1. [file 41598_2023_39661_MOESM1_ESM.xlsx]

## Sheet: Extracellular fraction data
PiMP
Peak id	Mass	RT	B11_1_SN.mzXML	B11_2_SN.mzXML	B11_3_SN.mzXML	B11_4_SN.mzXML	B11_6_SN.mzXML	B11_7_SN.mzXML	B11_8_SN.mzXML	B11_9_SN.mzXML	B11_10_SN.mzXML	B11_12_SN.mzXML	B11_14_SN.mzXML	B11_15_SN.mzXML	B11_16_SN.mzXML	B12_1_SN.mzXML	B12_2_SN.mzXML	B12_3_SN.mzXML	B12_4_SN.mzXML	B12_5_SN.mzXML	B12_6_SN.mzXML	B12_7_SN.mzXML	B12_8_SN.mzXML	B12_9_SN.mzXML	B12_11_SN.mzXML	B12_13_SN.mzXML	B12_14_SN.mzXML	B12_15_SN.mzXML	B13_1_SN.mzXML	B13_2_SN.mzXML	B13_3_SN.mzXML	B13_4_SN.mzXML	B13_5_SN.mzXML	B13_6_SN.mzXML	B13_7_SN.mzXML	B13_8_SN.mzXML	B13_9_SN.mzXML	B13_11_SN.mzXML	B13_12_SN.mzXML	B13_13_SN.mzXML	B13_14_SN.mzXML	Polarity	FrAnK Annotation	PiMP Annotation	InChI Key	KEGG ID	Identification
4018	71.0136	798.55	NA	NA	NA	157545	61831.1	86801.8	75483.9	NA	340906	266465	165674	165357	196284	NA	NA	NA	NA	75949.3	60757.8	72499.8	NA	278621	249315	209810	222490	213430	NA	NA	NA	NA	65846.8	69045.8	70495.3	326397	NA	196738	125643	134898	241223	negative	No Fragments				annotated
627	72.0808	1105.83	77500.8	31187.6	74199.8	141737	22778	37168.2	70862.6	109953	163632	2703716	4527412	4.88711e+06	6.81042e+06	21990.1	68702.4	132444	148187	121154	100740	58308.9	113401	64020.2	1.41896e+06	2.62041e+06	3.01819e+06	2.92657e+06	37859	38675.6	42914.4	117383	42822.6	65991.1	98670.2	84588.7	127637	1894338	3288229	4.98712e+06	5.41069e+06	positive	Annotate in FrAnK	Pyrrolidine;3-Buten-1-amine	RWRDLPDLKQPQOW-UHFFFAOYSA-N,ASVKKRLMJCWVQF-UHFFFAOYSA-N	HMDB31641,C12244	annotated
2130	72.0808	807.38	131077	39760.1	148320	199866	23055.5	79249.5	60001.9	125867	149900	116698	61799.2	121134	79120.9	22689	52942.4	172915	93707.5	167251	161441	114932	112246	85532.9	115854	86767.6	66830.7	77000.7	67232.9	71665.7	67294.9	116667	138092	47759	158832	126470	64223.2	183692	141440	107505	99824.5	positive	Annotate in FrAnK	Pyrrolidine;3-Buten-1-amine	RWRDLPDLKQPQOW-UHFFFAOYSA-N,ASVKKRLMJCWVQF-UHFFFAOYSA-N	HMDB31641,C12244	annotated
2181	72.0808	894.51	91796.5	34839.6	106939	168607	21212.4	58506.9	62101.2	118088	157969	103903	47282	100912	74497.2	24787	57837.1	162639	112974	170523	126895	164237	88132.8	61890.5	97026.5	75550.6	53174.9	73649	56993.6	55941.6	58496.2	110933	105405	50950.8	125388	109041	84620.1	174466	140454	84702.2	82282.9	positive	Annotate in FrAnK	Pyrrolidine;3-Buten-1-amine	RWRDLPDLKQPQOW-UHFFFAOYSA-N,ASVKKRLMJCWVQF-UHFFFAOYSA-N	HMDB31641,C12244	annotated
4771	72.9696	1114.45	14941.3	12095.9	11984.9	12473.1	18745.4	14848	15610.1	13842	12073.4	13853.9	15738	12120.2	16148.4	11499.5	16661	13420	17565.2	15785.9	15497.7	12017.6	19171.2	14370.4	20359.6	15422.4	18938.8	16383.3	11800.4	15167.1	22055.5	17025.9	20750.1	20967	11624.5	19192	17841	16995.5	12414.9	20166.7	17622.9	negative	No Fragments				annotated
3450	73.0293	511.28	86122.6	92111.3	215243	637606	1.46295e+06	1.38393e+06	920127	825435	827015	865392	831012	806030	798534	85747.5	101321	207224	634443	1.34033e+06	1.43886e+06	533344	565145	577098	630503	661878	635355	699085	92585.3	112930	246422	648405	1.37882e+06	1.45496e+06	548766	505207	577382	528305	518167	536577	544365	negative	Annotate in FrAnK	Propionic acid;Propanoate;Propionic acid;Hydroxyacetone;Hydroxyacetone;Ethyl formate;D-Lactaldehyde;(R)-Lactaldehyde;Methyl acetate;Methyl acetate;3-Hydroxypropanal;3-Hydroxypropanal;Lactaldehyde;(S)-Lactaldehyde;Glycidol;Lactaldehyde	XBDQKXXYIPTUBI-UHFFFAOYSA-N,XBDQKXXYIPTUBI-UHFFFAOYSA-N,XBDQKXXYIPTUBI-UHFFFAOYSA-N,XLSMFKSTNGKWQX-UHFFFAOYSA-N,XLSMFKSTNGKWQX-UHFFFAOYSA-N,WBJINCZRORDGAQ-UHFFFAOYSA-N,BSABBBMNWQWLLU-GSVOUGTGSA-N,BSABBBMNWQWLLU-GSVOUGTGSA-N,KXKVLQRXCPHEJC-UHFFFAOYSA-N,KXKVLQRXCPHEJC-UHFFFAOYSA-N,AKXKFZDCRYJKTF-UHFFFAOYSA-N,AKXKFZDCRYJKTF-UHFFFAOYSA-N,BSABBBMNWQWLLU-VKHMYHEASA-N,BSABBBMNWQWLLU-VKHMYHEASA-N,CTKINSO…	HMDB00237,C00163,LMFA01010003,HMDB06961,C05235,HMDB31229,HMDB06458,C00937,HMDB31523,C17530,HMDB03453,C00969,HMDB03052,C00424,C10920,C05999	annotated
3876	73.0293	492.1	70346	56571.7	101294	197204	427609	476547	275544	272893	234720	278546	262265	292549	282217	63595.4	58878.3	103700	198076	347769	469759	183703	204710	193265	417260	484903	412470	481711	74492.7	58203.7	89470	251432	444067	455624	203680	156072	163853	208775	210998	236880	209586	negative	Annotate in FrAnK	Propionic acid;Propanoate;Propionic acid;Hydroxyacetone;Hydroxyacetone;Ethyl formate;D-Lactaldehyde;(R)-Lactaldehyde;Methyl acetate;Methyl acetate;3-Hydroxypropanal;3-Hydroxypropanal;Lactaldehyde;(S)-Lactaldehyde;Glycidol;Lactaldehyde	XBDQKXXYIPTUBI-UHFFFAOYSA-N,XBDQKXXYIPTUBI-UHFFFAOYSA-N,XBDQKXXYIPTUBI-UHFFFAOYSA-N,XLSMFKSTNGKWQX-UHFFFAOYSA-N,XLSMFKSTNGKWQX-UHFFFAOYSA-N,WBJINCZRORDGAQ-UHFFFAOYSA-N,BSABBBMNWQWLLU-GSVOUGTGSA-N,BSABBBMNWQWLLU-GSVOUGTGSA-N,KXKVLQRXCPHEJC-UHFFFAOYSA-N,KXKVLQRXCPHEJC-UHFFFAOYSA-N,AKXKFZDCRYJKTF-UHFFFAOYSA-N,AKXKFZDCRYJKTF-UHFFFAOYSA-N,BSABBBMNWQWLLU-VKHMYHEASA-N,BSABBBMNWQWLLU-VKHMYHEASA-N,CTKINSO…	HMDB00237,C00163,LMFA01010003,HMDB06961,C05235,HMDB31229,HMDB06458,C00937,HMDB31523,C17530,HMDB03453,C00969,HMDB03052,C00424,C10920,C05999	annotated
4138	73.0293	420.59	59744	73895.4	62479.3	106391	141423	244874	280557	163273	208879	154918	172781	225245	169238	28981.6	57923.7	85117.8	89882.6	163092	169345	150083	145060	154559	198572	126536	138836	233192	61067.6	56463.6	68628.2	131252	165459	143265	135420	125164	182098	131302	134161	100260	101003	negative	No Fragments	Propionic acid;Propanoate;Propionic acid;Hydroxyacetone;Hydroxyacetone;Ethyl formate;D-Lactaldehyde;(R)-Lactaldehyde;Methyl acetate;Methyl acetate;3-Hydroxypropanal;3-Hydroxypropanal;Lactaldehyde;(S)-Lactaldehyde;Glycidol;Lactaldehyde	XBDQKXXYIPTUBI-UHFFFAOYSA-N,XBDQKXXYIPTUBI-UHFFFAOYSA-N,XBDQKXXYIPTUBI-UHFFFAOYSA-N,XLSMFKSTNGKWQX-UHFFFAOYSA-N,XLSMFKSTNGKWQX-UHFFFAOYSA-N,WBJINCZRORDGAQ-UHFFFAOYSA-N,BSABBBMNWQWLLU-GSVOUGTGSA-N,BSABBBMNWQWLLU-GSVOUGTGSA-N,KXKVLQRXCPHEJC-UHFFFAOYSA-N,KXKVLQRXCPHEJC-UHFFFAOYSA-N,AKXKFZDCRYJKTF-UHFFFAOYSA-N,AKXKFZDCRYJKTF-UHFFFAOYSA-N,BSABBBMNWQWLLU-VKHMYHEASA-N,BSABBBMNWQWLLU-VKHMYHEASA-N,CTKINSO…	HMDB00237,C00163,LMFA01010003,HMDB06961,C05235,HMDB31229,HMDB06458,C00937,HMDB31523,C17530,HMDB03453,C00969,HMDB03052,C00424,C10920,C05999	annotated
4756	74.0246	568.84	NA	NA	6629.1	8659.01	20635.3	22665.5	30582	21635.7	19126.2	8439.42	20184.4	10927.5	13416.4	NA	NA	14810.3	14783.5	16031.7	22619	21643.2	19118	25521	19677.4	19026.6	18724.1	22901.8	NA	NA	5818.28	15666	22950.1	22033.2	25091.6	19218.2	33193.6	20306.8	23644.2	19657	21357.1	negative	No Fragments	Acetohydroxamic Acid;Acetohydroxamic acid;Glycine;Glycine;Ethyl nitrite;Methyl carbamate;Nitroethane	RRUDCFGSUDOHDG-UHFFFAOYSA-N,RRUDCFGSUDOHDG-UHFFFAOYSA-N,DHMQDGOQFOQNFH-UHFFFAOYSA-N,DHMQDGOQFOQNFH-UHFFFAOYSA-N,QQZWEECEMNQSTG-UHFFFAOYSA-N,GTCAXTIRRLKXRU-UHFFFAOYSA-N,MCSAJNNLRCFZED-UHFFFAOYSA-N	HMDB14691,C06808,HMDB00123,C00037,HMDB31239,C19445,C01837	annotated
902	74.06	548.83	111288	98619.3	101578	136214	498058	994810	983720	98977.3	69485.9	67810.6	96706.3	92002.1	117691	98172.6	103768	81933.8	199233	87854.2	695586	2.42208e+06	100063	96969.4	94853.6	101959	112558	184554	82632.9	115971	162906	157849	411148	925085	155837	92206.9	111578	77034.7	94879.4	148584	129527	positive	No Fragments	N,N-Dimethylformamide;N,N-Dimethylformamide;Methanol;Methanol;3-Aminopropionaldehyde;3-Aminopropanal;Aminoacetone;Aminoacetone;Acetone oxime	ZMXDDKWLCZADIW-UHFFFAOYSA-N,ZMXDDKWLCZADIW-UHFFFAOYSA-N,OKKJLVBELUTLKV-UHFFFAOYSA-N,OKKJLVBELUTLKV-UHFFFAOYSA-N,PCXDJQZLDDHMGX-UHFFFAOYSA-N,PCXDJQZLDDHMGX-UHFFFAOYSA-N,BCDGQXUMWHRQCB-UHFFFAOYSA-N,BCDGQXUMWHRQCB-UHFFFAOYSA-N,PXAJQJMDEXJWFB-UHFFFAOYSA-N	HMDB01888,C03134,HMDB01875,C00132,HMDB01106,C05665,HMDB02134,C01888,C01995	annotated
3126	76.012	391.08	4.25652e+06	4.45421e+06	4.449e+06	4.68865e+06	4538462	4258307	4884458	4.7473e+06	4.78511e+06	4720405	5.04826e+06	4.76887e+06	4.79769e+06	4.47393e+06	4.23299e+06	4688068	4.60825e+06	4.80474e+06	4886924	4298812	4255779	4448636	4849230	4382634	4.01203e+06	4409314	4.54996e+06	4291711	4259454	4590915	4.39335e+06	4.38366e+06	4.3745e+06	4.58829e+06	4673289	4.79591e+06	4722910	4596108	4587708	negative	Annotate in FrAnK				annotated
843	76.0757	1044.57	33778.5	34263.9	48368.7	270701	987854	1.86136e+06	1.43111e+06	1.68328e+06	1.52605e+06	1.61638e+06	2.30583e+06	2.01189e+06	2.70438e+06	41179.4	36137.3	46063.7	240955	340856	1.38482e+06	640740	2.10931e+06	2251157	2.5279e+06	2.49519e+06	2341167	2.38581e+06	38983.9	37379	60770.4	183064	739316	1.53863e+06	1.94454e+06	1.45225e+06	2.00837e+06	1.24534e+06	1.51342e+06	2.21037e+06	2.10871e+06	positive	No Fragments	Trimethylamine N-oxide;Trimethylamine N-oxide;1-Amino-propan-2-ol;1-Aminopropan-2-ol;1-Aminopropan-2-ol;(R)-1-Aminopropan-2-ol	UYPYRKYUKCHHIB-UHFFFAOYSA-N,UYPYRKYUKCHHIB-UHFFFAOYSA-N,HXKKHQJGJAFBHI-UHFFFAOYSA-N,HXKKHQJGJAFBHI-UHFFFAOYSA-N,HXKKHQJGJAFBHI-UHFFFAOYSA-N,HXKKHQJGJAFBHI-GSVOUGTGSA-N	HMDB00925,C01104,HMDB12136,C05771,Std2_1_20MAY19_20190611_110318_39,C03194	identified
3127	77.0129	390.57	1466166	1.61078e+06	1.59031e+06	1.64948e+06	1.61049e+06	1.54548e+06	1.84154e+06	1.7313e+06	1.80321e+06	1915644	1.86697e+06	1.74226e+06	1.64531e+06	1.56232e+06	1.53378e+06	1.65484e+06	1.62547e+06	1.68238e+06	1.70353e+06	1.59519e+06	1553292	1510935	1.70229e+06	1.58667e+06	1.54316e+06	1.77049e+06	1.55186e+06	1512566	1.59271e+06	1.71597e+06	1.53137e+06	1.54383e+06	1.60044e+06	1.78009e+06	1.67649e+06	1.7266e+06	1.70352e+06	1.61431e+06	1.63933e+06	negative	Annotate in FrAnK				annotated
3782	78.959	792.93	451607	497699	435414	509619	446186	424277	453229	440273	396922	572966	420658	483038	448708	426868	413515	517110	443875	508232	441952	397908	457827	427664	400644	447421	400666	396811	516125	472861	494008	416253	426965	472249	402042	395774	452402	397082	478864	435990	562302	negative	Annotate in FrAnK				annotated
4001	78.959	802.93	292212	330251	297206	313035	298335	302549	315746	296184	269574	286497	277034	315260	269985	301608	277191	348568	266590	316145	296654	305954	287155	286130	235788	300793	233638	266530	356775	331535	286659	301294	263477	286496	303304	251375	262915	275554	294565	264380	251270	negative	No Fragments				annotated
4120	78.959	813.29	228910	285394	254156	250364	210120	258411	230135	227064	226756	235575	216567	249087	224117	246445	195441	264955	194944	250389	220223	292846	203278	242660	182365	216983	188998	196085	295188	242917	184285	193665	220327	216938	233490	216735	206466	189981	249542	167902	247352	negative	No Fragments				annotated
4285	78.959	827.81	156457	184754	169780	196569	157574	191464	170579	139223	190408	145239	123991	181388	139836	168028	166899	195697	147713	157536	148803	174542	151316	167849	150835	173896	148887	118241	174486	183235	147405	141417	157390	145220	174777	138951	129614	157324	154093	167902	148796	negative	No Fragments				annotated
4354	78.959	844.72	149662	136647	132262	140767	126875	142407	119310	113244	114804	116651	85776.3	149142	105814	129993	105038	145701	113471	135179	105673	142313	127859	126105	80497.5	125011	101794	85645.6	124367	157751	105659	112822	113394	107568	174777	107954	107062	125002	126035	104016	108437	negative	No Fragments				annotated
597	79.0212	1342.97	829165	644142	169560	906490	6.13663e+06	1.00087e+06	376810	154145	183170	194977	714137	154861	3352090	7687786	584088	220383	2487775	271643	198772	1.56421e+06	456057	481519	374848	1.55889e+06	1.93608e+06	4.44159e+06	371618	748646	773937	156150	2053004	845126	162322	179597	358414	231820	208885	1.16767e+06	1.17094e+06	positive	Annotate in FrAnK	Dimethyl sulfoxide;Dimethyl sulfoxide;Mercaptoethanol	IAZDPXIOMUYVGZ-UHFFFAOYSA-N,IAZDPXIOMUYVGZ-UHFFFAOYSA-N,DGVVWUTYPXICAM-UHFFFAOYSA-N	HMDB02151,C11143,C00928	annotated
2242	79.0291	1445.22	105724	125420	108213	116514	114988	120453	116734	134802	105744	100278	136013	97327	112900	113022	124300	85554	145439	109596	120313	134128	113235	118642	118451	123263	126667	117256	111539	128566	131401	112732	121627	118032	109748	136387	119005	92156.4	90650.2	115389	122336	positive	No Fragments				annotated
2089	80.9479	738.68	91056.1	83282.2	73357.3	83924.6	45336.8	60104.1	71398	121365	83943.7	73953.5	54887.7	79902.8	96621.2	100602	69273.2	74796.9	89091.3	56781.4	44926.8	218894	129209	98283.1	90310.8	120276	84027.7	99176.4	89050.9	107659	87562.4	46972.1	33409.3	26519.8	54836.1	88182.1	127348	31855.5	97185.9	41752.1	85399.8	positive	No Fragments	Sodium chloride	FAPWRFPIFSIZLT-UHFFFAOYSA-M	C13563	annotated
4281	80.9633	763.16	110607	100198	139546	94050.8	91769.1	68844.1	66477.3	63013.8	51171	NA	92303	87985.6	89566.5	68181.8	83962.6	141073	88453.2	65518.6	192738	76202.9	74180.4	95892.6	72233.8	79393.8	100726	74337.8	73951.4	100871	108121	103934	198873	86791.7	121060	68252.4	111241	NA	55970.6	95078.7	NA	negative	No Fragments				annotated
4103	80.9747	732.25	139854	151170	117988	146428	171980	150798	134949	57549.3	45280.1	82750.4	157156	151791	152466	124622	127551	128663	178831	101231	176784	147474	115330	61581.2	100594	98615.8	165778	88095.2	199705	165661	169907	183947	170047	187315	140757	129060	125362	191322	93971.2	299326	172128	negative	No Fragments	Phosphonic acid	ABLZXFCXXLZCGV-UHFFFAOYSA-N	C06701	annotated
1830	81.9878	815.2	185899	36111.6	22573.1	28078.2	284778	33767.8	176638	122555	NA	117974	280520	23552.2	186301	23395.7	169107	9975.89	337063	70856.9	132472	33621.6	306841	50209.7	192006	44994.3	363255	128124	66575	40145.4	241046	126622	296991	299173	21972.3	153971	315730	111478	21960.1	288441	264649	positive	No Fragments				annotated
2398	82.0263	726.6	28172.2	36872.2	22267.2	33877.2	14585.2	22270.3	19945	47932.1	28263.5	26980.9	20070.2	25194.2	43206.2	33451.1	31474.6	29979.8	42610.3	18083.5	16939.3	30056.5	24359.8	41610.9	72924	35265.4	26672.4	29595.7	25667.4	40539.8	15541.4	18745.1	18847.8	18240.3	16531.3	18072.8	19058.7	NA	24203.1	46272.2	23512.5	positive	No Fragments	N-Methylformamide;NMF;Water;H2O;Acetamide;Acetamide;Acetaldehyde oxime;Aminoacetaldehyde;Sodium hydroxide	ATHHXGZTWNVVOU-UHFFFAOYSA-N,ATHHXGZTWNVVOU-UHFFFAOYSA-N,XLYOFNOQVPJJNP-UHFFFAOYSA-N,XLYOFNOQVPJJNP-UHFFFAOYSA-N,DLFVBJFMPXGRIB-UHFFFAOYSA-N,DLFVBJFMPXGRIB-UHFFFAOYSA-N,FZENGILVLUJGJX-NSCUHMNNSA-N,LYIIBVSRGJSHAV-UHFFFAOYSA-N,HEMHJVSKTPXQMS-UHFFFAOYSA-M	HMDB01122,C11489,HMDB02111,C00001,HMDB31645,C06244,HMDB03656,C06735,C12569	annotated
1379	82.0525	1505.63	763982	858350	743501	679294	732837	665817	701847	805257	670037	721377	689222	592122	662129	723071	649548	474670	854098	577418	599921	768526	663184	786976	649455	648217	838907	723549	767646	661565	718759	770648	626464	653136	871614	882648	653215	607089	731827	657665	739676	positive	No Fragments				annotated
1388	82.0525	1525.73	765088	858350	743501	696609	732837	700017	701847	805257	670037	721377	694540	592122	779877	747718	696417	574455	854098	770749	599921	768526	665081	823515	701965	675481	838907	750318	767646	733376	847291	770648	844029	725164	871614	882648	731323	631454	731827	699888	739676	positive	Annotate in FrAnK				annotated
1419	82.0525	1496.33	696772	858350	743501	562710	732837	665817	701847	749705	670037	721377	689222	592122	617373	637017	649548	474670	854098	577418	517474	768526	662891	786976	629826	648217	648611	723549	675677	661565	718759	770648	607057	639582	871614	882648	616022	607089	604828	651886	739676	positive	Annotate in FrAnK				annotated
1420	82.0525	1520.81	763982	858350	574198	696609	732837	665817	701847	805257	670037	721377	694540	587606	685921	747718	696417	574455	678335	770749	599921	768526	663184	633588	669545	672053	838907	723549	767646	733376	645505	770648	844029	725164	871614	882648	657944	607089	731827	699888	739676	positive	Annotate in FrAnK				annotated
1527	82.0525	1468.02	539472	612677	582138	539024	514120	573620	549358	629125	433201	437781	627034	513323	505216	575604	520864	408192	513720	510531	496834	558230	544510	615861	532488	554983	577130	598730	675677	554318	619246	510048	577897	557853	562804	506408	511748	418815	464371	551036	554420	positive	Annotate in FrAnK				annotated
1181	82.945	274.52	670676	694995	567736	800414	769674	707570	839945	598239	621935	672469	960510	660902	670436	795812	820002	903397	779759	719600	677398	799646	1.28879e+06	710661	987828	692124	767840	829926	712967	1.06055e+06	676182	621172	708676	726024	607283	1203155	765650	560301	600928	1.04125e+06	748298	positive	No Fragments				annotated
1375	82.945	305.66	608633	688186	485038	603142	751837	707570	562610	528054	519077	580501	884298	660902	670436	759025	572569	480782	718528	719600	677398	723155	583483	613587	674792	679691	631488	679708	650704	661897	632272	621172	647803	705392	607283	550891	589317	477232	600928	820224	667781	positive	No Fragments				annotated
1378	82.945	316.92	608633	480448	424722	465881	533223	578560	393743	497423	392013	442274	884298	464501	564777	542691	512285	455010	467603	421314	454256	447663	464186	474674	496059	540608	479732	519508	584441	474483	497298	550907	449882	510646	447412	478728	523879	434000	576565	820224	553038	positive	No Fragments				annotated
1768	82.945	348.32	313614	285594	301856	270988	267633	265874	271187	246841	259039	221540	317268	250376	350779	332248	401675	281177	362320	204797	269128	288264	374201	318781	267695	338229	407893	271418	307227	352799	316792	256017	312468	339577	291598	284428	278350	232447	301014	373444	344598	positive	No Fragments				annotated
1878	82.945	361.79	222418	212169	242023	206615	191496	210161	175312	244695	179567	221540	242125	222641	317034	221512	169714	281177	222538	204797	205286	235581	272810	318781	184172	260154	334371	217848	254952	304293	187191	209336	299793	204749	291598	238668	197687	179028	209670	222966	267675	positive	No Fragments				annotated
4207	82.9542	557.92	216826	231405	221492	204160	205825	199024	184194	120077	NA	NA	NA	NA	NA	217534	194975	200245	204022	172691	173400	191847	113314	NA	NA	NA	NA	NA	230519	211400	214953	230983	164338	182802	117420	93661	NA	NA	NA	NA	NA	negative	No Fragments	Chloric acid	XTEGARKTQYYJKE-UHFFFAOYSA-N	C01485	annotated
4499	83.0139	488.01	34157.3	32078.2	21569.4	30315.1	65820.4	56295.4	36828.4	67264.4	85706.6	34469	35083.5	NA	27092.5	33741.4	32730.8	25327.3	37833	45528.2	33170.1	39566.7	88343.1	112283	62354.4	47079	42602.5	66001	35865.8	28384.4	34682.2	26304.1	43243.1	52974.2	32270.6	56498.5	88893.9	27124.5	34629	31165.5	36408.9	negative	No Fragments	4-Hydroxy-2-butenoic acid gamma-lactone;2(5H)-Furanone;3-Butynoate;4-Hydroxy-2-butynal;2(3H)-Furanone	VIHAEDVKXSOUAT-UHFFFAOYSA-N,VIHAEDVKXSOUAT-UHFFFAOYSA-N,KKAHGSQLSTUDAV-UHFFFAOYSA-N,QAPQYLWHUDXNHY-UHFFFAOYSA-N,RHDGNLCLDBVESU-UHFFFAOYSA-N	HMDB32330,C17601,C06144,C02648,C17602	annotated
4671	83.0139	865.09	41224.7	29666.3	34925.8	18355.8	NA	5921.33	NA	54374.6	34343.4	24114.8	17485.5	13373	12801.5	33938.4	40973.7	31636.4	17820	NA	NA	6683.9	61576.4	44974.7	50094	32704.8	26000.1	28465.2	38711.6	32320.8	33119.2	24562.9	NA	NA	13152	57573.8	52767.9	18702.1	12446.9	13311.6	12114.2	negative	No Fragments	4-Hydroxy-2-butenoic acid gamma-lactone;2(5H)-Furanone;3-Butynoate;4-Hydroxy-2-butynal;2(3H)-Furanone	VIHAEDVKXSOUAT-UHFFFAOYSA-N,VIHAEDVKXSOUAT-UHFFFAOYSA-N,KKAHGSQLSTUDAV-UHFFFAOYSA-N,QAPQYLWHUDXNHY-UHFFFAOYSA-N,RHDGNLCLDBVESU-UHFFFAOYSA-N	HMDB32330,C17601,C06144,C02648,C17602	annotated
1386	84.0637	1503.14	161364	145719	143167	144134	152759	140733	170652	147287	110928	167414	146317	146058	161222	170527	145427	107305	148116	99642.4	122171	141403	170552	148026	151745	146786	187673	134954	162157	158478	151454	161909	153551	140611	161145	191301	158063	105575	115659	148868	142280	positive	No Fragments				annotated
2173	84.0637	1466.04	119869	136773	143167	136088	131200	128303	134519	160528	108822	143469	147931	124679	130856	136243	157793	114412	130800	97262.9	98202.3	132682	156255	148026	135513	121675	128826	139753	139649	158478	148172	117102	128492	117851	129495	138846	129131	105575	140386	176467	140684	positive	No Fragments				annotated
1182	84.942	279.43	443795	500288	362372	541611	544689	459959	682768	420445	404240	404003	651861	414606	508354	530260	572129	655353	513602	535548	449881	546630	896781	491359	602323	538820	572407	546776	488734	577720	489729	498168	481596	482631	457672	847171	471987	413820	434476	836426	536958	positive	Annotate in FrAnK				annotated
1540	84.942	300.76	413742	474845	362372	541611	544689	459959	520370	355661	404240	390272	651861	414606	431729	530260	476450	655353	508109	535548	426250	546630	422528	409388	602323	474504	452620	546776	488734	446920	489729	498168	481596	482631	457672	396720	444734	333369	434476	588931	486333	positive	Annotate in FrAnK				annotated
1907	84.942	333.11	269917	222083	233488	232804	297232	236704	237536	234414	234112	215626	239102	256694	307590	262958	282398	201215	273735	193858	233855	274200	263005	314792	237409	308869	281941	231844	301565	257153	291951	216186	271710	240325	259405	196254	243993	200416	226919	291054	274804	positive	Annotate in FrAnK				annotated
1979	84.942	349.23	225195	197089	211585	174714	212363	188621	156868	188785	169402	190522	211525	224871	220080	184929	282398	181982	209293	144481	208054	227726	214767	271260	179464	238674	235506	194349	208070	250930	196941	188506	212317	222374	198736	196254	186633	172373	194054	253079	274804	positive	No Fragments				annotated
2151	84.942	372.76	118069	107031	78020.8	153258	106369	129516	94658.9	188785	91282.5	106752	178776	128572	161876	98098.5	126189	88367.1	104317	102165	129156	102919	150180	127957	97684.8	140845	115089	148800	106534	104372	110867	127442	105434	105655	117277	144160	107026	104282	106522	147333	123677	positive	No Fragments				annotated
4208	84.9512	557.62	76736.1	87575.2	72529.8	77382.4	63003.6	72067.8	62221.7	50167.7	NA	NA	NA	NA	NA	68457.9	75214.1	74613.6	70987.4	65096.4	59720.7	70614.2	28521.8	NA	NA	NA	NA	NA	84429.5	81794.1	82285.9	78784.4	63879.5	54753	45786.2	40640.6	NA	NA	NA	NA	NA	negative	No Fragments				annotated
4080	84.9908	721.56	94752.1	77894.2	186862	79619.8	34358.5	66744.7	61155.1	247188	215011	85609.5	34440.6	74981.6	83569.9	231205	70469.3	309098	186023	89730	53855	72383.1	32434.8	96693.6	140511	199627	102488	231767	72685.7	105520	72788.1	53310.3	32566.3	45662.2	50714.7	66958.9	99763.4	77778.6	105311	62957.3	65593.9	negative	No Fragments				annotated
3327	85.0296	394.36	71900.8	77458.6	74594.6	78584.8	104315	88086.9	80496.5	103312	328816	1.20604e+06	1.6533e+06	1.42864e+06	2.36279e+06	82917.6	82965.4	109909	NA	94412.4	88667.5	78185.6	147949	217081	914602	1.39771e+06	1.27189e+06	1.56583e+06	89360.8	44410.7	83486.5	97021.6	91660.5	90922.4	90555.9	97062.9	340781	915340	1.06324e+06	1.88634e+06	1.64434e+06	negative	Annotate in FrAnK	But-2-enoic acid;2-Butenoate;Crotonic acid;Isocrotonic acid;Isocrotonic acid;Gamma-Butyrolactone;gamma-Butyrolactone;Dihydrofuran-2(3H)-one;Methyl acrylate;Methyl acrylate;Oxolan-3-one;Ethenyl acetate;Vinyl acetate;Diacetyl;Diacetyl;Diacetyl;Cyclopropanecarboxylate;beta-Butyrolactone;Succinic aldehyde;2-Butyne-1,4-diol;Vinyl acetic acid;methacrylic acid	LDHQCZJRKDOVOX-NSCUHMNNSA-N,LDHQCZJRKDOVOX-NSCUHMNNSA-N,LDHQCZJRKDOVOX-NSCUHMNNSA-N,LDHQCZJRKDOVOX-IHWYPQMZSA-N,LDHQCZJRKDOVOX-IHWYPQMZSA-N,YEJRWHAVMIAJKC-UHFFFAOYSA-N,YEJRWHAVMIAJKC-UHFFFAOYSA-N,YEJRWHAVMIAJKC-UHFFFAOYSA-N,BAPJBEWLBFYGME-UHFFFAOYSA-N,BAPJBEWLBFYGME-UHFFFAOYSA-N,JLPJFSCQKHRSQR-UHFFFAOYSA-N,XTXRWKRVRITETP-UHFFFAOYSA-N,XTXRWKRVRITETP-UHFFFAOYSA-N,QSJXEFYPDANLFS-UHFFFAOYSA-N,QSJXEFY…	HMDB10720,C01771,LMFA01030195,HMDB34439,LMFA01030194,HMDB00549,C01770,LMFA07040004,HMDB33977,C19443,HMDB02523,HMDB31209,C19309,HMDB03407,C00741,LMFA12000012,C16267,C19201,C16835,C02497,LMFA01030004,PC4093	annotated
4375	86.0248	583.96	18447	17023.7	18841.7	27507.2	13773.1	17093	30799.2	24099.5	50103	107153	132183	130894	163205	16434.7	25563.7	24368	10670.3	22032.1	19634.8	22817.4	29934.2	32280.1	72761.8	89121.8	107081	90907.1	19784.2	18840.9	14268	21390.2	13960.1	16216.4	26872.6	29708.6	43816.7	120177	133831	144456	119239	negative	No Fragments	3-Isoxazolidinone;2-Aminoacrylic acid;Dehydroalanine;2-Oxazolidinone;Aminoacrylate	QXDOFVVNXBGLKK-UHFFFAOYSA-N,UQBOJOOOTLPNST-UHFFFAOYSA-N,UQBOJOOOTLPNST-UHFFFAOYSA-N,IZXIZTKNFFYFOF-UHFFFAOYSA-N,YTLYLLTVENPWFT-UPHRSURJSA-N	HMDB39426,HMDB03609,C02218,C06695,C20253	annotated
2167	86.9391	273.49	100370	103978	88439.1	104537	121523	91461.9	113333	94886.9	94178.5	70812.1	119714	107367	108138	104099	95064.4	82032.2	117287	91368.4	82495.7	91860.2	139942	96485.7	102675	92599.7	83712.1	122111	126012	154191	106644	89891.1	90424.9	96812	80658.2	179709	102454	92824.7	119839	131097	113449	positive	No Fragments				annotated
3336	87.0087	834.13	906401	1.24187e+06	1.13888e+06	1161731	639633	1.21279e+06	747427	765099	1.12435e+06	1626773	1.48672e+06	1.9764e+06	1.70136e+06	1.25099e+06	791330	1.19988e+06	785876	740743	778828	908675	693950	1.0108e+06	888758	1.18682e+06	1122544	1.12687e+06	1.37481e+06	1.26523e+06	816092	658220	680256	562066	820037	623505	888182	1.73968e+06	2.09783e+06	1.93145e+06	1.74305e+06	negative	Annotate in FrAnK	Pyruvic acid;Pyruvate;Pyruvic acid;Malonic semialdehyde;3-Oxopropanoate;Glucosereductone;2-hydroxyacrylic Acid;Ethylene carbonate;3-Hydroxypropenoate	LCTONWCANYUPML-UHFFFAOYSA-N,LCTONWCANYUPML-UHFFFAOYSA-N,LCTONWCANYUPML-UHFFFAOYSA-N,OAKURXIZZOAYBC-UHFFFAOYSA-N,OAKURXIZZOAYBC-UHFFFAOYSA-N,NVXLIZQNSVLKPO-UHFFFAOYSA-N,FEWFXBUNENSNBQ-UHFFFAOYSA-N,KMTRUDSVKNLOMY-UHFFFAOYSA-N,ZJKIBABOSPFBNO-OWOJBTEDSA-N	HMDB00243,C00022,LMFA01060077,HMDB11111,C00222,HMDB40261,HMDB62676,C20363,C12069	annotated
2447	87.0088	501.66	5.9824e+06	78125.7	1.58805e+06	5.80321e+06	98849.7	140740	139435	20920026	99473624	395551232	461399520	474930848	532765792	9219292	96785.3	1.17761e+06	3.74189e+06	12178780	163900	111889	16707679	47883840	217821248	280563040	279283776	322517504	7.0342e+06	119018	748706	3.99469e+06	147134	104069	1.79057e+06	13403402	139557568	473493888	484782304	553151424	571767616	negative	Annotate in FrAnK	Pyruvic acid;Pyruvate;Pyruvic acid;Malonic semialdehyde;3-Oxopropanoate;Glucosereductone;2-hydroxyacrylic Acid;Ethylene carbonate;3-Hydroxypropenoate;Pyruvate	LCTONWCANYUPML-UHFFFAOYSA-N,LCTONWCANYUPML-UHFFFAOYSA-N,LCTONWCANYUPML-UHFFFAOYSA-N,OAKURXIZZOAYBC-UHFFFAOYSA-N,OAKURXIZZOAYBC-UHFFFAOYSA-N,NVXLIZQNSVLKPO-UHFFFAOYSA-N,FEWFXBUNENSNBQ-UHFFFAOYSA-N,KMTRUDSVKNLOMY-UHFFFAOYSA-N,ZJKIBABOSPFBNO-OWOJBTEDSA-N,LCTONWCANYUPML-UHFFFAOYSA-M	HMDB00243,C00022,LMFA01060077,HMDB11111,C00222,HMDB40261,HMDB62676,C20363,C12069,Std1_2_20MAY19_20190611_110002_41	identified
3023	87.0088	571.27	197738	63873.3	103258	177983	92753.1	118855	118538	471996	1.7763e+06	8672164	8928684	9822026	11880312	219071	85995.6	147388	211116	311759	141012	110538	351828	898901	4.10491e+06	5563306	6187101	6552228	157816	72736.5	95040.9	163662	104267	74388.9	119231	298070	2.37344e+06	10918289	10593838	11880309	12255379	negative	Annotate in FrAnK	Pyruvic acid;Pyruvate;Pyruvic acid;Malonic semialdehyde;3-Oxopropanoate;Glucosereductone;2-hydroxyacrylic Acid;Ethylene carbonate;3-Hydroxypropenoate	LCTONWCANYUPML-UHFFFAOYSA-N,LCTONWCANYUPML-UHFFFAOYSA-N,LCTONWCANYUPML-UHFFFAOYSA-N,OAKURXIZZOAYBC-UHFFFAOYSA-N,OAKURXIZZOAYBC-UHFFFAOYSA-N,NVXLIZQNSVLKPO-UHFFFAOYSA-N,FEWFXBUNENSNBQ-UHFFFAOYSA-N,KMTRUDSVKNLOMY-UHFFFAOYSA-N,ZJKIBABOSPFBNO-OWOJBTEDSA-N	HMDB00243,C00022,LMFA01060077,HMDB11111,C00222,HMDB40261,HMDB62676,C20363,C12069	annotated
3120	88.0121	515.86	40574.8	NA	14648.5	38355.8	NA	4801.18	NA	133987	672323	3.41927e+06	3.31906e+06	4.38636e+06	4655473	39942.6	NA	5425.71	24953.8	89300.5	7235	NA	85954.4	294066	1.63926e+06	2173723	2.51812e+06	3.24123e+06	28989	NA	5026.25	19280.2	NA	NA	7816.35	63360	870571	5.62549e+06	4790284	4.66235e+06	4.85152e+06	negative	Annotate in FrAnK				annotated
3880	88.0122	561.25	6570.31	NA	NA	8354.11	NA	3988.34	NA	30753.2	75079.7	336599	335538	389190	458813	13722.8	NA	NA	6023.03	13972.3	NA	NA	15818.5	38837.1	172051	217944	256463	254050	5761.14	NA	NA	NA	NA	NA	NA	11723.9	93476.2	434390	410778	484672	478797	negative	No Fragments				annotated
2683	88.0404	730.73	50225	31156.5	50778.9	104321	130625	151941	131884	1.9576e+06	11231583	35331468	35629856	35724436	46099992	39056.5	52994.8	73391.1	119097	89900.2	137926	129533	1.53233e+06	9852090	29237950	28180014	33509802	34593776	82354	39849.1	61233.2	77563.5	162156	132542	922537	1.48402e+06	15593520	37679744	39752628	44510296	46752712	negative	Annotate in FrAnK	Beta-Alanine;beta-Alanine;beta-Alanine;L-Alanine;L-Alanine;L-Alanine;Sarcosine;Sarcosine;D-Alanine;D-Alanine;Ethyl carbamate;Urethane;(alpha-D-mannosyl)7-beta-D-mannosyl-diacetylchitobiosyl-L-asparagine, isoform A (protein);Alanine;HMMF;2-Nitropropane	UCMIRNVEIXFBKS-UHFFFAOYSA-N,UCMIRNVEIXFBKS-UHFFFAOYSA-N,UCMIRNVEIXFBKS-UHFFFAOYSA-N,QNAYBMKLOCPYGJ-REOHCLBHSA-N,QNAYBMKLOCPYGJ-REOHCLBHSA-N,QNAYBMKLOCPYGJ-REOHCLBHSA-N,FSYKKLYZXJSNPZ-UHFFFAOYSA-N,FSYKKLYZXJSNPZ-UHFFFAOYSA-N,QNAYBMKLOCPYGJ-UWTATZPHSA-N,QNAYBMKLOCPYGJ-UWTATZPHSA-N,JOYRKODLDBILNP-UHFFFAOYSA-N,JOYRKODLDBILNP-UHFFFAOYSA-N,QNAYBMKLOCPYGJ-UHFFFAOYSA-N,QNAYBMKLOCPYGJ-UHFFFAOYSA-N,KOCFTAD…	HMDB00056,C00099,Std1_2_20MAY19_20190611_110002_30,HMDB00161,C00041,Std2_1_20MAY19_20190611_110318_30,HMDB00271,C00213,HMDB01310,C00133,HMDB31219,C01537,HMDB62251,C01401,C11488,C02116	identified
3359	88.0404	782.17	70832.2	76677.5	67945.7	157599	252415	306686	296641	313517	392549	1.40971e+06	1249832	1.47604e+06	1.54796e+06	42736.1	68198.1	80210.6	133658	233064	298072	272971	280027	391138	870652	971815	1.00497e+06	1.0225e+06	88740.1	54204.8	75045.3	143974	289819	251130	323376	264910	603166	1.34886e+06	1607873	1.56015e+06	1.90334e+06	negative	Annotate in FrAnK	Beta-Alanine;beta-Alanine;beta-Alanine;L-Alanine;L-Alanine;Sarcosine;Sarcosine;D-Alanine;D-Alanine;Ethyl carbamate;Urethane;(alpha-D-mannosyl)7-beta-D-mannosyl-diacetylchitobiosyl-L-asparagine, isoform A (protein);Alanine;HMMF;2-Nitropropane	UCMIRNVEIXFBKS-UHFFFAOYSA-N,UCMIRNVEIXFBKS-UHFFFAOYSA-N,UCMIRNVEIXFBKS-UHFFFAOYSA-N,QNAYBMKLOCPYGJ-REOHCLBHSA-N,QNAYBMKLOCPYGJ-REOHCLBHSA-N,FSYKKLYZXJSNPZ-UHFFFAOYSA-N,FSYKKLYZXJSNPZ-UHFFFAOYSA-N,QNAYBMKLOCPYGJ-UWTATZPHSA-N,QNAYBMKLOCPYGJ-UWTATZPHSA-N,JOYRKODLDBILNP-UHFFFAOYSA-N,JOYRKODLDBILNP-UHFFFAOYSA-N,QNAYBMKLOCPYGJ-UHFFFAOYSA-N,QNAYBMKLOCPYGJ-UHFFFAOYSA-N,KOCFTADHOAAXFC-UHFFFAOYSA-N,FGLBSLM…	HMDB00056,C00099,Std1_2_20MAY19_20190611_110002_30,HMDB00161,C00041,HMDB00271,C00213,HMDB01310,C00133,HMDB31219,C01537,HMDB62251,C01401,C11488,C02116	identified
2926	88.9881	846.62	127401	220810	261436	278421	193324	1.87714e+06	711407	288342	1.58589e+06	873374	330649	1.65317e+06	1.70508e+06	297138	102902	325007	41248.9	141935	330841	26176812	617479	1.92919e+06	739967	2.15516e+06	708351	1.32926e+06	294686	210474	34716	76908.7	91241.2	358208	1206806	302202	327022	384217	2.19981e+06	347824	605017	negative	No Fragments	Oxalic acid;Oxalate;Oxalate	MUBZPKHOEPUJKR-UHFFFAOYSA-N,MUBZPKHOEPUJKR-UHFFFAOYSA-N,MUBZPKHOEPUJKR-UHFFFAOYSA-L	HMDB02329,C00209,Std2_1_20MAY19_20190611_110318_67	identified
1894	89.004	210.26	209468	206118	155517	167081	198122	138438	215661	153235	237988	220216	212741	226426	311323	248688	198351	194918	160695	159915	272156	158961	288375	217527	131419	230979	240658	147102	171987	307237	278900	231075	242469	229868	204580	283214	146613	288094	324272	148467	240471	positive	No Fragments				annotated
2655	89.0245	559.49	398534	168706	204752	483784	883370	312804	490187	1.66235e+06	6161275	35622372	46328916	48120136	54129200	275388	196905	371123	328765	297640	170265	1.98092e+06	918074	4e+06	22992768	29912278	31921490	37120744	380449	344097	343951	421105	263720	294903	278700	1051227	8210408	38602056	43814284	54389732	56216948	negative	DL-Lactic acid (C3H6O3) Prob = 77.8500000000	Hydroxypropionic acid;3-Hydroxypropanoate;L-Lactic acid;(S)-Lactate;Dihydroxyacetone;Glycerone;D-Lactic acid;(R)-Lactate;Glyceraldehyde;Glyceraldehyde;Dimethyl carbonate;Methoxyacetic acid;Monoethyl carbonate;D-Glyceraldehyde;Lactate;L-Glyceraldehyde	ALRHLSYJTWAHJZ-UHFFFAOYSA-N,ALRHLSYJTWAHJZ-UHFFFAOYSA-N,JVTAAEKCZFNVCJ-REOHCLBHSA-N,JVTAAEKCZFNVCJ-REOHCLBHSA-N,RXKJFZQQPQGTFL-UHFFFAOYSA-N,RXKJFZQQPQGTFL-UHFFFAOYSA-N,JVTAAEKCZFNVCJ-UWTATZPHSA-N,JVTAAEKCZFNVCJ-UWTATZPHSA-N,MNQZXJOMYWMBOU-UHFFFAOYSA-N,MNQZXJOMYWMBOU-UHFFFAOYSA-N,IEJIGPNLZYLLBP-UHFFFAOYSA-N,RMIODHQZRUFFFF-UHFFFAOYSA-N,CQDGTJPVBWZJAZ-UHFFFAOYSA-N,MNQZXJOMYWMBOU-VKHMYHEASA-N,JVTAAEK…	HMDB00700,C01013,HMDB00190,C00186,HMDB01882,C00184,HMDB01311,C00256,HMDB01051,C02154,HMDB29580,HMDB41929,HMDB31232,C00577,C01432,C02426	annotated+fragment
1264	89.1073	716.11	901762	105358	746839	1.05178e+06	41864.1	307177	208267	459614	574350	451637	149021	452896	291450	69723.2	200066	742673	376958	750490	1.03553e+06	670493	439896	310368	715535	307063	154061	175683	347685	345164	362316	431546	889803	189844	595620	636102	222767	939163	709686	343404	251863	positive	1,4-Butanediamine (C4H12N2) Prob = 98.4300000000	Putrescine;Putrescine;1,2-Diethylhydrazine	KIDHWZJUCRJVML-UHFFFAOYSA-N,KIDHWZJUCRJVML-UHFFFAOYSA-N,YCBOYOYVDOUXLH-UHFFFAOYSA-N	HMDB01414,C00134,C19227	annotated+fragment
1344	89.1073	810.84	559148	123042	696744	871641	36286.7	309089	218231	508767	653601	480892	146423	636233	198362	45974.4	213322	925846	402192	723070	710162	514150	458306	288754	441111	283715	114708	102049	272675	279285	297075	612448	676764	190612	840368	661962	330075	818547	649296	309397	223427	positive	1,4-Butanediamine (C4H12N2) Prob = 98.7200000000	Putrescine;Putrescine;1,2-Diethylhydrazine	KIDHWZJUCRJVML-UHFFFAOYSA-N,KIDHWZJUCRJVML-UHFFFAOYSA-N,YCBOYOYVDOUXLH-UHFFFAOYSA-N	HMDB01414,C00134,C19227	annotated+fragment
1363	89.1073	640.5	901762	87864.5	479382	861320	41027.3	288955	154725	381558	523260	372740	121048	388910	167587	32043.3	131798	641883	289744	621689	608832	580392	408304	247577	469889	258642	112897	94649.2	329804	281443	354663	319132	765620	137322	444449	472916	141463	530127	461270	318959	178195	positive	1,4-Butanediamine (C4H12N2) Prob = 98.1500000000	Putrescine;Putrescine;1,2-Diethylhydrazine	KIDHWZJUCRJVML-UHFFFAOYSA-N,KIDHWZJUCRJVML-UHFFFAOYSA-N,YCBOYOYVDOUXLH-UHFFFAOYSA-N	HMDB01414,C00134,C19227	annotated+fragment
1436	89.1073	831.95	486957	123042	696744	819407	36286.7	218228	198356	491042	653601	353626	108426	453886	179991	37388.8	213322	762808	377271	679001	602631	514150	357495	257008	339466	265271	88644	102049	256379	227984	217463	446488	528236	153142	840368	390627	223561	685473	649296	193206	189107	positive	1,4-Butanediamine (C4H12N2) Prob = 98.7300000000	Putrescine;Putrescine;1,2-Diethylhydrazine	KIDHWZJUCRJVML-UHFFFAOYSA-N,KIDHWZJUCRJVML-UHFFFAOYSA-N,YCBOYOYVDOUXLH-UHFFFAOYSA-N	HMDB01414,C00134,C19227	annotated+fragment
66	90.055	735.98	233380	57527.3	215393	802534	909715	933650	673213	12619658	75013720	221744432	271555072	230012160	278752000	264550	50040.5	73245.8	343083	315930	649132	567468	12173648	75857496	193826960	190719504	242825376	230097840	223404	48498.6	82740	235545	437550	1.13034e+06	7.14288e+06	10453182	112793920	229059888	238032000	285036448	306416928	positive	Annotate in FrAnK	Beta-Alanine;beta-Alanine;beta-Alanine;L-Alanine;L-Alanine;L-Alanine;Sarcosine;Sarcosine;D-Alanine;D-Alanine;Ethyl carbamate;Urethane;(alpha-D-mannosyl)7-beta-D-mannosyl-diacetylchitobiosyl-L-asparagine, isoform A (protein);Alanine;HMMF;2-Nitropropane	UCMIRNVEIXFBKS-UHFFFAOYSA-N,UCMIRNVEIXFBKS-UHFFFAOYSA-N,UCMIRNVEIXFBKS-UHFFFAOYSA-N,QNAYBMKLOCPYGJ-REOHCLBHSA-N,QNAYBMKLOCPYGJ-REOHCLBHSA-N,QNAYBMKLOCPYGJ-REOHCLBHSA-N,FSYKKLYZXJSNPZ-UHFFFAOYSA-N,FSYKKLYZXJSNPZ-UHFFFAOYSA-N,QNAYBMKLOCPYGJ-UWTATZPHSA-N,QNAYBMKLOCPYGJ-UWTATZPHSA-N,JOYRKODLDBILNP-UHFFFAOYSA-N,JOYRKODLDBILNP-UHFFFAOYSA-N,QNAYBMKLOCPYGJ-UHFFFAOYSA-N,QNAYBMKLOCPYGJ-UHFFFAOYSA-N,KOCFTAD…	HMDB00056,C00099,Std1_2_20MAY19_20190611_110002_30,HMDB00161,C00041,Std2_1_20MAY19_20190611_110318_30,HMDB00271,C00213,HMDB01310,C00133,HMDB31219,C01537,HMDB62251,C01401,C11488,C02116	identified
1051	90.055	776.83	30738.5	36581.6	36139.8	44049.6	23999	51862.2	48482.4	93750.4	291581	793455	1.17686e+06	1.07352e+06	1.66539e+06	29766.2	31729.1	38742.6	93470.2	23473.6	38054.8	30839.5	79435.3	343361	1.0187e+06	976381	1.10515e+06	1306981	28131.5	27255	31658.6	23830.3	45188.2	30271.7	55068.3	73372.2	558422	823485	1.14689e+06	1.70845e+06	1.44882e+06	positive	No Fragments	Beta-Alanine;beta-Alanine;beta-Alanine;L-Alanine;L-Alanine;Sarcosine;Sarcosine;D-Alanine;D-Alanine;Ethyl carbamate;Urethane;(alpha-D-mannosyl)7-beta-D-mannosyl-diacetylchitobiosyl-L-asparagine, isoform A (protein);Alanine;HMMF;2-Nitropropane	UCMIRNVEIXFBKS-UHFFFAOYSA-N,UCMIRNVEIXFBKS-UHFFFAOYSA-N,UCMIRNVEIXFBKS-UHFFFAOYSA-N,QNAYBMKLOCPYGJ-REOHCLBHSA-N,QNAYBMKLOCPYGJ-REOHCLBHSA-N,FSYKKLYZXJSNPZ-UHFFFAOYSA-N,FSYKKLYZXJSNPZ-UHFFFAOYSA-N,QNAYBMKLOCPYGJ-UWTATZPHSA-N,QNAYBMKLOCPYGJ-UWTATZPHSA-N,JOYRKODLDBILNP-UHFFFAOYSA-N,JOYRKODLDBILNP-UHFFFAOYSA-N,QNAYBMKLOCPYGJ-UHFFFAOYSA-N,QNAYBMKLOCPYGJ-UHFFFAOYSA-N,KOCFTADHOAAXFC-UHFFFAOYSA-N,FGLBSLM…	HMDB00056,C00099,Std1_2_20MAY19_20190611_110002_30,HMDB00161,C00041,HMDB00271,C00213,HMDB01310,C00133,HMDB31219,C01537,HMDB62251,C01401,C11488,C02116	identified
1808	90.055	419.5	60742.7	27553.3	78445.3	100456	67562.9	188806	189679	225165	189422	110881	87676.8	90477.6	126303	19721.4	75824.8	104741	158262	98114.8	127603	170832	233647	224333	378695	222623	156239	90607.5	34749	65334.9	34001.4	90472.7	148506	96703.2	248427	173153	197226	56507.4	115122	202648	102167	positive	No Fragments	Beta-Alanine;beta-Alanine;L-Alanine;L-Alanine;Sarcosine;Sarcosine;D-Alanine;D-Alanine;Ethyl carbamate;Urethane;(alpha-D-mannosyl)7-beta-D-mannosyl-diacetylchitobiosyl-L-asparagine, isoform A (protein);Alanine;HMMF;2-Nitropropane	UCMIRNVEIXFBKS-UHFFFAOYSA-N,UCMIRNVEIXFBKS-UHFFFAOYSA-N,QNAYBMKLOCPYGJ-REOHCLBHSA-N,QNAYBMKLOCPYGJ-REOHCLBHSA-N,FSYKKLYZXJSNPZ-UHFFFAOYSA-N,FSYKKLYZXJSNPZ-UHFFFAOYSA-N,QNAYBMKLOCPYGJ-UWTATZPHSA-N,QNAYBMKLOCPYGJ-UWTATZPHSA-N,JOYRKODLDBILNP-UHFFFAOYSA-N,JOYRKODLDBILNP-UHFFFAOYSA-N,QNAYBMKLOCPYGJ-UHFFFAOYSA-N,QNAYBMKLOCPYGJ-UHFFFAOYSA-N,KOCFTADHOAAXFC-UHFFFAOYSA-N,FGLBSLMDCBOPQK-UHFFFAOYSA-N	HMDB00056,C00099,HMDB00161,C00041,HMDB00271,C00213,HMDB01310,C00133,HMDB31219,C01537,HMDB62251,C01401,C11488,C02116	annotated
89	90.0914	1137.75	271822	251008	231432	306424	576635	653802	741195	599112	1.05336e+06	74252504	140360400	155040464	184562528	291661	297199	243561	413529	343426	433579	644707	597877	1.01708e+06	46386196	82848216	93988832	92246968	268688	260083	287077	301949	543381	592358	635660	657092	948722	54151428	92614584	143701344	159025328	positive	Annotate in FrAnK	Dimethylethanolamine	UEEJHVSXFDXPFK-UHFFFAOYSA-N	HMDB32231	annotated
3743	90.9714	840.83	222847	229617	619579	299049	461199	398978	235814	451927	516342	324063	195551	565681	322603	670731	210483	464051	333695	417698	460592	373424	176055	200883	166742	291350	288467	378162	234894	261740	224316	478904	382576	217466	610363	415013	183082	310812	402112	213467	229253	negative	Annotate in FrAnK				annotated
3279	91.0401	577.61	737495	774427	825608	1.15277e+06	261904	295661	307068	449761	501282	289750	391468	373668	324301	603190	579500	716172	851091	1.31414e+06	290111	3.12615e+06	408936	852537	1.55767e+06	1.86563e+06	1.79886e+06	2123360	1.93198e+06	1.85489e+06	1.80468e+06	2.18459e+06	255315	224015	310567	304672	437727	515678	300198	484120	356602	negative	Annotate in FrAnK	Glycerol;Glycerol	PEDCQBHIVMGVHV-UHFFFAOYSA-N,PEDCQBHIVMGVHV-UHFFFAOYSA-N	HMDB00131,C00116	annotated
77	91.0611	732.22	NA	NA	NA	NA	NA	NA	NA	NA	98455.2	344001	414861	348082	443630	NA	NA	NA	NA	NA	NA	NA	NA	101369	291320	237397	313574	426074	NA	NA	NA	NA	NA	NA	NA	NA	173604	389966	349067	388572	519031	positive	No Fragments				annotated
91	91.0975	1125.54	NA	NA	NA	NA	NA	NA	NA	NA	NA	143542	275840	263288	329664	NA	NA	NA	NA	NA	NA	NA	NA	NA	82505.4	140802	164938	193019	NA	NA	NA	NA	NA	NA	NA	NA	NA	107501	198376	279608	321107	positive	No Fragments				annotated
4736	92.0255	1251.86	23358.6	29138.3	27389	23831	27591.9	22344.5	26900.2	23293.5	24005.2	22542.1	39880.9	22686.5	27608.2	23590.1	24249.4	23325.8	22874.3	21593.3	19930.3	29789.2	23853.5	34811.6	29777.3	29108.5	31269	24335.1	33941.2	21526.1	21298.6	21057.4	29593.7	30039.1	28322.5	30953	27519.4	25110	21918.9	21840.8	28068.9	negative	No Fragments				annotated
2273	92.0706	1374.47	78359.3	93344.8	84472.4	94212.2	77804.7	101998	106377	115514	66300.1	53768.5	92302.2	79851.3	94446.5	86735.1	81766.4	56358.5	111179	47005.6	65054.1	80363.2	89686.2	130090	101129	84036.2	84485	98111.1	90439.5	92080.9	84900.9	85365.3	80011	87994	57617.3	85277.1	90179.3	52090	61316.3	105317	79872.6	positive	No Fragments	3-Aminopropane-1,2-diol	KQIGMPWTAHJUMN-VKHMYHEASA-N	C06057	annotated
2219	93.0699	1494.73	94540.4	96086.7	122626	86039.6	98469.7	82128.9	86213.3	119432	110934	94976.4	87345.4	102906	97386.9	86383.5	86362.1	100643	94389.3	109175	102676	96894.9	95390.2	98496.9	88821.7	89003.5	89833.1	103496	94059.7	81088	83475.7	117900	80878.8	89686.4	111952	155677	85154.6	107543	117499	91015.7	80827.3	positive	No Fragments	Toluene;Toluene	YXFVVABEGXRONW-UHFFFAOYSA-N,YXFVVABEGXRONW-UHFFFAOYSA-N	HMDB34168,C01455	annotated
2770	94.9806	1445.69	28254572	26751314	33413198	20441644	21265040	23745076	25877348	35957560	32168794	32253726	22332870	35495408	27805366	29024844	20582560	33025978	25632888	31256528	38545064	25559172	21321898	21160308	23985570	24198288	27487912	21559060	24014750	27754786	27324912	34710780	24352142	27501528	34422396	41209292	20913020	32761074	35594004	25696858	25577106	negative	Annotate in FrAnK	Silicic acid;Methanesulfonic acid	RMAQACBXLXPBSY-UHFFFAOYSA-N,AFVFQIVMOAPDHO-UHFFFAOYSA-N	HMDB31436,C11145	annotated
2858	94.9806	1434.01	24192240	18463594	21965714	17022372	15903758	17409542	17777820	24635880	21169342	25607596	16965628	30807488	25600650	17716542	17116576	25168874	17144716	23632792	37779296	16488330	19514432	18340636	16728794	16907570	15959353	17013440	17934526	14943054	16358342	27366624	17278586	16711879	24438954	38083352	19763300	21230840	28595694	17775810	17965016	negative	Annotate in FrAnK	Silicic acid;Methanesulfonic acid	RMAQACBXLXPBSY-UHFFFAOYSA-N,AFVFQIVMOAPDHO-UHFFFAOYSA-N	HMDB31436,C11145	annotated
3459	94.9807	844.5	952996	961433	1.19337e+06	919238	955925	764074	1.00945e+06	1413629	1.21637e+06	1.21728e+06	1.01778e+06	1.20544e+06	924131	845426	1.0903e+06	1.10102e+06	948782	1.24841e+06	1.26802e+06	804907	960891	885797	967074	880622	920124	1.00037e+06	962221	963948	951306	1.25449e+06	891873	966577	1284158	1.23003e+06	1.15185e+06	1.19532e+06	1.18348e+06	928982	894213	negative	Annotate in FrAnK	Silicic acid;Methanesulfonic acid	RMAQACBXLXPBSY-UHFFFAOYSA-N,AFVFQIVMOAPDHO-UHFFFAOYSA-N	HMDB31436,C11145	annotated
3397	94.993	1440.17	783246	841904	1.19295e+06	783946	609648	789039	918245	1.0958e+06	1.20552e+06	1.42927e+06	818484	1.01956e+06	640984	728806	843331	1.59565e+06	738946	1.7258e+06	1.22688e+06	739200	839453	836193	876442	794474	721082	630435	867234	862762	810775	1.14469e+06	773953	825599	1.03769e+06	1.06852e+06	858694	1608093	1.4051e+06	779240	793057	negative	No Fragments				annotated
3711	94.993	1472.11	322154	373175	505793	361962	327811	350333	395185	454042	625699	650385	364916	474608	324259	280507	433366	746957	300480	735426	524087	317380	402233	401148	387196	369325	320371	312009	354532	371866	364531	514290	322032	371974	453880	519814	396235	788073	623376	326147	358378	negative	No Fragments				annotated
3805	94.9931	1316.74	231217	244752	353621	221697	191264	232820	252306	315683	386861	435560	224184	315633	207880	195695	228976	471460	202762	564334	364799	210464	255037	240884	246614	226647	202147	206100	236264	230974	223770	358012	205454	232307	302752	313263	241476	550227	413658	227514	226483	negative	No Fragments				annotated
4096	95.0063	835.51	302905	202101	273035	241211	237460	195808	230651	182649	198076	94415.6	104399	147680	135538	188592	224107	240628	240601	157962	261157	160706	218460	243276	89188	92742	90386.4	110657	243983	268071	286049	238568	273499	213514	139900	175223	245148	112371	41562.3	82010.4	110463	negative	No Fragments				annotated
1403	95.024	1521.69	176836	161589	187107	157716	161618	162389	164486	163029	156686	163325	174153	146173	180511	161099	153997	137930	174827	133754	136446	166516	166099	168211	158479	175081	178718	177867	179093	160814	188383	160242	176563	144935	182266	201405	176117	166864	168887	155562	163501	positive	No Fragments				annotated
2152	95.024	1531.72	176836	154616	143001	157716	161618	162389	164486	163029	156686	163325	174153	146173	180511	161099	153997	137930	155009	133754	136446	166516	166099	168211	156331	175081	178718	177867	179093	160814	188383	140859	176563	144331	175949	138504	174986	166864	168887	155562	163501	positive	No Fragments				annotated
4760	95.0251	1246.12	25474.1	26025.7	25604	23325.2	26536.9	25409.8	26997.2	21384.8	21029.2	22648.2	28252.4	20902.4	32107.2	21233.5	22641.4	22366.2	28439.6	25126.2	24859.1	25553.1	27580.8	31929.3	29569.8	26401.6	26200.9	32201.9	26324.9	21557	20636.6	25389.6	30054.5	30274.8	20015.3	31864.8	25275.9	19006.7	20080.9	26103.8	21961.9	negative	No Fragments				annotated
4553	95.9434	1427.6	37081.9	40923	55037.6	42619	45135.5	37598.8	30231.9	77800.8	51418	83985.3	37454.6	59658.8	36933.2	38671.2	28870.6	50575.9	34485.2	50574.8	54146.1	38279.7	30081.5	40565.1	38441.7	31707.8	52533.6	28274.9	49631.8	33339.5	36389.6	52407.3	35248.1	29825.4	58789.8	76616.3	29311.2	37511.9	99052.8	38610	29132.9	negative	No Fragments				annotated
2771	95.9802	1445.05	1.5822e+06	1.48568e+06	1887596	1.17688e+06	1.18195e+06	1.38526e+06	1.48772e+06	2.09747e+06	1.95023e+06	1.78165e+06	1.27512e+06	2088646	1.60959e+06	1.79078e+06	1.19728e+06	1.82717e+06	1.45285e+06	1765308	2136866	1489890	1.26119e+06	1.27616e+06	1.33138e+06	1.37301e+06	1.51196e+06	1.24041e+06	1.3998e+06	1557761	1.41929e+06	2.00661e+06	1.31764e+06	1436176	1.92798e+06	2.1878e+06	1175969	1.79066e+06	1.98244e+06	1.42504e+06	1412491	negative	No Fragments				annotated
2772	95.9802	1445.05	1.5822e+06	1.48568e+06	1887596	1.17688e+06	1.18195e+06	1.38526e+06	1.48772e+06	2.09747e+06	1.95023e+06	1.78165e+06	1.27512e+06	2088646	1.60959e+06	1.79078e+06	1.19728e+06	1.82717e+06	1.45285e+06	1765308	2136866	1489890	1.26119e+06	1.27616e+06	1.33138e+06	1.37301e+06	1.51196e+06	1.24041e+06	1.3998e+06	1557761	1.41929e+06	2.00661e+06	1.31764e+06	1436176	1.92798e+06	2.1878e+06	1175969	1.79066e+06	1.98244e+06	1.42504e+06	1412491	negative	No Fragments				annotated
2062	96.0444	425.49	73712.6	53308.2	60257.6	75635.5	71677.7	72842.5	111951	71836.8	68620	83746.6	45141.6	41108.2	83458.8	67296.8	73290.5	50605.2	70294.4	30556.1	69803.9	234835	91894.9	66472.7	66546.7	59345.8	131063	115334	82157.3	55485.5	105645	64969	52537.3	61158.2	98234	86000.7	65379.6	33621.4	104287	118682	87103.4	positive	No Fragments	1H-Pyrrole-2-carboxaldehyde;2-Propyn-1-al;2-Propynal;2-Hydroxypyridine;2-Hydroxypyridine	ZSKGQVFRTSEPJT-UHFFFAOYSA-N,IJNJLGFTSIAHEA-UHFFFAOYSA-N,IJNJLGFTSIAHEA-UHFFFAOYSA-N,UBQKCCHYAOITMY-UHFFFAOYSA-N,UBQKCCHYAOITMY-UHFFFAOYSA-N	HMDB36057,HMDB06803,C05985,HMDB13751,C02502	annotated
92	96.0808	1123.35	NA	NA	NA	NA	NA	NA	NA	NA	NA	72536.9	150547	167036	186465	NA	NA	NA	NA	NA	NA	NA	NA	NA	43518.5	86107.7	82553.1	90522.3	NA	NA	NA	NA	NA	NA	NA	NA	NA	55615.3	84208.6	152276	168299	positive	Annotate in FrAnK	1,3-Butadiene;1,3-Butadiene;2,5-Dimethyl-1H-pyrrole	KAKZBPTYRLMSJV-UHFFFAOYSA-N,KAKZBPTYRLMSJV-UHFFFAOYSA-N,PAPNRQCYSFBWDI-UHFFFAOYSA-N	HMDB41792,C16450,HMDB32973	annotated
93	96.0808	1120.63	NA	NA	NA	NA	NA	NA	NA	NA	NA	72536.9	150547	167036	184976	NA	NA	NA	NA	NA	NA	NA	NA	NA	43518.5	86107.7	82553.1	90522.3	NA	NA	NA	NA	NA	NA	NA	NA	NA	55615.3	84208.6	113679	133118	positive	Annotate in FrAnK	1,3-Butadiene;1,3-Butadiene;2,5-Dimethyl-1H-pyrrole	KAKZBPTYRLMSJV-UHFFFAOYSA-N,KAKZBPTYRLMSJV-UHFFFAOYSA-N,PAPNRQCYSFBWDI-UHFFFAOYSA-N	HMDB41792,C16450,HMDB32973	annotated
2539	96.9601	851.48	38471272	45176368	38057332	45774420	18844796	54161120	52080452	35883292	88932480	63396616	55635172	92932360	114766784	57713624	38712612	58442408	33142538	50553948	34679012	74690440	71383696	105734536	85643688	103849216	78747312	93770048	49845624	48537112	32138424	39177872	33898292	22966308	57796428	50737748	43081804	47797304	95189784	63742528	67371464	negative	Annotate in FrAnK	Sulfate	QAOWNCQODCNURD-UHFFFAOYSA-N	C00059	annotated
3867	96.9601	875.86	167234	189712	169042	167947	112081	205604	190227	163837	308920	197050	233092	353958	505678	251832	138556	220125	155627	188530	117841	274234	285606	420200	264606	401845	258964	331723	200524	171441	163548	127745	176979	102560	199426	192640	176685	129644	373541	202414	263708	negative	No Fragments	Sulfate	QAOWNCQODCNURD-UHFFFAOYSA-N	C00059	annotated
2466	96.9696	763.11	266906528	249989264	244420304	257639984	253646016	254704832	236837472	227491296	201114592	184277520	208536592	222321376	219707104	249112624	248087664	197843968	247373408	160627408	226442640	237108032	224893136	212727344	200580704	204637232	209951296	212736448	262250512	268326512	264924848	238947728	236964032	258342304	241070576	213014816	225989312	166816224	177604272	197049920	198548608	negative	Annotate in FrAnK	Phosphoric acid;Orthophosphate;Orthophosphate	NBIIXXVUZAFLBC-UHFFFAOYSA-N,NBIIXXVUZAFLBC-UHFFFAOYSA-N,NBIIXXVUZAFLBC-UHFFFAOYSA-N	HMDB02142,C00009,Std3_1_20MAY19_20190611_110814_17	identified
2859	96.9774	1436.76	1.04542e+06	777976	1.09948e+06	667056	695254	915482	769747	1.11665e+06	1.09551e+06	1.21742e+06	712430	1.46088e+06	1.10007e+06	1.01346e+06	726665	1.03126e+06	973086	1.15252e+06	1.52843e+06	689679	830247	732052	743428	655426	666340	717958	697966	704864	693319	1.35962e+06	787740	715367	1.18432e+06	1.67299e+06	822429	917451	1.43638e+06	790583	754041	negative	No Fragments				annotated
4099	96.9848	1458.83	139721	153940	232805	163998	149747	116093	165931	302414	251616	164542	150559	209347	135618	145265	174680	207263	134650	203492	175279	133072	189142	136993	175555	142024	186585	143150	177375	134487	168256	245920	154055	139252	251429	211013	165331	250384	180930	121545	122831	negative	No Fragments				annotated
4215	97.0295	795.23	150084	182765	173137	106275	16445.4	7286.71	19840.5	227023	221310	107793	86120	99616.7	74261	111878	148599	155434	74611.6	18881.4	10023.3	15725.7	211415	189550	136515	154130	118849	110158	164883	156998	142679	90650.6	14807.6	14281.6	15842.6	204078	185310	116338	134120	76622	75577.8	negative	No Fragments	5-Hydroxy-4-pentenoic acid d-lactone;5-Methyl-2(3H)-furanone;2-Furanmethanol;Furfuryl alcohol;beta-vinyl acrylic acid;Tulipalin A	VEFDLKXOSOFUIN-UHFFFAOYSA-N,BGLUXFNVVSVEET-UHFFFAOYSA-N,XPFVYQJUAUNWIW-UHFFFAOYSA-N,XPFVYQJUAUNWIW-UHFFFAOYSA-N,SDVVLIIVFBKBMG-ONEGZZNKSA-N,MOSFIJXAXDLOML-UHFFFAOYSA-N	HMDB40145,HMDB29609,HMDB13742,C20441,LMFA01030099,C20578	annotated
4677	97.0295	230.43	26143.7	29541.4	NA	33116.3	31980.1	23364.9	29060.6	22894.5	25853.1	32598.3	31491.9	40422.4	28960.1	35282.4	NA	24379.3	51422.2	30583.2	26612.9	19433.2	40578.7	30148.5	37141.4	31496.4	37155.3	34488.8	41740.1	37211.4	32732.1	23442.4	27642.8	33280.8	59485.2	27857.1	39738.8	33411.9	30200.8	38066	29797.9	negative	No Fragments	5-Hydroxy-4-pentenoic acid d-lactone;5-Methyl-2(3H)-furanone;2-Furanmethanol;Furfuryl alcohol;beta-vinyl acrylic acid;Tulipalin A	VEFDLKXOSOFUIN-UHFFFAOYSA-N,BGLUXFNVVSVEET-UHFFFAOYSA-N,XPFVYQJUAUNWIW-UHFFFAOYSA-N,XPFVYQJUAUNWIW-UHFFFAOYSA-N,SDVVLIIVFBKBMG-ONEGZZNKSA-N,MOSFIJXAXDLOML-UHFFFAOYSA-N	HMDB40145,HMDB29609,HMDB13742,C20441,LMFA01030099,C20578	annotated
1383	97.0397	1501.55	252569	240671	246147	243879	211084	232448	253254	244061	197490	243740	240896	193546	208451	232371	224177	159982	256368	153768	196399	226642	244589	232109	217609	222509	261391	217728	208868	218430	256747	269044	240039	209903	263550	243004	223010	148692	187601	228522	271459	positive	No Fragments				annotated
1611	97.0397	421.62	277986	245363	228070	241584	299365	298694	251327	246300	274012	553648	409199	557453	350457	270082	296483	177215	252793	184869	227636	380475	294967	274309	450130	333465	332911	362271	242958	237676	244808	200424	255955	297555	237462	240383	325512	379925	513546	322333	406571	positive	No Fragments				annotated
1988	97.0397	1470.44	202861	235573	246147	208341	211400	200028	253254	276864	165548	182631	240896	193546	197453	224395	229732	168684	256368	197364	196399	236136	244589	232109	214244	204871	221782	211051	203945	203909	256747	269044	201611	181027	185382	243004	223010	164880	187601	216196	271459	positive	No Fragments				annotated
423	97.076	466.9	NA	NA	NA	NA	NA	NA	NA	NA	74876.9	3.89181e+06	7943032	9654425	10074021	NA	NA	NA	16905.3	NA	NA	NA	NA	NA	1.30151e+06	2.79973e+06	3471380	4.10065e+06	NA	NA	18604.2	NA	NA	NA	NA	NA	61832.2	3.9363e+06	9419877	12881544	15331992	positive	Annotate in FrAnK	N-Methylene-ethenamine	TUVFMMNANXKTRP-UHFFFAOYSA-N	HMDB61870	annotated
2540	97.9595	851.48	337957	395385	352966	423487	197002	509295	454947	298839	785494	633306	492277	927702	1.07858e+06	550143	386969	565547	288089	409722	293966	772153	692862	930231	742563	1.09692e+06	753658	902021	474341	485730	259860	320416	318566	254277	586839	437975	417232	416831	954443	571059	641328	negative	No Fragments				annotated
2543	97.9643	851.27	75701.7	77212.9	54190.9	117259	NA	95198.5	115246	59242.3	174831	114095	105288	264626	222262	75036.7	101142	121711	38579.3	90850.4	78399.9	136170	107513	191761	163039	223081	249380	175788	83872.4	91676.1	71338.3	86085.6	86333.1	NA	107841	75502.1	92262.8	87587.8	189869	138264	126352	negative	No Fragments				annotated
3768	97.9738	763.84	523520	439353	450127	490984	527407	552926	511272	597321	380070	413143	473935	438681	438958	582626	419949	371788	423607	364253	369874	454638	381570	314559	382118	393978	333340	359811	498918	461396	448104	448495	516195	391102	507587	418127	424352	368136	368008	437699	412396	negative	No Fragments				annotated
4767	97.9839	911.88	19340.6	NA	5047.86	5225.57	21346.5	NA	14284.6	14666.1	NA	21151.2	23818	NA	18041	NA	13767.4	4381.81	26821	15635.3	18775.2	NA	21559	NA	17216.6	NA	17250.4	16497.5	5536.31	NA	25848.4	14370.7	20375.1	19663.5	5710.53	22465.2	17028.4	16961.8	NA	21410.4	19843.6	negative	No Fragments				annotated
3286	98.9669	738.65	550246	604041	633147	574180	703132	543115	756178	608522	486906	569061	650050	785091	684291	632815	688809	525896	595242	562175	731539	2.93218e+06	645269	582265	544813	418534	595149	617880	606743	621748	633381	749299	851252	789420	704339	601768	586591	657740	582900	675682	650515	negative	Annotate in FrAnK				annotated
3917	98.9739	779.81	188285	309500	180260	258861	198564	214695	245480	232860	195631	391578	187692	140003	169076	187527	198145	345194	222821	439638	192108	216386	239039	206197	117615	155749	174618	123347	264854	194727	210676	176949	203809	237843	211612	200990	202177	187067	173194	111938	356750	negative	No Fragments				annotated
3682	99.0088	419.71	45040.1	86733.2	196178	198365	278703	362498	334578	721099	853043	387121	219931	384606	148759	77855.1	97154.3	79775.4	101832	300415	339792	162096	198995	296763	370229	230765	217227	469340	40802.2	61893.8	59396.4	231797	188210	195066	556120	662335	356420	261925	728050	559489	217601	negative	Annotate in FrAnK	Succinic anhydride;Succinic anhydride	RINCXYDBBGOEEQ-UHFFFAOYSA-N,RINCXYDBBGOEEQ-UHFFFAOYSA-N	HMDB32523,C19524	annotated
4036	99.0816	231.63	167815	NA	NA	NA	NA	NA	129051	326780	47187.1	NA	22309.2	40476.6	55369.1	NA	NA	128771	NA	NA	NA	NA	NA	NA	20779.3	NA	41299.8	71051.1	NA	NA	NA	NA	NA	91304.3	48098.4	78425.3	NA	NA	NA	33446.8	31599.4	negative	No Fragments	3-Hexanone;Hexan-3-one;4-Methylpentanal;4-Methylpentanal;Ethyl isopropyl ketone;2-Oxohexane;Hexan-2-one;2-Hexen-1-ol;2E-hexenol;Hexanal;Caproaldehyde;(E)-3-Hexen-1-ol;3-Hexenol;3Z-hexenol;3-Methyl-1-penten-3-ol;Methyl isobutyl ketone;Methyl isobutyl ketone;4-Methylpentan-2-one;2-Methylpentanal;2-Ethylbutanal;1-Hexen-3-ol;(E)-4-Hexen-1-ol;(2R,3S)-2-methyl-3-propyloxirane;Cyclohexanol;Unsaturated a…	PFCHFHIRKBAQGU-UHFFFAOYSA-N,PFCHFHIRKBAQGU-UHFFFAOYSA-N,JGEGJYXHCFUMJF-UHFFFAOYSA-N,JGEGJYXHCFUMJF-UHFFFAOYSA-N,HYTRYEXINDDXJK-UHFFFAOYSA-N,QQZOPKMRPOGIEB-UHFFFAOYSA-N,QQZOPKMRPOGIEB-UHFFFAOYSA-N,ZCHHRLHTBGRGOT-SNAWJCMRSA-N,ZCHHRLHTBGRGOT-SNAWJCMRSA-N,JARKCYVAAOWBJS-UHFFFAOYSA-N,JARKCYVAAOWBJS-UHFFFAOYSA-N,UFLHIIWVXFIJGU-ARJAWSKDSA-N,UFLHIIWVXFIJGU-ARJAWSKDSA-N,UFLHIIWVXFIJGU-ARJAWSKDSA-N,HFYAEUX…	HMDB00753,LMFA12000049,HMDB01318,C02373,HMDB05846,HMDB05842,LMFA12000048,HMDB30952,LMFA05000060,HMDB05994,LMFA06000109,HMDB30003,C08492,LMFA05000059,HMDB61882,HMDB02939,C19263,LMFA12000033,HMDB31578,HMDB31220,HMDB31503,HMDB31502,HMDB62792,C00854,C02893,LMFA05000538,LMFA05000464,LMFA05000115,LMFA05000116,LMFA05000113,LMFA12000027	annotated
1885	100.076	427.49	306514	223881	110478	259634	280289	191765	274875	142698	177856	116607	130759	180741	115927	212812	259177	123995	207201	88578.2	186831	319942	230001	208765	237091	269351	260271	272134	331708	263224	269584	192503	264160	243677	242825	200625	269870	107668	144081	171802	215606	positive	No Fragments	1-Pyrrolidinecarboxaldehyde;2-Piperidinone;(2R)-2-Hydroxy-2-methylbutanenitrile;(2R)-2-Hydroxy-2-methylbutanenitrile;Acetone;Acetone;Propan-2-one ;2,5-Dihydro-2,4-dimethyloxazole;Allyl alcohol;Allyl alcohol;Methyloxirane;1,2-Epoxypropane;Propanal;Propanal;(2R)-1,2-Epoxypropane;(S)-1,2-Epoxypropane;N-Methyl-2-pyrrolidinone	AGRIQBHIKABLPJ-UHFFFAOYSA-N,XUWHAWMETYGRKB-UHFFFAOYSA-N,VMEHOTODTPXCKT-RXMQYKEDSA-N,VMEHOTODTPXCKT-RXMQYKEDSA-N,CSCPPACGZOOCGX-UHFFFAOYSA-N,CSCPPACGZOOCGX-UHFFFAOYSA-N,CSCPPACGZOOCGX-UHFFFAOYSA-N,XHHACWPFKDHDGD-UHFFFAOYSA-N,XXROGKLTLUQVRX-UHFFFAOYSA-N,XXROGKLTLUQVRX-UHFFFAOYSA-N,GOOHAUXETOMSMM-UHFFFAOYSA-N,GOOHAUXETOMSMM-UHFFFAOYSA-N,NBBJYMSMWIIQGU-UHFFFAOYSA-N,NBBJYMSMWIIQGU-UHFFFAOYSA-N,GOOHAUX…	HMDB34587,HMDB11749,HMDB60309,C18796,HMDB01659,C00207,LMFA12000057,HMDB40518,HMDB31652,C02001,HMDB31558,C15508,HMDB03366,C00479,C11506,C11507,C11118	annotated
4190	101.036	281.54	162751	179911	215895	176685	173096	177023	191798	215602	216258	241871	179597	205983	193381	165244	170180	233877	188286	220722	223761	160968	169328	194245	168761	177551	180506	162878	175585	181798	174904	232410	172268	170466	207472	186151	181384	223770	213687	184499	213873	negative	No Fragments	Cycloserine;Cycloserine;3-Amino-2-oxazolidone;DL-Cycloserine;Cycloserine;N-Formiminoglycine	DYDCUQKUCUHJBH-UWTATZPHSA-N,DYDCUQKUCUHJBH-UWTATZPHSA-N,KYCJNIUHWNJNCT-UHFFFAOYSA-N,DYDCUQKUCUHJBH-UHFFFAOYSA-N,DYDCUQKUCUHJBH-REOHCLBHSA-N,LLKCTZRWBHOKFF-UHFFFAOYSA-N	HMDB14405,LMPK14000007,HMDB60739,C06682,C08057,C02718	annotated
1875	101.096	244.82	167890	248365	241689	313204	210146	172889	179105	108235	301027	180526	196988	219758	259865	216418	237283	148232	221039	148305	248751	205384	160183	257295	248549	256742	314820	294424	216270	158541	336486	171033	218890	185442	144069	177377	232830	213982	237051	275779	173004	positive	No Fragments	3-Hexanone;Hexan-3-one;4-Methylpentanal;4-Methylpentanal;Ethyl isopropyl ketone;2-Oxohexane;Hexan-2-one;2-Hexen-1-ol;2E-hexenol;Hexanal;Caproaldehyde;(E)-3-Hexen-1-ol;3-Hexenol;3Z-hexenol;3-Methyl-1-penten-3-ol;Methyl isobutyl ketone;Methyl isobutyl ketone;4-Methylpentan-2-one;2-Methylpentanal;2-Ethylbutanal;1-Hexen-3-ol;(E)-4-Hexen-1-ol;(2R,3S)-2-methyl-3-propyloxirane;Cyclohexanol;Unsaturated a…	PFCHFHIRKBAQGU-UHFFFAOYSA-N,PFCHFHIRKBAQGU-UHFFFAOYSA-N,JGEGJYXHCFUMJF-UHFFFAOYSA-N,JGEGJYXHCFUMJF-UHFFFAOYSA-N,HYTRYEXINDDXJK-UHFFFAOYSA-N,QQZOPKMRPOGIEB-UHFFFAOYSA-N,QQZOPKMRPOGIEB-UHFFFAOYSA-N,ZCHHRLHTBGRGOT-SNAWJCMRSA-N,ZCHHRLHTBGRGOT-SNAWJCMRSA-N,JARKCYVAAOWBJS-UHFFFAOYSA-N,JARKCYVAAOWBJS-UHFFFAOYSA-N,UFLHIIWVXFIJGU-ARJAWSKDSA-N,UFLHIIWVXFIJGU-ARJAWSKDSA-N,UFLHIIWVXFIJGU-ARJAWSKDSA-N,HFYAEUX…	HMDB00753,LMFA12000049,HMDB01318,C02373,HMDB05846,HMDB05842,LMFA12000048,HMDB30952,LMFA05000060,HMDB05994,LMFA06000109,HMDB30003,C08492,LMFA05000059,HMDB61882,HMDB02939,C19263,LMFA12000033,HMDB31578,HMDB31220,HMDB31503,HMDB31502,HMDB62792,C00854,C02893,LMFA05000538,LMFA05000464,LMFA05000115,LMFA05000116,LMFA05000113,LMFA12000027	annotated
4710	101.981	3.09	46301.5	45895.5	42842.6	44047.8	45457.7	34264.9	47988.6	41925.7	43292	34090.6	46551.6	46496.9	46268.3	36131.5	42877.1	37697.9	38813.4	30347.9	37800.8	47053.9	48808.6	45679.5	46545.5	44850.7	43277.8	48585	44216.2	40778.9	42952.6	33818.7	45555.5	41332.2	41224.2	38921.7	43483.3	42909.5	35075.3	44235.3	41489.9	negative	No Fragments				annotated
4762	101.981	965.74	27258.8	28524.3	30270.3	24984.5	22244.2	30343.1	27646.1	21193	30922	30635	26349.7	26950.7	22495.5	24979.7	26486.5	26969.6	24605.1	30338.4	30898.8	26457.6	27016.6	29550.9	26392.1	25988.3	26196.4	24463.5	25370.9	24269.4	26140.4	30326.2	25224	25764.8	23088	23490.6	25380.9	30487.4	30735.6	24251	24737.5	negative	No Fragments				annotated
3951	102.056	730.55	97649.6	92450.9	94754.3	105756	287502	156426	79366.2	102703	112032	116047	145347	95569.4	90511.2	69589.5	88853.4	100173	91374.7	394392	100309	80303.4	267478	179143	402486	306560	208041	182909	89136.9	81143.4	79747.2	123610	392260	93720.3	111107	84431.7	95733.8	154424	113773	102398	91375	negative	No Fragments	L-Alpha-aminobutyric acid;(S)-2-Aminobutanoate;2S-amino-butanoic acid;D-Alpha-aminobutyric acid;D-2-Aminobutyrate;2R-amino-butanoic acid;Dimethylglycine;N,N-Dimethylglycine;Gamma-Aminobutyric acid;4-Aminobutanoate;4-amino-butanoic acid;4-Aminobutanoate;O-Acetylethanolamine;2-Aminoisobutyric acid;2-Amino-2-methylpropanoate;2-amino-isobutyric acid;(R)-b-aminoisobutyric acid;(R)-3-Amino-2-methylprop…	QWCKQJZIFLGMSD-VKHMYHEASA-N,QWCKQJZIFLGMSD-VKHMYHEASA-N,QWCKQJZIFLGMSD-VKHMYHEASA-N,QWCKQJZIFLGMSD-GSVOUGTGSA-N,QWCKQJZIFLGMSD-GSVOUGTGSA-N,QWCKQJZIFLGMSD-GSVOUGTGSA-N,FFDGPVCHZBVARC-UHFFFAOYSA-N,FFDGPVCHZBVARC-UHFFFAOYSA-N,BTCSSZJGUNDROE-UHFFFAOYSA-N,BTCSSZJGUNDROE-UHFFFAOYSA-N,BTCSSZJGUNDROE-UHFFFAOYSA-N,BTCSSZJGUNDROE-UHFFFAOYSA-N,HBVZRPAKZOLBPL-UHFFFAOYSA-N,FUOOLUPWFVMBKG-UHFFFAOYSA-N,FUOOLUP…	HMDB00452,C02356,LMFA01100034,HMDB00650,C02261,LMFA01100043,HMDB00092,C01026,HMDB00112,C00334,LMFA01100039,Std2_1_20MAY19_20190611_110318_36,HMDB38394,HMDB01906,C03665,LMFA01100053,HMDB02299,C01205,LMFA01100049,HMDB41945,C11735,HMDB02166,C03284,LMFA01100050,HMDB31654,HMDB31329,HMDB03911,C05145,LMFA01100054,C19514,C11109,C02721	identified
2368	102.074	440.22	67160.9	58308.7	59523.7	58756.6	49738.3	49274.9	53507.1	70506.2	42549.1	31994.7	79718.1	45764.2	74548.3	82543.6	59152.6	28090.4	59248.3	26662.9	62984.1	48830.6	58375.4	56395.3	60779.8	31917.5	69020.3	60011.9	63108.6	50983.3	69844.4	40802.6	53177.7	59621.8	73373.9	76349.2	46471.9	62085.8	46578.3	91880.2	79182.3	positive	No Fragments				annotated
4193	103.015	607.3	20152.1	20426	23881.1	41249.8	167821	47918.5	64736.2	72017.3	68238.5	97130.9	65953.7	65333.3	61373.2	21638.2	21538.5	25391.3	40150.8	94223.7	54539	238089	44961.8	46828.8	54190	54131	64957.4	65592.8	19094.2	18969.7	32877.9	41450.4	47901.3	63159.1	61223.9	50679.7	47831.8	58608.4	60551.4	68338.5	58261.5	negative	No Fragments	Urea-1-carboxylate	AVWRKZWQTYIKIY-UHFFFAOYSA-N	C01010	annotated
3680	103.04	578.14	24959.2	21520	20487.8	30459.4	78652.9	65541.9	63240.9	60429.8	157162	658565	754750	827789	863193	26883.4	27232.5	24763	45313.8	43226.2	54652.3	97758.4	79801.4	122620	427884	626311	612256	708621	29242.6	23433.7	32124.5	51946.5	43838.8	67373.5	58546.6	55767.3	154518	464724	534395	632865	623598	negative	No Fragments	(S)-3-Hydroxybutyric acid;(S)-3-Hydroxybutanoate;Alpha-Hydroxyisobutyric acid;alpha-hydroxy-isobutyric acid;4-Hydroxybutyric acid;4-Hydroxyacid;4-hydroxy-butyric acid;(S)-3-Hydroxyisobutyric acid;(S)-3-Hydroxyisobutyrate;(R)-3-Hydroxybutyric acid;(R)-3-Hydroxybutanoate;3R-hydroxy-butanoic acid;2-Hydroxybutyric acid;(+/-)alpha-hydoxy butyric acid;(R)-3-Hydroxyisobutyric acid;3R-hydroxy-isobutyric …	WHBMMWSBFZVSSR-VKHMYHEASA-N,WHBMMWSBFZVSSR-VKHMYHEASA-N,BWLBGMIXKSTLSX-UHFFFAOYSA-N,BWLBGMIXKSTLSX-UHFFFAOYSA-N,SJZRECIVHVDYJC-UHFFFAOYSA-N,SJZRECIVHVDYJC-UHFFFAOYSA-N,SJZRECIVHVDYJC-UHFFFAOYSA-N,DBXBTMSZEOQQDU-VKHMYHEASA-N,DBXBTMSZEOQQDU-VKHMYHEASA-N,WHBMMWSBFZVSSR-GSVOUGTGSA-N,WHBMMWSBFZVSSR-GSVOUGTGSA-N,WHBMMWSBFZVSSR-GSVOUGTGSA-N,AFENDNXGAFYKQO-UHFFFAOYSA-N,AFENDNXGAFYKQO-UHFFFAOYSA-N,DBXBTMS…	HMDB00442,C03197,HMDB00729,LMFA01050417,HMDB00710,C01991,LMFA01050006,HMDB00023,C06001,HMDB00011,C01089,LMFA01050243,HMDB00008,LMFA01050004,HMDB00336,LMFA01050382,HMDB00357,LMFA01050005,HMDB59748,HMDB31212,C00989,C14601,C01188,C05984,LMFA01050342	annotated
3700	103.04	537.85	26911.8	32149.5	41584	96520.6	385477	675757	713014	602151	616517	595628	691216	757968	817886	28132.3	29912	37495.8	119681	193855	643026	710685	622565	601284	678448	698292	662579	743451	19721.6	24848.3	33646.5	96595.8	224597	659992	632380	530698	643225	717221	564957	724987	741197	negative	Annotate in FrAnK	(S)-3-Hydroxybutyric acid;(S)-3-Hydroxybutanoate;Alpha-Hydroxyisobutyric acid;alpha-hydroxy-isobutyric acid;4-Hydroxybutyric acid;4-Hydroxyacid;4-hydroxy-butyric acid;(S)-3-Hydroxyisobutyric acid;(S)-3-Hydroxyisobutyrate;(R)-3-Hydroxybutyric acid;(R)-3-Hydroxybutanoate;3R-hydroxy-butanoic acid;(R)-3-Hydroxybutanoate;2-Hydroxybutyric acid;(+/-)alpha-hydoxy butyric acid;(R)-3-Hydroxyisobutyric acid…	WHBMMWSBFZVSSR-VKHMYHEASA-N,WHBMMWSBFZVSSR-VKHMYHEASA-N,BWLBGMIXKSTLSX-UHFFFAOYSA-N,BWLBGMIXKSTLSX-UHFFFAOYSA-N,SJZRECIVHVDYJC-UHFFFAOYSA-N,SJZRECIVHVDYJC-UHFFFAOYSA-N,SJZRECIVHVDYJC-UHFFFAOYSA-N,DBXBTMSZEOQQDU-VKHMYHEASA-N,DBXBTMSZEOQQDU-VKHMYHEASA-N,WHBMMWSBFZVSSR-GSVOUGTGSA-N,WHBMMWSBFZVSSR-GSVOUGTGSA-N,WHBMMWSBFZVSSR-GSVOUGTGSA-N,WHBMMWSBFZVSSR-GSVOUGTGSA-N,AFENDNXGAFYKQO-UHFFFAOYSA-N,AFENDNX…	HMDB00442,C03197,HMDB00729,LMFA01050417,HMDB00710,C01991,LMFA01050006,HMDB00023,C06001,HMDB00011,C01089,LMFA01050243,Std1_2_20MAY19_20190611_110002_45,HMDB00008,LMFA01050004,HMDB00336,LMFA01050382,HMDB00357,LMFA01050005,HMDB59748,HMDB31212,C00989,C14601,C01188,C05984,LMFA01050342	identified
4272	103.04	509.45	38545.2	32775	35976.3	53826.1	106559	185797	162240	159842	130329	183642	204304	192648	184027	29332.3	32171.2	49086.5	54562	64253.5	149869	160503	157823	135419	143772	173256	164095	183957	28912.8	24698.8	45152.1	52888.3	66725.5	166384	148022	127530	139349	154425	200053	201797	206311	negative	No Fragments	(S)-3-Hydroxybutyric acid;(S)-3-Hydroxybutanoate;Alpha-Hydroxyisobutyric acid;alpha-hydroxy-isobutyric acid;4-Hydroxybutyric acid;4-Hydroxyacid;4-hydroxy-butyric acid;(S)-3-Hydroxyisobutyric acid;(S)-3-Hydroxyisobutyrate;(R)-3-Hydroxybutyric acid;(R)-3-Hydroxybutanoate;3R-hydroxy-butanoic acid;2-Hydroxybutyric acid;(+/-)alpha-hydoxy butyric acid;(R)-3-Hydroxyisobutyric acid;3R-hydroxy-isobutyric …	WHBMMWSBFZVSSR-VKHMYHEASA-N,WHBMMWSBFZVSSR-VKHMYHEASA-N,BWLBGMIXKSTLSX-UHFFFAOYSA-N,BWLBGMIXKSTLSX-UHFFFAOYSA-N,SJZRECIVHVDYJC-UHFFFAOYSA-N,SJZRECIVHVDYJC-UHFFFAOYSA-N,SJZRECIVHVDYJC-UHFFFAOYSA-N,DBXBTMSZEOQQDU-VKHMYHEASA-N,DBXBTMSZEOQQDU-VKHMYHEASA-N,WHBMMWSBFZVSSR-GSVOUGTGSA-N,WHBMMWSBFZVSSR-GSVOUGTGSA-N,WHBMMWSBFZVSSR-GSVOUGTGSA-N,AFENDNXGAFYKQO-UHFFFAOYSA-N,AFENDNXGAFYKQO-UHFFFAOYSA-N,DBXBTMS…	HMDB00442,C03197,HMDB00729,LMFA01050417,HMDB00710,C01991,LMFA01050006,HMDB00023,C06001,HMDB00011,C01089,LMFA01050243,HMDB00008,LMFA01050004,HMDB00336,LMFA01050382,HMDB00357,LMFA01050005,HMDB59748,HMDB31212,C00989,C14601,C01188,C05984,LMFA01050342	annotated
2338	103.087	1119.86	15350.4	17432	17683.3	26757.1	48946.4	42876.9	50708.6	35020.3	31328.5	41707.5	69891.8	58818.6	78061.8	18639.4	15692.1	15544.2	33645.2	29434.2	34216.2	66768.2	48338.9	51330.8	75281.3	84995.1	63739.8	67882.9	22348.1	18434.5	19340.8	23459.4	43224.2	39248.8	58895.3	34638.4	58865.1	43572.9	53618.9	104750	69101.9	positive	No Fragments	Ethanolamine;Ethanolamine;N-Nitrosodiethylamine	HZAXFHJVJLSVMW-UHFFFAOYSA-N,HZAXFHJVJLSVMW-UHFFFAOYSA-N,WBNQDOYYEUMPFS-UHFFFAOYSA-N	HMDB00149,C00189,C14422	annotated
3829	103.999	773.01	399484	454135	424367	393725	349569	404681	405448	420751	465573	387623	371761	390609	353540	425481	450523	378439	371054	374303	413885	386338	422782	377416	357829	369133	371425	355735	459626	449808	391931	539523	392037	371915	445914	457815	404389	406699	326932	337519	320475	negative	Annotate in FrAnK				annotated
2159	104.045	410.67	184574	121293	101081	168714	132150	124210	122302	74419	80371.7	NA	120384	114150	134435	122497	125470	90376	142868	36158.7	87060.4	135726	114877	126063	80054	143502	140209	95944.9	139942	127869	142262	100151	123832	106980	70460.6	91132.9	132065	71252.4	88653.5	112424	129239	positive	No Fragments	Biuret;Hyponitrite;Methylnitrosourea	OHJMTUPIZMNBFR-UHFFFAOYSA-N,NFMHSPWHNQRFNR-UHFFFAOYSA-N,ZRKWMRDKSOPRRS-UHFFFAOYSA-N	C06555,C01818,C14595	annotated
862	104.071	618.49	2605919	1728969	2.17731e+06	1.90998e+06	1.88853e+06	1.67079e+06	1.69939e+06	1.69639e+06	1610275	1.76305e+06	2.01275e+06	1.88483e+06	2.15231e+06	1.54899e+06	1.70083e+06	1.18709e+06	1.63746e+06	1339972	1.48923e+06	2.46336e+06	2.03816e+06	1.70331e+06	1.67244e+06	1550237	1.81963e+06	1880283	1.93085e+06	1.58358e+06	1.83749e+06	1.4982e+06	2.0522e+06	1.89887e+06	1.97728e+06	1.77589e+06	1.87489e+06	1.57605e+06	1.63948e+06	1.82516e+06	1.80781e+06	positive	3-AMINOISOBUTANOATE (C4H9NO2) Prob = 98.9600000000	L-Alpha-aminobutyric acid;(S)-2-Aminobutanoate;2S-amino-butanoic acid;D-Alpha-aminobutyric acid;D-2-Aminobutyrate;2R-amino-butanoic acid;Dimethylglycine;N,N-Dimethylglycine;Gamma-Aminobutyric acid;4-Aminobutanoate;4-amino-butanoic acid;O-Acetylethanolamine;2-Aminoisobutyric acid;2-Amino-2-methylpropanoate;2-amino-isobutyric acid;Ethylene oxide/propylene oxide copolymer (avg m w 9,760 - 13,200);Et…	QWCKQJZIFLGMSD-VKHMYHEASA-N,QWCKQJZIFLGMSD-VKHMYHEASA-N,QWCKQJZIFLGMSD-VKHMYHEASA-N,QWCKQJZIFLGMSD-GSVOUGTGSA-N,QWCKQJZIFLGMSD-GSVOUGTGSA-N,QWCKQJZIFLGMSD-GSVOUGTGSA-N,FFDGPVCHZBVARC-UHFFFAOYSA-N,FFDGPVCHZBVARC-UHFFFAOYSA-N,BTCSSZJGUNDROE-UHFFFAOYSA-N,BTCSSZJGUNDROE-UHFFFAOYSA-N,BTCSSZJGUNDROE-UHFFFAOYSA-N,HBVZRPAKZOLBPL-UHFFFAOYSA-N,FUOOLUPWFVMBKG-UHFFFAOYSA-N,FUOOLUPWFVMBKG-UHFFFAOYSA-N,FUOOLUP…	HMDB00452,C02356,LMFA01100034,HMDB00650,C02261,LMFA01100043,HMDB00092,C01026,HMDB00112,C00334,LMFA01100039,HMDB38394,HMDB01906,C03665,LMFA01100053,HMDB32262,C01380,C15588,HMDB02299,C01205,LMFA01100049,HMDB41945,C11735,HMDB02166,C03284,LMFA01100050,HMDB31654,HMDB31329,HMDB31430,HMDB03911,C05145,LMFA01100054,C19514,C11109,C02721	annotated+fragment
1463	104.071	798.95	354590	424033	366067	523353	499243	711217	748202	511730	475421	437490	438034	565491	648141	443684	398410	334864	380680	344405	449278	736734	601687	754705	545670	712788	501703	540200	454504	440282	397259	414711	504016	524064	663294	779541	620021	380819	503806	517691	485768	positive	DL-3-Aminoisobutyric acid (C4H9NO2) Prob = 97.7000000000	L-Alpha-aminobutyric acid;(S)-2-Aminobutanoate;2S-amino-butanoic acid;D-Alpha-aminobutyric acid;D-2-Aminobutyrate;2R-amino-butanoic acid;Dimethylglycine;N,N-Dimethylglycine;Gamma-Aminobutyric acid;4-Aminobutanoate;4-amino-butanoic acid;O-Acetylethanolamine;2-Aminoisobutyric acid;2-Amino-2-methylpropanoate;2-amino-isobutyric acid;Ethylene oxide/propylene oxide copolymer (avg m w 9,760 - 13,200);Et…	QWCKQJZIFLGMSD-VKHMYHEASA-N,QWCKQJZIFLGMSD-VKHMYHEASA-N,QWCKQJZIFLGMSD-VKHMYHEASA-N,QWCKQJZIFLGMSD-GSVOUGTGSA-N,QWCKQJZIFLGMSD-GSVOUGTGSA-N,QWCKQJZIFLGMSD-GSVOUGTGSA-N,FFDGPVCHZBVARC-UHFFFAOYSA-N,FFDGPVCHZBVARC-UHFFFAOYSA-N,BTCSSZJGUNDROE-UHFFFAOYSA-N,BTCSSZJGUNDROE-UHFFFAOYSA-N,BTCSSZJGUNDROE-UHFFFAOYSA-N,HBVZRPAKZOLBPL-UHFFFAOYSA-N,FUOOLUPWFVMBKG-UHFFFAOYSA-N,FUOOLUPWFVMBKG-UHFFFAOYSA-N,FUOOLUP…	HMDB00452,C02356,LMFA01100034,HMDB00650,C02261,LMFA01100043,HMDB00092,C01026,HMDB00112,C00334,LMFA01100039,HMDB38394,HMDB01906,C03665,LMFA01100053,HMDB32262,C01380,C15588,HMDB02299,C01205,LMFA01100049,HMDB41945,C11735,HMDB02166,C03284,LMFA01100050,HMDB31654,HMDB31329,HMDB31430,HMDB03911,C05145,LMFA01100054,C19514,C11109,C02721	annotated+fragment
1794	104.107	1130.35	17465.2	17491.7	7824.82	14280.1	16374.4	14526.5	18854	20972	16538.5	121158	265991	261527	384789	18008.6	14586.7	12313.5	15972.9	10021.5	15588.5	31783.3	17275.6	21538.1	165354	259350	297498	360377	13484.4	17339.5	19065.1	17211.4	15234.8	8876.41	8880.61	15401.6	23570.7	70556.5	142292	301477	343057	positive	No Fragments	Neurine	NIPLIJLVGZCKMP-UHFFFAOYSA-M	HMDB31259	annotated
1836	104.107	1160.65	NA	NA	NA	NA	NA	NA	NA	NA	NA	108992	265991	261527	318209	NA	NA	NA	NA	NA	NA	NA	NA	NA	165354	255932	297498	360377	NA	NA	NA	NA	NA	NA	NA	NA	NA	70556.5	142292	235619	323274	positive	No Fragments	Neurine	NIPLIJLVGZCKMP-UHFFFAOYSA-M	HMDB31259	annotated
3158	105.019	646.53	77020.6	104581	147360	252062	1.06915e+06	81217.2	100863	204673	324925	1.03044e+06	1.10837e+06	1.32511e+06	1.42615e+06	62069	101537	154324	287521	424297	100394	4.81088e+06	140726	316377	1.23069e+06	1.28585e+06	1.35562e+06	1.55869e+06	76242.9	98716.3	172356	294497	448337	84751.1	120271	150173	225875	846442	1.12424e+06	1.19977e+06	1.40842e+06	negative	Annotate in FrAnK	Glyceric acid;D-Glycerate;D-2,3-Dihydroxypropanoic acid;L-Glyceric acid	RBNPOMFGQQGHHO-UWTATZPHSA-N,RBNPOMFGQQGHHO-UWTATZPHSA-N,RBNPOMFGQQGHHO-UHFFFAOYSA-N,RBNPOMFGQQGHHO-REOHCLBHSA-N	HMDB00139,C00258,HMDB31818,HMDB06372	annotated
3579	105.019	731.38	770226	601243	635338	427647	234213	62680.2	107068	1.01669e+06	534973	202760	168190	147670	213978	490682	930972	431181	404660	91161.9	66193.6	806952	771505	792387	353388	262106	231099	289713	1.09837e+06	948148	467574	390206	93188.8	70579.1	83552.4	794869	500796	154271	146178	138829	485366	negative	No Fragments	Glyceric acid;D-Glycerate;D-2,3-Dihydroxypropanoic acid;L-Glyceric acid	RBNPOMFGQQGHHO-UWTATZPHSA-N,RBNPOMFGQQGHHO-UWTATZPHSA-N,RBNPOMFGQQGHHO-UHFFFAOYSA-N,RBNPOMFGQQGHHO-REOHCLBHSA-N	HMDB00139,C00258,HMDB31818,HMDB06372	annotated
533	105.042	732.45	9355645	9466722	6.5298e+06	8.05464e+06	3.22812e+06	7013187	6.86188e+06	9132891	7983983	7.03042e+06	6.21091e+06	8.37105e+06	9275545	9414108	9072890	6070674	8070614	3.39566e+06	4.90706e+06	7102210	7397718	9853178	9170655	10749453	7571195	8.1331e+06	9163991	10731426	6.43297e+06	5341553	3.40942e+06	3.73031e+06	4889207	6579571	8655403	4.67328e+06	7518278	9046318	9409345	positive	Annotate in FrAnK	Fomepizole;Fomepizole;Acetonitrile;4-Methylimidazole;2-Methylimidazole	RIKMMFOAQPJVMX-UHFFFAOYSA-N,RIKMMFOAQPJVMX-UHFFFAOYSA-N,WEVYAHXRMPXWCK-UHFFFAOYSA-N,XLSZMDLNRCVEIJ-UHFFFAOYSA-N,LXBGSDVWAMZHDD-UHFFFAOYSA-N	HMDB15344,C07837,HMDB61869,C19262,C19261	annotated
568	105.042	701.38	5413270	6219609	3725186	4946095	3.22812e+06	6.10439e+06	5.72989e+06	4.17895e+06	3450947	3.42373e+06	3.10518e+06	3410540	4.74566e+06	5.66692e+06	5.91322e+06	3469713	5.73653e+06	2.92178e+06	4.90706e+06	5.55134e+06	4.14179e+06	4535671	6.08429e+06	9124562	3.8857e+06	4.62167e+06	5.61137e+06	7742342	3.5407e+06	2.35023e+06	2.87493e+06	3.21004e+06	4.16648e+06	2.76789e+06	3482752	1.80683e+06	3.77463e+06	4996817	4740355	positive	Annotate in FrAnK	Fomepizole;Fomepizole;Acetonitrile;4-Methylimidazole;2-Methylimidazole	RIKMMFOAQPJVMX-UHFFFAOYSA-N,RIKMMFOAQPJVMX-UHFFFAOYSA-N,WEVYAHXRMPXWCK-UHFFFAOYSA-N,XLSZMDLNRCVEIJ-UHFFFAOYSA-N,LXBGSDVWAMZHDD-UHFFFAOYSA-N	HMDB15344,C07837,HMDB61869,C19262,C19261	annotated
2304	105.074	574.84	73515.6	86241.5	78179.4	100169	76822	102394	82208.5	120209	74361	74156.7	97730.3	91970.7	113942	94789.6	79829.6	71461.2	88502.3	52096.8	75517.5	88508.8	94676.3	86907.2	76777	99778.1	92444.2	97688.6	96602.4	78219.2	79495.3	89228.8	73098.3	90751.6	82163.1	90476.1	82771.6	75523.2	78312	78805	85172.7	positive	No Fragments				annotated
4712	105.99	4.46	30272.9	26409.2	23767.9	26487.5	17568.2	25265.5	33488.9	24705.8	23118.1	40211.3	29659.3	19679.2	26949.5	19895.2	36510.3	24295.1	24015.3	27233.6	24956.4	27616.2	29461.8	29545.2	30434	28618.8	28982.1	23224.3	28528.9	25331.2	32707	22190	30588.8	25899.5	20249.8	18441.4	28676.5	37782	20590.3	34841.5	23989.5	negative	No Fragments				annotated
2216	106.086	1073.74	26742.7	29037	21851.7	28319.3	32904.7	32075.1	35783.4	29926.8	28115.3	91737.6	136835	130670	149659	29416.9	29809.8	21224.1	26936.1	18523.7	20408.3	36634.8	33368.8	41459	117027	156671	144191	136087	36229.2	30557.3	24537.8	21416.3	30734.1	32487.8	23852.9	26938.4	46571.2	70626.1	92507.9	114554	136258	positive	No Fragments	Diethanolamine;Diethanolamine;2-Amino-2-methyl-1,3-propandiol	ZBCBWPMODOFKDW-UHFFFAOYSA-N,ZBCBWPMODOFKDW-UHFFFAOYSA-N,UXFQFBNBSPQBJW-UHFFFAOYSA-N	HMDB04437,C06772,C11260	annotated
2147	106.972	1074.56	163366	159668	121868	163552	176243	163293	177365	103955	125039	132647	182510	129147	178408	171830	170761	119416	167652	94813	113412	190020	165231	187857	170549	172836	177510	181522	180580	176005	165285	122323	167458	171247	107619	113922	178334	148503	130935	177025	165819	positive	No Fragments	Sodium bicarbonate	UIIMBOGNXHQVGW-UHFFFAOYSA-M	C12603	annotated
4708	107.025	1190.22	36606	41408.1	34323.4	45871	32560.7	45204.7	31891.1	33749.1	34153.2	35814.3	45197.5	24584.3	42296.9	37638.5	45503.8	47306.8	42130.3	36473.5	45481	28251.5	47582.1	35600.8	33092.8	39008.6	38620.9	33489.5	38289.7	38387.7	39387.6	45559.3	48947.4	48926.4	34094.6	34572.7	47863.2	31470.7	29517.6	33011.8	41197.2	negative	No Fragments				annotated
4305	107.05	1442.51	166726	144660	159603	145990	131858	145404	146315	149625	158091	152652	141228	171779	134817	130608	158442	173044	145771	169300	189835	141851	137212	159424	134115	144884	127905	116684	142952	155505	158795	150821	123429	158138	177119	174191	146173	157010	175929	138963	141851	negative	No Fragments	Anisole;Anisole;p-Cresol;4-Cresol;o-Cresol;o-Cresol;m-Cresol;3-Cresol;Benzyl alcohol;Benzyl alcohol;Aromatic primary alcohol	RDOXTESZEPMUJZ-UHFFFAOYSA-N,RDOXTESZEPMUJZ-UHFFFAOYSA-N,IWDCLRJOBJJRNH-UHFFFAOYSA-N,IWDCLRJOBJJRNH-UHFFFAOYSA-N,QWVGKYWNOKOFNN-UHFFFAOYSA-N,QWVGKYWNOKOFNN-UHFFFAOYSA-N,RLSSMJSEOOYNOY-UHFFFAOYSA-N,RLSSMJSEOOYNOY-UHFFFAOYSA-N,WVDDGKGOMKODPV-UHFFFAOYSA-N,WVDDGKGOMKODPV-UHFFFAOYSA-N,WVDDGKGOMKODPV-UHFFFAOYSA-N	HMDB33895,C01403,HMDB01858,C01468,HMDB02055,C01542,HMDB02048,C01467,HMDB03119,C00556,C03485	annotated
1740	107.085	1450.12	286167	317543	342829	260336	250722	306686	246119	402744	317441	355089	357487	313577	287901	282390	255055	330083	263402	364077	292967	316852	244815	290408	305289	312708	286118	298019	241317	309482	307524	366922	280440	316952	337496	428013	256735	286533	307926	368475	319500	positive	No Fragments	p-Xylene;p-Xylene;Ethylbenzene;Ethylbenzene;m-Xylene;m-Xylene;o-Xylene;o-Xylene;Xylenes	URLKBWYHVLBVBO-UHFFFAOYSA-N,URLKBWYHVLBVBO-UHFFFAOYSA-N,YNQLUTRBYVCPMQ-UHFFFAOYSA-N,YNQLUTRBYVCPMQ-UHFFFAOYSA-N,IVSZLXZYQVIEFR-UHFFFAOYSA-N,IVSZLXZYQVIEFR-UHFFFAOYSA-N,CTQNGGLPUBDAKN-UHFFFAOYSA-N,CTQNGGLPUBDAKN-UHFFFAOYSA-N,MOSFIJXAXDLOML-UHFFFAOYSA-N	HMDB59924,C06756,HMDB59905,C07111,HMDB59810,C07208,HMDB59851,C07212,C19551	annotated
1835	107.085	1504.14	238693	287014	318861	236296	234733	250518	243717	295261	293091	294333	255631	318735	262754	230029	255055	276290	263013	273100	292967	240205	248042	290408	239528	237976	286118	263110	236927	240574	259592	292364	259241	239912	338452	360922	238363	279636	299882	227429	251233	positive	No Fragments	p-Xylene;p-Xylene;Ethylbenzene;Ethylbenzene;m-Xylene;m-Xylene;o-Xylene;o-Xylene;Xylenes	URLKBWYHVLBVBO-UHFFFAOYSA-N,URLKBWYHVLBVBO-UHFFFAOYSA-N,YNQLUTRBYVCPMQ-UHFFFAOYSA-N,YNQLUTRBYVCPMQ-UHFFFAOYSA-N,IVSZLXZYQVIEFR-UHFFFAOYSA-N,IVSZLXZYQVIEFR-UHFFFAOYSA-N,CTQNGGLPUBDAKN-UHFFFAOYSA-N,CTQNGGLPUBDAKN-UHFFFAOYSA-N,MOSFIJXAXDLOML-UHFFFAOYSA-N	HMDB59924,C06756,HMDB59905,C07111,HMDB59810,C07208,HMDB59851,C07212,C19551	annotated
2063	107.085	1374.67	167446	167472	120490	148569	158904	161352	186105	194173	196625	191361	194836	171146	185819	209388	177320	138003	225654	175697	212978	234466	208316	166591	146523	175879	192777	205616	158250	147276	132437	204454	159655	137776	192696	146649	191434	182238	151259	222631	190165	positive	No Fragments	p-Xylene;p-Xylene;Ethylbenzene;Ethylbenzene;m-Xylene;m-Xylene;o-Xylene;o-Xylene;Xylenes	URLKBWYHVLBVBO-UHFFFAOYSA-N,URLKBWYHVLBVBO-UHFFFAOYSA-N,YNQLUTRBYVCPMQ-UHFFFAOYSA-N,YNQLUTRBYVCPMQ-UHFFFAOYSA-N,IVSZLXZYQVIEFR-UHFFFAOYSA-N,IVSZLXZYQVIEFR-UHFFFAOYSA-N,CTQNGGLPUBDAKN-UHFFFAOYSA-N,CTQNGGLPUBDAKN-UHFFFAOYSA-N,MOSFIJXAXDLOML-UHFFFAOYSA-N	HMDB59924,C06756,HMDB59905,C07111,HMDB59810,C07208,HMDB59851,C07212,C19551	annotated
4726	108.02	1202.08	30488.5	31261.7	32029.3	25471.8	31351	30362.7	28811.2	28507.1	34682.6	24764.3	33824.3	20142.9	39859.7	26618.9	31595.6	24114.8	27789.4	28231.2	41303.3	26498	35503.3	29494.2	27107.9	30270	42156.4	29284.4	34338.9	29375.5	29532.4	36514.7	37902.4	42785.3	24711.2	27756.9	31637.1	23749.1	25623.1	29336.6	40396.4	negative	No Fragments				annotated
3911	109.041	1348.62	282548	261917	276217	310075	372727	334592	296085	229646	292541	289686	274424	236936	421557	410210	322455	309822	312863	445385	330872	300681	293496	307609	326568	299092	311578	333233	298256	315721	316016	253979	319960	292230	287444	228512	245250	252474	282512	294026	271399	negative	Annotate in FrAnK	3-Hydroxy-4-aminopyridine;Methoxypyrazine;Imidazole-4-acetaldehyde;Imidazole-4-acetaldehyde;N-Acetylimidazole	DBDKLFOUWUHPDW-UHFFFAOYSA-N,WKSXRWSOSLGSTN-UHFFFAOYSA-N,MQSRGWNVEZRLDK-UHFFFAOYSA-N,MQSRGWNVEZRLDK-UHFFFAOYSA-N,VIHYIVKEECZGOU-UHFFFAOYSA-N	HMDB60741,HMDB33156,HMDB03905,C05130,C02560	annotated
4027	109.041	1325.71	254313	224265	232526	215354	236921	261290	220578	227308	228943	331045	236790	211627	288874	264310	262634	210328	211033	298712	241113	217725	248533	198871	218079	215647	233937	258318	228850	256456	216746	218562	262850	259593	197932	228261	229672	268684	208248	246429	273861	negative	Annotate in FrAnK	3-Hydroxy-4-aminopyridine;Methoxypyrazine;Imidazole-4-acetaldehyde;Imidazole-4-acetaldehyde;N-Acetylimidazole	DBDKLFOUWUHPDW-UHFFFAOYSA-N,WKSXRWSOSLGSTN-UHFFFAOYSA-N,MQSRGWNVEZRLDK-UHFFFAOYSA-N,MQSRGWNVEZRLDK-UHFFFAOYSA-N,VIHYIVKEECZGOU-UHFFFAOYSA-N	HMDB60741,HMDB33156,HMDB03905,C05130,C02560	annotated
4169	109.041	1315.83	195169	179356	197331	198172	236684	220915	179046	227308	162747	232878	235178	158206	223604	197163	209715	196304	211033	248631	194696	214066	241904	163012	196320	156889	222483	195368	170027	256456	167426	195114	197397	212977	158556	188757	207285	206349	188066	218878	179598	negative	No Fragments	3-Hydroxy-4-aminopyridine;Methoxypyrazine;Imidazole-4-acetaldehyde;Imidazole-4-acetaldehyde;N-Acetylimidazole	DBDKLFOUWUHPDW-UHFFFAOYSA-N,WKSXRWSOSLGSTN-UHFFFAOYSA-N,MQSRGWNVEZRLDK-UHFFFAOYSA-N,MQSRGWNVEZRLDK-UHFFFAOYSA-N,VIHYIVKEECZGOU-UHFFFAOYSA-N	HMDB60741,HMDB33156,HMDB03905,C05130,C02560	annotated
4313	109.041	1264.17	158302	157763	145002	136994	137310	188420	178639	114029	148239	154190	164512	117518	171022	135578	163974	138320	157127	167213	150086	149085	134382	168614	147391	143637	152179	148480	169888	128192	126555	148517	162819	174176	142255	165364	160901	133087	129786	147072	140501	negative	No Fragments	3-Hydroxy-4-aminopyridine;Methoxypyrazine;Imidazole-4-acetaldehyde;Imidazole-4-acetaldehyde;N-Acetylimidazole	DBDKLFOUWUHPDW-UHFFFAOYSA-N,WKSXRWSOSLGSTN-UHFFFAOYSA-N,MQSRGWNVEZRLDK-UHFFFAOYSA-N,MQSRGWNVEZRLDK-UHFFFAOYSA-N,VIHYIVKEECZGOU-UHFFFAOYSA-N	HMDB60741,HMDB33156,HMDB03905,C05130,C02560	annotated
1391	109.101	1508.17	301610	310518	515061	244142	261062	255523	261882	401201	386580	404138	334686	348887	277810	282411	265091	367484	256311	479247	336568	282028	274027	298551	244831	263169	266184	335412	263878	261495	292827	384131	282675	278689	367118	537285	305117	371514	382827	294420	264127	positive	No Fragments	(Z)-1,3-Octadiene;4-Vinylcyclohexene	RRKODOZNUZCUBN-HSFFGMMNSA-N,BBDKZWKEPDTENS-UHFFFAOYSA-N	HMDB61897,C19310	annotated
1525	109.101	240.06	411112	352632	471486	349944	299870	380392	371533	453590	586514	513230	347471	440181	323909	299439	306806	380201	322155	486945	684204	316659	512062	351988	353947	399775	338657	338449	375338	453614	296199	465889	362115	308910	496565	663544	435569	416495	611171	333802	371186	positive	No Fragments	(Z)-1,3-Octadiene;4-Vinylcyclohexene	RRKODOZNUZCUBN-HSFFGMMNSA-N,BBDKZWKEPDTENS-UHFFFAOYSA-N	HMDB61897,C19310	annotated
1548	109.101	413.5	375874	425169	555751	434200	410871	389291	411088	499103	519554	651674	422402	549572	346597	382836	397523	541427	369697	443538	522341	363330	350525	327354	372263	368131	360103	416079	361460	360155	387899	526239	352203	379421	597840	604138	331508	622684	597922	392604	372574	positive	Annotate in FrAnK	(Z)-1,3-Octadiene;4-Vinylcyclohexene	RRKODOZNUZCUBN-HSFFGMMNSA-N,BBDKZWKEPDTENS-UHFFFAOYSA-N	HMDB61897,C19310	annotated
4772	110.044	1292.16	10445.4	14135.2	12483	15335.7	16305.9	13164.9	11762	10796	12559.5	12548.5	12532.5	11385.1	14808	12501	17657.2	13414	12117.3	11679.4	12999.4	13337.8	10677.2	11389.4	13219.9	11735.6	14831.2	12112.7	12274.4	13727.4	17012.1	14809.1	12920.9	13799.4	10211	12692.5	13693.6	11190.3	12757.8	10551.2	13489.7	negative	No Fragments				annotated
2410	110.06	781.5	39047.8	30503.1	28096.4	42075.6	27791.2	11085	13780.4	34772.8	33584.3	36121.5	52802.6	33729.8	49317.8	32632.5	30608.1	24341.9	37485.6	18556.4	27679.5	18337.5	56988.7	44937.9	48798.6	29724.9	61324.4	43132.2	38803.8	27334.8	48972.8	31874.9	32977.4	18032.8	11855.2	29010	62726.1	35606.2	25268	41134.6	38142.2	positive	No Fragments	2-Acetylpyrrole;1-Methyl-2-pyrrolecarboxaldehyde;4-Aminophenol;4-Hydroxyaniline;3-Butyn-1-al;3-Butyn-1-al;Furan;Furan;2-Aminophenol;Hydroxylaminobenzene;m-Aminophenol	IGJQUJNPMOYEJY-UHFFFAOYSA-N,OUKQTRFCDKSEPL-UHFFFAOYSA-N,PLIKAWJENQZMHA-UHFFFAOYSA-N,PLIKAWJENQZMHA-UHFFFAOYSA-N,OGQNOIVDVXRWRE-UHFFFAOYSA-N,OGQNOIVDVXRWRE-UHFFFAOYSA-N,YLQBMQCUIZJEEH-UHFFFAOYSA-N,YLQBMQCUIZJEEH-UHFFFAOYSA-N,CDAWCLOXVUBKRW-UHFFFAOYSA-N,CKRZKMFTZCFYGB-UHFFFAOYSA-N,MOSFIJXAXDLOML-UHFFFAOYSA-N	HMDB35882,HMDB40582,HMDB01169,C02372,HMDB06853,C06145,HMDB13785,C14275,C01987,C02720,C05058	annotated
3732	110.976	523.85	15810.2	20137.5	34941.7	38782.4	63580.1	22020.1	28773.6	24003.8	25359.6	NA	46570.2	34158.2	NA	13985.6	50701.2	47182.8	27575.7	54680.8	7583.41	87448.3	18141.6	738065	NA	10503.8	NA	65602.9	6448.2	7710.95	20253.3	40046.8	31360.3	7594.86	22994.5	21896.3	NA	17873.8	NA	NA	NA	negative	No Fragments	Monomethyl sulfate	JZMJDSHXVKJFKW-UHFFFAOYSA-N	C02704	annotated
4100	110.985	712.84	76889	86650.6	125234	136665	181410	196854	218088	207931	56273.6	59846.3	79758.6	72584.2	NA	55864.2	85193.3	91900.7	85415.5	270178	301063	176917	117728	53523.3	NA	NA	NA	NA	81706.7	52243.7	85583.9	198756	172420	200069	173412	131364	49488.1	54065.6	55428.9	NA	NA	negative	Annotate in FrAnK	Methylphosphate;Hydroxymethylphosphonate	CAAULPUQFIIOTL-UHFFFAOYSA-N,GTTBQSNGUYHPNK-UHFFFAOYSA-N	HMDB61711,C06455	annotated
4690	111	1393.28	35872	40263	38963.9	34683.7	31691.5	34734.9	34166	38455.3	37401.6	40763.2	37881.8	39301.6	29344.1	29813.4	39825.8	38573.3	34550.6	35880.5	40471.4	36768.9	44166.5	37146.2	38075.6	36012.2	34367.2	34344.5	39888.4	34404.2	35422.8	48085.5	37816.7	38406.5	52066	43852.9	54027.4	46297.6	42889.8	35659.3	35012.5	negative	No Fragments				annotated
2561	111.02	493.05	41495.6	36298.8	76093.6	2.20473e+06	11835080	26999390	31139694	29492988	35956452	59687392	68133144	72471808	76240944	34072.6	56309	154532	902402	2.19566e+06	22563376	30202386	29964634	43395692	80405992	93751112	86227776	101610896	37000.5	111284	107078	581430	4.4561e+06	26770712	35140460	30915166	43591372	61925176	69186160	75049184	74737368	negative	Uracil (C4H4N2O2) Prob = 78.2100000000	Uracil;Uracil;4-Carboxypyrazole;Maleic hydrazide	ISAKRJDGNUQOIC-UHFFFAOYSA-N,ISAKRJDGNUQOIC-UHFFFAOYSA-N,IMBBXSASDSZJSX-UHFFFAOYSA-N,BGRDGMRNKXEXQD-UHFFFAOYSA-N	HMDB00300,C00106,HMDB60760,C18474	annotated+fragment
1888	111.044	362.68	25752.1	87281.2	79370.4	82009.6	85932.2	110044	94245	169256	143020	209014	204607	221220	225213	62091.6	188957	120499	208052	152898	229366	155495	328869	263525	254352	287149	270325	288459	44857.2	163579	206126	137176	220080	181316	152793	283615	219759	200940	235705	300203	308416	positive	No Fragments	Pyrocatechol;Benzenediol;Catechol;Catechol;1,3-Benzenediol;Resorcinol;Hydroquinone;Hydroquinone;(E,E)-2,4-Hexadienedial;5-Methyl-2-furancarboxaldehyde;5-Methyl-2-furaldehyde;2-Acetylfuran;Muconic dialdehyde	YCIMNLLNPGFGHC-UHFFFAOYSA-N,YCIMNLLNPGFGHC-UHFFFAOYSA-N,YCIMNLLNPGFGHC-UHFFFAOYSA-N,YCIMNLLNPGFGHC-UHFFFAOYSA-N,GHMLBKRAJCXXBS-UHFFFAOYSA-N,GHMLBKRAJCXXBS-UHFFFAOYSA-N,QIGBRXMKCJKVMJ-UHFFFAOYSA-N,QIGBRXMKCJKVMJ-UHFFFAOYSA-N,NDCAAPXLWRAESY-HSFFGMMNSA-N,OUDFNZMQXZILJD-UHFFFAOYSA-N,OUDFNZMQXZILJD-UHFFFAOYSA-N,IEMMBWWQXVXBEU-UHFFFAOYSA-N,NDCAAPXLWRAESY-ZPUQHVIOSA-N	HMDB00957,C01785,C00090,C15571,HMDB32037,C01751,HMDB02434,C00530,HMDB31180,HMDB33002,C11115,HMDB33127,LMFA06000011	annotated
1889	111.044	370.63	20930.6	87281.2	79370.4	79975.3	85932.2	110044	94245	169256	126458	209014	204607	221220	225213	62091.6	188957	120499	208052	152898	229366	153565	328869	260199	237373	287149	270325	288459	43726.5	163579	206126	137176	220080	181316	152793	283615	214437	193889	235705	300203	308416	positive	No Fragments	Pyrocatechol;Benzenediol;Catechol;Catechol;1,3-Benzenediol;Resorcinol;Hydroquinone;Hydroquinone;(E,E)-2,4-Hexadienedial;5-Methyl-2-furancarboxaldehyde;5-Methyl-2-furaldehyde;2-Acetylfuran;Muconic dialdehyde	YCIMNLLNPGFGHC-UHFFFAOYSA-N,YCIMNLLNPGFGHC-UHFFFAOYSA-N,YCIMNLLNPGFGHC-UHFFFAOYSA-N,YCIMNLLNPGFGHC-UHFFFAOYSA-N,GHMLBKRAJCXXBS-UHFFFAOYSA-N,GHMLBKRAJCXXBS-UHFFFAOYSA-N,QIGBRXMKCJKVMJ-UHFFFAOYSA-N,QIGBRXMKCJKVMJ-UHFFFAOYSA-N,NDCAAPXLWRAESY-HSFFGMMNSA-N,OUDFNZMQXZILJD-UHFFFAOYSA-N,OUDFNZMQXZILJD-UHFFFAOYSA-N,IEMMBWWQXVXBEU-UHFFFAOYSA-N,NDCAAPXLWRAESY-ZPUQHVIOSA-N	HMDB00957,C01785,C00090,C15571,HMDB32037,C01751,HMDB02434,C00530,HMDB31180,HMDB33002,C11115,HMDB33127,LMFA06000011	annotated
1998	111.044	334.14	20517	71357.4	55389.6	82009.6	84711	76016.6	78110	117178	143020	109407	169034	147853	188265	48027.5	152189	89090.3	138960	106417	129400	155495	226252	263525	254352	271630	222778	217476	44857.2	147344	140214	112107	119741	130457	89607.1	179768	219759	200940	179134	271606	269292	positive	No Fragments	Pyrocatechol;Benzenediol;Catechol;Catechol;1,3-Benzenediol;Resorcinol;Hydroquinone;Hydroquinone;(E,E)-2,4-Hexadienedial;5-Methyl-2-furancarboxaldehyde;5-Methyl-2-furaldehyde;2-Acetylfuran;Muconic dialdehyde	YCIMNLLNPGFGHC-UHFFFAOYSA-N,YCIMNLLNPGFGHC-UHFFFAOYSA-N,YCIMNLLNPGFGHC-UHFFFAOYSA-N,YCIMNLLNPGFGHC-UHFFFAOYSA-N,GHMLBKRAJCXXBS-UHFFFAOYSA-N,GHMLBKRAJCXXBS-UHFFFAOYSA-N,QIGBRXMKCJKVMJ-UHFFFAOYSA-N,QIGBRXMKCJKVMJ-UHFFFAOYSA-N,NDCAAPXLWRAESY-HSFFGMMNSA-N,OUDFNZMQXZILJD-UHFFFAOYSA-N,OUDFNZMQXZILJD-UHFFFAOYSA-N,IEMMBWWQXVXBEU-UHFFFAOYSA-N,NDCAAPXLWRAESY-ZPUQHVIOSA-N	HMDB00957,C01785,C00090,C15571,HMDB32037,C01751,HMDB02434,C00530,HMDB31180,HMDB33002,C11115,HMDB33127,LMFA06000011	annotated
2214	111.055	643.93	63736.7	55032	66879.8	69877.5	107267	127648	125977	108744	148082	111281	131363	98569.1	157647	55245.6	52399.9	61383.6	82478.9	96915.8	84250.4	127698	85890.6	112315	129369	70200.2	113855	76576.8	52413	62063.5	54407.4	73959.6	88391.2	98680.8	104808	108363	96823	153381	85788.8	61191.2	117425	positive	No Fragments	3-Hydroxy-4-aminopyridine;Methoxypyrazine;Imidazole-4-acetaldehyde;Imidazole-4-acetaldehyde;N-Acetylimidazole	DBDKLFOUWUHPDW-UHFFFAOYSA-N,WKSXRWSOSLGSTN-UHFFFAOYSA-N,MQSRGWNVEZRLDK-UHFFFAOYSA-N,MQSRGWNVEZRLDK-UHFFFAOYSA-N,VIHYIVKEECZGOU-UHFFFAOYSA-N	HMDB60741,HMDB33156,HMDB03905,C05130,C02560	annotated
2142	111.08	1503.26	130180	121042	149419	125115	114038	128257	124818	156297	167455	135557	160497	177247	140232	116627	157627	155093	119888	127107	166170	117148	116743	120291	116454	126259	122769	130681	112916	124732	124607	157700	125697	144678	162178	193846	113170	148343	153539	115919	116425	positive	No Fragments	2-Ethyl-5-methylfuran;2,3,5-Trimethylfuran;2-Isopropylfuran;2-Propylfuran;(E,Z)-2,4-Heptadienal;2E,4Z-Heptadienal;3-Methyl-2-cyclohexen-1-one;2,4-heptadienal;4,6-heptadienal	NBXLPPVOZWYADY-UHFFFAOYSA-N,NJXZFRUNHWKHEC-UHFFFAOYSA-N,AFOPCURQYRRFRQ-UHFFFAOYSA-N,CPLJMYOQYRCCBY-UHFFFAOYSA-N,SATICYYAWWYRAM-DNVGVPOPSA-N,SATICYYAWWYRAM-DNVGVPOPSA-N,IITQJMYAYSNIMI-UHFFFAOYSA-N,SATICYYAWWYRAM-VNKDHWASSA-N,LRXHBCFIMDSOLD-ONEGZZNKSA-N	HMDB29728,HMDB29721,HMDB40278,HMDB40277,HMDB61891,LMFA06000126,HMDB31541,LMFA06000024,LMFA06000025	annotated
2143	111.08	1534.72	150958	112846	153665	119675	120005	119152	124818	143519	174304	143474	128638	165873	119596	114824	157627	155093	119888	147779	167381	117148	110100	116861	106876	126259	121464	130681	111257	124732	127300	156854	127053	144678	160819	193846	118449	148343	145145	122525	137805	positive	No Fragments	2-Ethyl-5-methylfuran;2,3,5-Trimethylfuran;2-Isopropylfuran;2-Propylfuran;(E,Z)-2,4-Heptadienal;2E,4Z-Heptadienal;3-Methyl-2-cyclohexen-1-one;2,4-heptadienal;4,6-heptadienal	NBXLPPVOZWYADY-UHFFFAOYSA-N,NJXZFRUNHWKHEC-UHFFFAOYSA-N,AFOPCURQYRRFRQ-UHFFFAOYSA-N,CPLJMYOQYRCCBY-UHFFFAOYSA-N,SATICYYAWWYRAM-DNVGVPOPSA-N,SATICYYAWWYRAM-DNVGVPOPSA-N,IITQJMYAYSNIMI-UHFFFAOYSA-N,SATICYYAWWYRAM-VNKDHWASSA-N,LRXHBCFIMDSOLD-ONEGZZNKSA-N	HMDB29728,HMDB29721,HMDB40278,HMDB40277,HMDB61891,LMFA06000126,HMDB31541,LMFA06000024,LMFA06000025	annotated
2541	111.947	851.48	74352.3	70332.6	63651	60307	33988.9	77800.9	162384	111423	223540	169534	192365	167450	361910	156299	100335	105086	104656	108174	94033.3	145087	280097	238093	378629	259447	355997	257545	93724.5	108324	89232.3	97837.3	86222.9	37991.4	149896	143152	115074	187820	169208	178826	171011	negative	No Fragments				annotated
2161	112.05	502.08	15985.7	14494.2	NA	21493.5	74694.8	65669.7	90434.8	108046	82516.6	36103.4	49260.2	51007.4	51402.8	NA	NA	18892.9	14912.6	20839.9	105105	184073	102227	89409.6	77432	80449.9	98232.4	84577.3	NA	NA	NA	19197	68739.7	93815.2	72127.4	79893.4	79126.4	32094	83988	85570	52236.3	positive	No Fragments	Cytosine;Cytosine	OPTASPLRGRRNAP-UHFFFAOYSA-N,OPTASPLRGRRNAP-UHFFFAOYSA-N	HMDB00630,C00380	annotated
943	112.076	280.18	108359	116618	89063.6	146725	139644	131682	103883	97052.5	103945	920056	458079	2.12086e+06	243503	122082	100094	95356.7	104938	94951.7	105800	109793	107290	126785	182545	165182	161871	163627	110640	93801.3	114143	101392	152846	107674	101464	84245.2	112667	563390	1.00766e+06	261728	361642	positive	No Fragments	(E)-2-Butenal;5-Imino-2-methyl-1-cyclopenten-1-ol;Trimethyloxazole;Methacrolein;3-Buten-2-one;3-Buten-2-one;N-Acetyl-2,3-dihydro-1H-pyrrole;5-Acetyl-3,4-dihydro-2H-pyrrole;5-Ethyl-4-methyloxazole;5-Ethyl-2-methyloxazole;2-Ethyl-5-methyloxazole;2-Ethyl-4-methyloxazole;4-Ethyl-2-methyloxazole;3-Butyn-1-ol;N-Vinyl-2-pyrrolidone;Crotonaldehyde;Vinyl ether	MLUCVPSAIODCQM-IHWYPQMZSA-N,FUWRNKPZYXVMOZ-UHFFFAOYSA-N,ZRLDBDZSLLGDOX-UHFFFAOYSA-N,STNJBCKSHOAVAJ-UHFFFAOYSA-N,FUSUHKVFWTUUBE-UHFFFAOYSA-N,FUSUHKVFWTUUBE-UHFFFAOYSA-N,CMFWLOPIOWBYCM-UHFFFAOYSA-N,DQBQWWSFRPLIAX-UHFFFAOYSA-N,ZLLASJMIAQWDJH-UHFFFAOYSA-N,KVHQALCDTOJIBP-UHFFFAOYSA-N,ADIDFXCLFPHHLE-UHFFFAOYSA-N,SRXOCFLMVTXDRQ-UHFFFAOYSA-N,FLRAVPRRUDBVKJ-UHFFFAOYSA-N,OTJZCIYGRUNXTP-UHFFFAOYSA-N,WHNWPMS…	HMDB34233,HMDB39584,HMDB40148,HMDB61874,HMDB61873,LMFA12000018,HMDB31163,HMDB31308,HMDB37863,HMDB37859,HMDB37858,HMDB37837,HMDB37838,C06146,C19548,C19377,C17721	annotated
4725	112.937	1031.12	NA	NA	4852.58	15073.1	19933.3	13027.7	30942.1	17783.5	18538.7	NA	12066.4	13268.8	12460.4	NA	NA	NA	4153.01	7661.48	9944.18	23204.1	17160.5	9804.83	NA	NA	2706.17	NA	NA	NA	14071.5	NA	39028.4	12529.2	43022.1	39549.1	22741.7	NA	NA	NA	NA	negative	No Fragments	Hydroxidodioxidosulfidosulfate;Thiosulfuric acid	DHCDFWKWKRSZHF-UHFFFAOYSA-N,DHCDFWKWKRSZHF-UHFFFAOYSA-N	HMDB60293,C05529	annotated
4144	112.986	208.75	231184	199363	242018	188895	218401	196286	274427	218012	271262	203460	188778	223636	193949	203520	194610	251182	211771	259166	237057	265128	206248	183049	188999	199238	191769	202478	204074	204894	192643	211574	199392	191663	202823	237514	175880	206770	187328	184720	171168	negative	Annotate in FrAnK	Trifluoroacetic acid	DTQVDTLACAAQTR-UHFFFAOYSA-N	HMDB14118	annotated
3493	112.986	740.1	955487	1.11659e+06	769452	625507	49404.1	48022.7	54378.1	1.12982e+06	1.12869e+06	621612	262890	351430	253734	970731	884070	1.04091e+06	597778	236498	41353.5	61009.5	566862	991428	744645	1.29143e+06	320447	489301	876592	1271687	512917	420044	51082.1	47349.7	64883.7	630126	504814	352300	329169	198299	219261	negative	No Fragments	Trifluoroacetic acid	DTQVDTLACAAQTR-UHFFFAOYSA-N	HMDB14118	annotated
2952	113.024	734.15	18165844	15622993	16834294	10084442	76941.3	NA	NA	24320244	19186538	6657980	5.55186e+06	NA	3.90069e+06	18910578	17852306	16367498	10889615	NA	NA	48324.3	24391110	20878836	13055044	10420118	11523617	11353673	18147190	18847764	17711626	9529512	56796.6	NA	NA	24519836	23938500	5.62991e+06	NA	NA	NA	negative	Annotate in FrAnK	cis-Acetylacrylate;cis-Acetylacrylate;Norfuraneol;2-Hydroxy-2,4-pentadienoate;3-oxo-4-pentenoic acid	XGTKSWVCNVUVHG-IHWYPQMZSA-N,XGTKSWVCNVUVHG-IHWYPQMZSA-N,DLVYTANECMRFGX-UHFFFAOYSA-N,VHTQQDXPNUTMNB-ONEGZZNKSA-N,KSSFGJUSMXZBDD-UHFFFAOYSA-N	HMDB60461,C07091,HMDB31859,C00596,LMFA01060166	annotated
3903	113.025	420.34	160954	107838	180292	186737	155429	198345	210443	264502	229770	348090	287022	385320	455532	296966	208056	150190	135789	154489	190688	192347	196971	306042	200696	184607	207145	435959	185126	141920	133698	191115	204329	142828	184704	308090	190877	205981	271857	319774	229062	negative	No Fragments	cis-Acetylacrylate;cis-Acetylacrylate;Norfuraneol;2-Hydroxy-2,4-pentadienoate;3-oxo-4-pentenoic acid	XGTKSWVCNVUVHG-IHWYPQMZSA-N,XGTKSWVCNVUVHG-IHWYPQMZSA-N,DLVYTANECMRFGX-UHFFFAOYSA-N,VHTQQDXPNUTMNB-ONEGZZNKSA-N,KSSFGJUSMXZBDD-UHFFFAOYSA-N	HMDB60461,C07091,HMDB31859,C00596,LMFA01060166	annotated
708	113.034	492.59	NA	NA	NA	73260.3	464907	1.12674e+06	1.29622e+06	964998	1.34769e+06	2.05673e+06	2.58266e+06	2699171	3.25384e+06	NA	NA	NA	NA	65912.9	666212	1.13896e+06	1.19295e+06	1.73448e+06	3.50417e+06	4.37982e+06	3786812	4.15934e+06	NA	NA	NA	NA	143465	1132314	1221006	1.12371e+06	1.73122e+06	2.05318e+06	2267472	2.94962e+06	3.23627e+06	positive	Annotate in FrAnK	Uracil;Uracil;4-Carboxypyrazole;Maleic hydrazide	ISAKRJDGNUQOIC-UHFFFAOYSA-N,ISAKRJDGNUQOIC-UHFFFAOYSA-N,IMBBXSASDSZJSX-UHFFFAOYSA-N,BGRDGMRNKXEXQD-UHFFFAOYSA-N	HMDB00300,C00106,HMDB60760,C18474	annotated
3492	113.061	277.29	70241.6	180772	198186	978207	803252	260717	180233	121687	89586.3	113759	138372	116207	80774.8	72195.6	222663	243376	1.09612e+06	1.18488e+06	157254	193878	363555	270324	90031.8	97141	108306	108831	61089.7	195460	407864	693737	1.30319e+06	296864	133778	86773.9	149869	67018.3	98811.1	109187	109141	negative	No Fragments	trans-Hex-2-enoic acid;Isohydrosorbic acid;Delta-Hexanolactone;epsilon-Caprolactone;epsilon-Caprolactone;Ethyl crotonate;Methyl 4-pentenoate;Allyl propionate;Dihydro-4,4-dimethyl-2(3H)-furanone;4-Methyl-2-pentenoic acid;2-Methyl-2-pentenoic acid;2-Methyl-3-pentenoic acid;4-Methyl-2,3-pentanedione;2-Methyl-4-pentenoic acid;3-Hexenoic acid;cis-hex-3-enoic acid;3,4-Hexanedione;3,4-Hexanedione;2,3-He…	NIONDZDPPYHYKY-SNAWJCMRSA-N,NIONDZDPPYHYKY-SNAWJCMRSA-N,RZTOWFMDBDPERY-UHFFFAOYSA-N,PAPBSGBWRJIAAV-UHFFFAOYSA-N,PAPBSGBWRJIAAV-UHFFFAOYSA-N,ZFDIRQKJPRINOQ-HYXAFXHYSA-N,SHCSFZHSNSGTOP-UHFFFAOYSA-N,XRFWKHVQMACVTA-UHFFFAOYSA-N,LZAKUZBAAQDJCF-UHFFFAOYSA-N,QAOXMQCWUWZZNC-ARJAWSKDSA-N,JJYWRQLLQAKNAD-PLNGDYQASA-N,NFRJJFMXYKSRPK-ARJAWSKDSA-N,JENYBWHRLYZSSZ-UHFFFAOYSA-N,HVRZYSHVZOELOH-UHFFFAOYSA-N,XXHDAWY…	HMDB10719,LMFA01030008,HMDB00453,HMDB60476,C01880,HMDB39581,HMDB40328,HMDB29487,HMDB61929,HMDB31561,HMDB31560,HMDB31562,HMDB31559,HMDB31158,HMDB31501,LMFA01030779,HMDB31492,LMFA12000016,HMDB31491,LMFA12000247,HMDB33568,HMDB03843,LMFA07040010,HMDB32490,C01147,C03228,LMFA01020031,LMFA01020099,LMFA01020098,LMFA06000016,LMFA06000008,LMFA12000081,LMFA01030791,LMFA01030010,LMFA01030009,LMFA01030011,LMF…	annotated
4400	113.061	314.31	43253.3	48985.9	41459.6	150386	88391.7	96982.9	38337.4	26015.2	32689.2	21419.5	NA	NA	NA	30733.9	42066.9	43810.8	126801	144268	39983.6	41831.4	63994.9	50402.1	19804.4	29733.8	NA	22214.1	22199.3	54181.4	69218.9	85882	144125	64642.1	53521.2	30799	21565.1	NA	NA	NA	NA	negative	No Fragments	trans-Hex-2-enoic acid;Isohydrosorbic acid;Delta-Hexanolactone;epsilon-Caprolactone;epsilon-Caprolactone;Ethyl crotonate;Methyl 4-pentenoate;Allyl propionate;Dihydro-4,4-dimethyl-2(3H)-furanone;4-Methyl-2-pentenoic acid;2-Methyl-2-pentenoic acid;2-Methyl-3-pentenoic acid;4-Methyl-2,3-pentanedione;2-Methyl-4-pentenoic acid;3-Hexenoic acid;cis-hex-3-enoic acid;3,4-Hexanedione;3,4-Hexanedione;2,3-He…	NIONDZDPPYHYKY-SNAWJCMRSA-N,NIONDZDPPYHYKY-SNAWJCMRSA-N,RZTOWFMDBDPERY-UHFFFAOYSA-N,PAPBSGBWRJIAAV-UHFFFAOYSA-N,PAPBSGBWRJIAAV-UHFFFAOYSA-N,ZFDIRQKJPRINOQ-HYXAFXHYSA-N,SHCSFZHSNSGTOP-UHFFFAOYSA-N,XRFWKHVQMACVTA-UHFFFAOYSA-N,LZAKUZBAAQDJCF-UHFFFAOYSA-N,QAOXMQCWUWZZNC-ARJAWSKDSA-N,JJYWRQLLQAKNAD-PLNGDYQASA-N,NFRJJFMXYKSRPK-ARJAWSKDSA-N,JENYBWHRLYZSSZ-UHFFFAOYSA-N,HVRZYSHVZOELOH-UHFFFAOYSA-N,XXHDAWY…	HMDB10719,LMFA01030008,HMDB00453,HMDB60476,C01880,HMDB39581,HMDB40328,HMDB29487,HMDB61929,HMDB31561,HMDB31560,HMDB31562,HMDB31559,HMDB31158,HMDB31501,LMFA01030779,HMDB31492,LMFA12000016,HMDB31491,LMFA12000247,HMDB33568,HMDB03843,LMFA07040010,HMDB32490,C01147,C03228,LMFA01020031,LMFA01020099,LMFA01020098,LMFA06000016,LMFA06000008,LMFA12000081,LMFA01030791,LMFA01030010,LMFA01030009,LMFA01030011,LMF…	annotated
2117	113.096	231.25	118314	131034	67637.6	124916	197203	112709	119088	203535	88816.2	86069.9	129277	124224	132797	99733.4	70157.7	135465	131832	96303.3	90058.1	176826	110660	106696	206599	204011	97656.9	82934.2	120148	113884	127745	74337.7	131076	185360	185120	116847	137859	86396.9	103928	138711	115352	positive	No Fragments	xi-3-Methyl-3-cyclohexen-1-ol;(2E)-2-Heptenal;2-heptenal;2,5-Heptadien-1-ol;trans-2-trans-4-Heptadien-1-ol;5-Methyl-3-hexen-2-one;5-Methyl-5-hexen-2-one;4-Methylcyclohexanone;2-Methylcyclohexanone;(Z)-4-Heptenal;2-Hepten-4-one;(E)-4-Hepten-2-one;4-Hepten-2-one;3-Hepten-2-one;3-Hepten-2-one;(R)-3-Methylcyclohexanone;3-heptenal;4-heptenal;5-heptenal;6-heptenal;2E,4Z-Heptadien-1-ol;5-Hepten-2-one;4Z…	HKVFKEJBSWJQMU-UHFFFAOYSA-N,NDFKTBCGKNOHPJ-AATRIKPKSA-N,NDFKTBCGKNOHPJ-AATRIKPKSA-N,ZKKRKBOEKNOTPX-NDEAWQBTSA-N,MDRZSADXFOPYOC-VNKDHWASSA-N,IYMKNYVCXUEFJE-PLNGDYQASA-N,VBCIOOKAKHGVMI-UHFFFAOYSA-N,VGVHNLRUAMRIEW-UHFFFAOYSA-N,LFSAPCRASZRSKS-UHFFFAOYSA-N,VVGOCOMZRGWHPI-ARJAWSKDSA-N,TXVAOITYBBWKMG-HWKANZROSA-N,VQKIKHHXFHNXJT-SNAWJCMRSA-N,VQKIKHHXFHNXJT-SNAWJCMRSA-N,JHHZQADGLDKIPM-AATRIKPKSA-N,JHHZQAD…	HMDB34372,HMDB33827,LMFA06000019,HMDB40339,HMDB32301,HMDB31550,HMDB31551,HMDB31540,HMDB31539,HMDB31483,HMDB31488,HMDB31487,LMFA12000104,HMDB31486,LMFA12000103,HMDB33667,LMFA06000020,LMFA06000021,LMFA06000022,LMFA06000023,LMFA05000119,LMFA12000110,LMFA12000097,LMFA12000098,LMFA12000080,LMFA12000084,LMFA12000087,LMFA12000010	annotated
2281	113.096	266.57	86502.7	97353.6	37704.2	104554	86606.9	102665	119044	85123.5	88816.2	79933.7	87101.4	44406.3	79979.1	89277.7	62061.2	41049.1	102897	38425.6	62434.9	90944.7	78498.9	106696	65550.9	77752.2	95925.5	82934.2	118787	89655.7	127745	62916.9	88302.2	72225.2	40914.8	78597.5	111742	71113.4	83091.4	92533.2	68316.4	positive	No Fragments	xi-3-Methyl-3-cyclohexen-1-ol;(2E)-2-Heptenal;2-heptenal;2,5-Heptadien-1-ol;trans-2-trans-4-Heptadien-1-ol;5-Methyl-3-hexen-2-one;5-Methyl-5-hexen-2-one;4-Methylcyclohexanone;2-Methylcyclohexanone;(Z)-4-Heptenal;2-Hepten-4-one;(E)-4-Hepten-2-one;4-Hepten-2-one;3-Hepten-2-one;3-Hepten-2-one;(R)-3-Methylcyclohexanone;3-heptenal;4-heptenal;5-heptenal;6-heptenal;2E,4Z-Heptadien-1-ol;5-Hepten-2-one;4Z…	HKVFKEJBSWJQMU-UHFFFAOYSA-N,NDFKTBCGKNOHPJ-AATRIKPKSA-N,NDFKTBCGKNOHPJ-AATRIKPKSA-N,ZKKRKBOEKNOTPX-NDEAWQBTSA-N,MDRZSADXFOPYOC-VNKDHWASSA-N,IYMKNYVCXUEFJE-PLNGDYQASA-N,VBCIOOKAKHGVMI-UHFFFAOYSA-N,VGVHNLRUAMRIEW-UHFFFAOYSA-N,LFSAPCRASZRSKS-UHFFFAOYSA-N,VVGOCOMZRGWHPI-ARJAWSKDSA-N,TXVAOITYBBWKMG-HWKANZROSA-N,VQKIKHHXFHNXJT-SNAWJCMRSA-N,VQKIKHHXFHNXJT-SNAWJCMRSA-N,JHHZQADGLDKIPM-AATRIKPKSA-N,JHHZQAD…	HMDB34372,HMDB33827,LMFA06000019,HMDB40339,HMDB32301,HMDB31550,HMDB31551,HMDB31540,HMDB31539,HMDB31483,HMDB31488,HMDB31487,LMFA12000104,HMDB31486,LMFA12000103,HMDB33667,LMFA06000020,LMFA06000021,LMFA06000022,LMFA06000023,LMFA05000119,LMFA12000110,LMFA12000097,LMFA12000098,LMFA12000080,LMFA12000084,LMFA12000087,LMFA12000010	annotated
503	114.055	510.98	43903.9	44704.6	60983.9	118884	289393	228688	260229	208598	292392	9150450	9599441	13019551	9111284	46877.7	48725.8	51808.3	197381	188090	173405	238108	204758	179642	1.87815e+06	2.76446e+06	2524381	3.18237e+06	37974.9	44261.9	71549.5	109767	254940	236447	191921	156139	185898	8.22427e+06	10705283	10478277	10442555	positive	No Fragments	Malondialdehyde;Malonaldehyde;1-Pyrroline-5-carboxylic acid;Pyruvaldehyde;Methylglyoxal;Acrylic acid;Acrylic acid;Acrylic acid;1-Pyrroline-2-carboxylic acid;1-Pyrroline-2-carboxylate;Propiolactone;Glycidaldehyde;Glutarimide;(S)-1-Pyrroline-5-carboxylate;delta-1-Pyrroline-5-carboxylate	WSMYVTOQOOLQHP-UHFFFAOYSA-N,WSMYVTOQOOLQHP-UHFFFAOYSA-N,DWAKNKKXGALPNW-UHFFFAOYSA-N,AIJULSRZWUXGPQ-UHFFFAOYSA-N,AIJULSRZWUXGPQ-UHFFFAOYSA-N,NIXOWILDQLNWCW-UHFFFAOYSA-N,NIXOWILDQLNWCW-UHFFFAOYSA-N,NIXOWILDQLNWCW-UHFFFAOYSA-N,RHTAIKJZSXNELN-UHFFFAOYSA-N,RHTAIKJZSXNELN-UHFFFAOYSA-N,VEZXCJBBBCKRPI-UHFFFAOYSA-N,IWYRWIUNAVNFPE-UHFFFAOYSA-N,KNCYXPMJDCCGSJ-UHFFFAOYSA-N,DWAKNKKXGALPNW-BYPYZUCNSA-N,MOSFIJX…	HMDB06112,C19440,HMDB01301,HMDB01167,C00546,HMDB31647,C00511,LMFA01030193,HMDB06875,C03564,C19297,C19246,C07275,C03912,C04322	annotated
1256	114.055	557.9	39302.1	43396.9	55900	92892.8	200500	208899	153051	124109	114978	1.09208e+06	133217	355205	180344	49360.1	48725.8	41653.4	104016	154378	135754	173945	105927	145024	79399.3	118406	87920.1	129418	37974.9	44261.9	67398.3	109767	161977	138335	120504	106647	149362	265499	152471	181031	170055	positive	No Fragments	Malondialdehyde;Malonaldehyde;1-Pyrroline-5-carboxylic acid;Pyruvaldehyde;Methylglyoxal;Acrylic acid;Acrylic acid;Acrylic acid;1-Pyrroline-2-carboxylic acid;1-Pyrroline-2-carboxylate;Propiolactone;Glycidaldehyde;Glutarimide;(S)-1-Pyrroline-5-carboxylate;delta-1-Pyrroline-5-carboxylate	WSMYVTOQOOLQHP-UHFFFAOYSA-N,WSMYVTOQOOLQHP-UHFFFAOYSA-N,DWAKNKKXGALPNW-UHFFFAOYSA-N,AIJULSRZWUXGPQ-UHFFFAOYSA-N,AIJULSRZWUXGPQ-UHFFFAOYSA-N,NIXOWILDQLNWCW-UHFFFAOYSA-N,NIXOWILDQLNWCW-UHFFFAOYSA-N,NIXOWILDQLNWCW-UHFFFAOYSA-N,RHTAIKJZSXNELN-UHFFFAOYSA-N,RHTAIKJZSXNELN-UHFFFAOYSA-N,VEZXCJBBBCKRPI-UHFFFAOYSA-N,IWYRWIUNAVNFPE-UHFFFAOYSA-N,KNCYXPMJDCCGSJ-UHFFFAOYSA-N,DWAKNKKXGALPNW-BYPYZUCNSA-N,MOSFIJX…	HMDB06112,C19440,HMDB01301,HMDB01167,C00546,HMDB31647,C00511,LMFA01030193,HMDB06875,C03564,C19297,C19246,C07275,C03912,C04322	annotated
4386	114.902	739.87	90254.7	92580.6	41119.1	77878.4	157217	114963	108542	52879.4	25202.7	NA	41758.6	43481.7	55992	116167	33828.8	31680.8	74300.5	46329.4	83319.7	112754	53485.1	37618.1	NA	NA	43972.8	50751.3	54052.2	95933.3	43143.7	55648.7	107622	94891	90971.2	41532.1	41951.5	NA	NA	71362.9	65309.4	negative	No Fragments				annotated
4697	114.902	203.49	41420.8	33245.5	25428.1	38812.9	53029.8	34916.9	32292.7	30876.1	29075	15027	35572.7	41202.7	47606.7	51358.9	33582.9	19277.2	46215.7	9620.6	40978.8	14832.2	29526	31870.5	37560.7	49351.6	37878.7	46183.5	32720	33465.4	29449.5	40307.3	37574.3	45322.6	40088.2	30193.7	31751.7	13180.6	23511.9	39101.4	41246.2	negative	No Fragments				annotated
3337	114.936	1460.57	1.42359e+06	1358251	1.61214e+06	1.555e+06	1.95302e+06	1.43964e+06	1.37641e+06	2.09476e+06	1.62016e+06	1.57332e+06	1.37517e+06	1636917	1.62508e+06	1.92365e+06	1.51885e+06	1.55599e+06	1.50331e+06	1.50887e+06	1.70275e+06	1.4566e+06	1.51692e+06	1.5233e+06	1.41707e+06	1.39544e+06	1.60858e+06	1.88728e+06	1.40749e+06	1.40955e+06	1.46812e+06	1.6296e+06	1573031	1332564	1.78532e+06	1.60665e+06	1.53078e+06	1.77572e+06	1.67099e+06	1.46009e+06	1427952	negative	Annotate in FrAnK				annotated
3361	114.936	1468.43	1.42359e+06	1358251	1.60351e+06	1.33677e+06	1.69508e+06	1.39858e+06	1.37641e+06	1569063	1.62016e+06	1.57332e+06	1.37517e+06	1636917	1.58352e+06	1.88009e+06	1.34925e+06	1.5137e+06	1.49108e+06	1433589	1.66513e+06	1.43476e+06	1.27625e+06	1.31147e+06	1.34472e+06	1.39544e+06	1.51109e+06	1.71735e+06	1.40749e+06	1.40955e+06	1.43171e+06	1.5818e+06	1573031	1332564	1.58635e+06	1.57576e+06	1.32941e+06	1.52673e+06	1.63764e+06	1.4553e+06	1.40129e+06	negative	Annotate in FrAnK				annotated
3419	114.936	1432.25	1.60141e+06	964532	1.16683e+06	878821	1.13028e+06	1.13033e+06	1.1337e+06	1.14192e+06	1.18815e+06	1.32775e+06	1.27456e+06	1.30051e+06	1.07864e+06	971729	1.15144e+06	1.06119e+06	1.04724e+06	1189222	1.68983e+06	906575	1.0397e+06	929137	1.00756e+06	1.20176e+06	976538	1.09561e+06	843896	921302	966630	1.33412e+06	1080529	945130	1.12386e+06	1.1474e+06	1.04859e+06	1.06213e+06	1.46626e+06	1.02233e+06	950653	negative	Annotate in FrAnK				annotated
3438	114.936	1490.23	1.07426e+06	1.09905e+06	1.32308e+06	1148723	1.4588e+06	1.09341e+06	1.10536e+06	1.23266e+06	1.36343e+06	1.20457e+06	1.12756e+06	1.28751e+06	1.29295e+06	1.48183e+06	1.07886e+06	1.19668e+06	1.21294e+06	1.11728e+06	1303531	1136046	1.06946e+06	1.13373e+06	1.10214e+06	1.14802e+06	1.22312e+06	1.36858e+06	1.07175e+06	1.07867e+06	1.10169e+06	1.267e+06	1.23341e+06	1080583	1.25745e+06	1.20558e+06	1.10308e+06	1.1705e+06	1328482	1.18491e+06	1.1029e+06	negative	Annotate in FrAnK				annotated
3503	114.936	1511.91	863761	849828	1.01561e+06	842193	1.12526e+06	838070	797206	964510	971472	905699	806346	999093	983986	1.19815e+06	852387	926540	939152	893962	956983	889569	872728	879924	802370	903751	895940	1.08415e+06	840639	809288	865760	986724	914394	819944	1.00363e+06	913999	814034	908194	1.02382e+06	874173	885318	negative	Annotate in FrAnK				annotated
4012	114.936	237.88	199525	226256	249653	277939	334627	224945	201834	250112	274665	249666	228088	272672	282878	322620	201188	249636	265437	247601	350276	239732	230634	222366	209669	238639	241314	264270	229595	211950	223779	257919	273679	252451	252159	235824	224074	243811	274231	234659	201350	negative	Annotate in FrAnK				annotated
4204	114.936	376.57	149582	148052	169844	161457	213335	154245	137319	190052	187044	223949	166916	188687	162392	201160	144456	177421	182367	191902	194304	159917	142943	149292	160931	178273	190532	204545	168991	167606	156706	181503	180389	155997	147841	162346	153473	186022	233301	161603	174081	negative	No Fragments				annotated
4325	114.936	1394.75	121692	125906	143695	124718	185239	120550	110288	170648	141718	157983	131664	121844	146002	174841	135789	128300	161210	112947	167773	135791	130447	117893	122131	113448	148530	178048	108338	113789	107444	140503	135807	114901	124270	140216	119898	147213	131992	130046	113102	negative	Annotate in FrAnK				annotated
4717	114.952	1355.54	39855.3	44167	41364.3	38927.9	47475.8	40754.6	36843.2	36574.8	39431.4	41730.9	42592.7	35148.1	42081.1	43768.3	39168.8	39826.3	41907.5	45003.2	39984	39874.1	42352.7	37898.9	43216.6	45444.8	39026.3	44669.1	37834.6	37586.8	39134.9	38917.1	44285.4	47628.8	33126.8	37964.5	36275.1	40165.1	38105.9	39988.5	42985.2	negative	No Fragments				annotated
3777	115.004	1434.25	269270	231414	304935	286371	260237	292734	376856	320196	313272	522792	515482	493454	184693	315429	285527	528446	222849	340983	278942	310318	350118	285885	300944	580954	321367	289598	260299	229807	249488	343614	280464	415010	349882	312439	503873	360978	455539	261119	253823	negative	No Fragments	Maleic acid;Maleic acid;Fumaric acid;Fumarate;Formylpyruvate	VZCYOOQTPOCHFL-UPHRSURJSA-N,VZCYOOQTPOCHFL-UPHRSURJSA-N,VZCYOOQTPOCHFL-OWOJBTEDSA-N,VZCYOOQTPOCHFL-OWOJBTEDSA-N,YEZSWHPLZBZVLH-UHFFFAOYSA-N	HMDB00176,C01384,HMDB00134,C00122,C02150	annotated
2439	115.04	419.01	181151	90759.4	100184	207705	210751	206391	186190	20262836	137511568	1763244672	1970488192	1984726656	1742056448	180540	126165	138109	218998	379706	150729	111990	8161845	98384448	852947968	1084514048	849477312	1208302464	194077	107953	116529	137070	142212	138338	2034602	9201960	152304880	1195341312	1556856960	1779015296	1819980928	negative	Annotate in FrAnK	Acetoxyacetone;Levulinic acid;Levulinic acid;Alpha-ketoisovaleric acid;3-Methyl-2-oxobutanoic acid;3-methyl-2-oxo-butanoic acid;Methylacetoacetic acid;2-Oxovaleric acid;2-Oxopentanoic acid;2-keto valeric acid;Glutarate semialdehyde;5-Oxopentanoate;5-oxo-pentanoic acid;Ethyl pyruvate;2-Methylacetoacetic acid;2methyl-3-ketovaleric acid;3-Oxopentanoic acid;3-keto valeric acid	DBERHVIZRVGDFO-UHFFFAOYSA-N,JOOXCMJARBKPKM-UHFFFAOYSA-N,JOOXCMJARBKPKM-UHFFFAOYSA-N,QHKABHOOEWYVLI-UHFFFAOYSA-N,QHKABHOOEWYVLI-UHFFFAOYSA-N,QHKABHOOEWYVLI-UHFFFAOYSA-N,WRQNANDWMGAFTP-UHFFFAOYSA-N,KDVFRMMRZOCFLS-UHFFFAOYSA-N,KDVFRMMRZOCFLS-UHFFFAOYSA-N,KDVFRMMRZOCFLS-UHFFFAOYSA-N,VBKPPDYGFUZOAJ-UHFFFAOYSA-N,VBKPPDYGFUZOAJ-UHFFFAOYSA-N,VBKPPDYGFUZOAJ-UHFFFAOYSA-N,PSYUBHDPOIZRST-UHFFFAOYSA-N,GCXJING…	HMDB34466,HMDB00720,LMFA01060006,HMDB00019,C00141,LMFA01020274,HMDB00310,HMDB01865,C06255,LMFA01060004,HMDB12233,C03273,LMFA01060161,HMDB31643,HMDB03771,LMFA01060192,C02233,LMFA01060005	annotated
2445	115.04	399.17	181151	100589	124531	120755	103587	104650	114852	6233777	26851280	543128448	458788608	908078464	609263104	123309	97892.6	128861	124471	143741	135322	96601.2	3.42676e+06	33337470	140223728	229310576	276485888	307938464	194077	107953	74582	112131	143198	107052	551388	2877795	30132430	285294144	326641056	249200048	404529440	negative	Annotate in FrAnK	Acetoxyacetone;Levulinic acid;Levulinic acid;Alpha-ketoisovaleric acid;3-Methyl-2-oxobutanoic acid;3-methyl-2-oxo-butanoic acid;Methylacetoacetic acid;2-Oxovaleric acid;2-Oxopentanoic acid;2-keto valeric acid;Glutarate semialdehyde;5-Oxopentanoate;5-oxo-pentanoic acid;Ethyl pyruvate;2-Methylacetoacetic acid;2methyl-3-ketovaleric acid;3-Oxopentanoic acid;3-keto valeric acid	DBERHVIZRVGDFO-UHFFFAOYSA-N,JOOXCMJARBKPKM-UHFFFAOYSA-N,JOOXCMJARBKPKM-UHFFFAOYSA-N,QHKABHOOEWYVLI-UHFFFAOYSA-N,QHKABHOOEWYVLI-UHFFFAOYSA-N,QHKABHOOEWYVLI-UHFFFAOYSA-N,WRQNANDWMGAFTP-UHFFFAOYSA-N,KDVFRMMRZOCFLS-UHFFFAOYSA-N,KDVFRMMRZOCFLS-UHFFFAOYSA-N,KDVFRMMRZOCFLS-UHFFFAOYSA-N,VBKPPDYGFUZOAJ-UHFFFAOYSA-N,VBKPPDYGFUZOAJ-UHFFFAOYSA-N,VBKPPDYGFUZOAJ-UHFFFAOYSA-N,PSYUBHDPOIZRST-UHFFFAOYSA-N,GCXJING…	HMDB34466,HMDB00720,LMFA01060006,HMDB00019,C00141,LMFA01020274,HMDB00310,HMDB01865,C06255,LMFA01060004,HMDB12233,C03273,LMFA01060161,HMDB31643,HMDB03771,LMFA01060192,C02233,LMFA01060005	annotated
4663	115.051	706.26	NA	NA	NA	29072.7	53211.4	52033.6	43436.2	34848.8	37900.3	19651.4	53928	NA	NA	NA	NA	NA	NA	33175.2	39423.1	44536.3	31496.4	34873.3	28382.2	NA	15281.5	NA	NA	NA	NA	20081.2	64675.8	59659.9	41626.7	39148.4	60674.5	29884.7	22707.4	43908.7	23869.3	negative	No Fragments	N,N'-Diacetylhydrazine;N,N'-Diacetylhydrazine;N-Nitroso-3-hydroxypyrrolidine;3-(N-Nitrosomethylamino)propionaldehyde;N-Nitrosomorpholine	ZLHNYIHIHQEHJQ-UHFFFAOYSA-N,ZLHNYIHIHQEHJQ-UHFFFAOYSA-N,XDZKGLWJXJTZJZ-UHFFFAOYSA-N,CQGSPCLZUXSVHE-UHFFFAOYSA-N,ZKXDGKXYMTYWTB-UHFFFAOYSA-N	HMDB60496,C16622,HMDB61163,C19484,C19283	annotated
3090	115.076	277.47	4.96381e+06	3.15114e+06	5.07771e+06	3.86521e+06	5640395	6435130	7.34577e+06	6922196	5321125	3.45093e+06	5782399	5.78055e+06	4503500	5.64894e+06	3.71682e+06	5.38653e+06	4393691	4364578	4480357	7.76064e+06	5.32881e+06	3.88037e+06	4.02313e+06	3.09148e+06	3.58748e+06	5062729	3.96096e+06	4.02916e+06	3762032	4575907	4727665	6.91951e+06	5923037	5.4461e+06	4681842	4.26346e+06	3.39927e+06	4.1373e+06	6717361	negative	No Fragments	Caproic acid;Hexanoic acid;Caproic acid;Isocaproic acid;Isocaproic acid;3-Methylbutyl formate;Isoamyl formate;3-Methyl-2-butenyl formate;3-Methylpentanoic acid;3-methyl valeric acid;Ethyl butyrate;Methyl (S)-2-Methylbutanoate;Pentyl formate;2,4,5-Trimethyl-1,3-dioxolane;Methyl 3-methylbutanoate;Propyl propionate;propyl propionate;Isopropyl propionate;(±)-2-Methylpentanoic acid;2-methyl valeric ac…	FUZZWVXGSFPDMH-UHFFFAOYSA-N,FUZZWVXGSFPDMH-UHFFFAOYSA-N,FUZZWVXGSFPDMH-UHFFFAOYSA-N,FGKJLKRYENPLQH-UHFFFAOYSA-N,FGKJLKRYENPLQH-UHFFFAOYSA-N,XKYICAQFSCFURC-UHFFFAOYSA-N,XKYICAQFSCFURC-UHFFFAOYSA-N,XKYICAQFSCFURC-UHFFFAOYSA-N,IGIDLTISMCAULB-UHFFFAOYSA-N,IGIDLTISMCAULB-UHFFFAOYSA-N,OBNCKNCVKJNDBV-UHFFFAOYSA-N,OCWLYWIFNDCWRZ-UHFFFAOYSA-N,DIQMPQMYFZXDAX-UHFFFAOYSA-N,HLEXJAVJCZLRTH-UHFFFAOYSA-N,OQAGVSW…	HMDB00535,C01585,LMFA01010006,HMDB00689,LMFA01020076,HMDB34163,C12293,LMFA07010575,HMDB33774,LMFA01020075,HMDB33889,HMDB29762,HMDB40327,HMDB40279,HMDB30027,HMDB30059,LMFA07010412,HMDB30056,HMDB31580,LMFA01020074,HMDB31248,LMFA07010503,HMDB31246,HMDB31207,HMDB31221,LMFA01020077,HMDB31325,C12304,HMDB31511,LMFA12000071,HMDB37266,C12313,C02948,LMFA12000029,C03739,LMFA06000125,LMFA01020079,LMFA0102007…	annotated
3676	115.076	400.61	713634	436048	519245	536325	602473	865141	843789	601191	449290	414172	459098	378489	380239	549814	559735	748666	639166	469634	535749	868434	703881	794676	550214	470229	534112	674334	711427	454221	423587	575114	628613	542084	564354	726819	574946	423860	555109	642417	495438	negative	No Fragments	Caproic acid;Hexanoic acid;Caproic acid;Isocaproic acid;Isocaproic acid;3-Methylbutyl formate;Isoamyl formate;3-Methyl-2-butenyl formate;3-Methylpentanoic acid;3-methyl valeric acid;Ethyl butyrate;Methyl (S)-2-Methylbutanoate;Pentyl formate;2,4,5-Trimethyl-1,3-dioxolane;Methyl 3-methylbutanoate;Propyl propionate;propyl propionate;Isopropyl propionate;(±)-2-Methylpentanoic acid;2-methyl valeric ac…	FUZZWVXGSFPDMH-UHFFFAOYSA-N,FUZZWVXGSFPDMH-UHFFFAOYSA-N,FUZZWVXGSFPDMH-UHFFFAOYSA-N,FGKJLKRYENPLQH-UHFFFAOYSA-N,FGKJLKRYENPLQH-UHFFFAOYSA-N,XKYICAQFSCFURC-UHFFFAOYSA-N,XKYICAQFSCFURC-UHFFFAOYSA-N,XKYICAQFSCFURC-UHFFFAOYSA-N,IGIDLTISMCAULB-UHFFFAOYSA-N,IGIDLTISMCAULB-UHFFFAOYSA-N,OBNCKNCVKJNDBV-UHFFFAOYSA-N,OCWLYWIFNDCWRZ-UHFFFAOYSA-N,DIQMPQMYFZXDAX-UHFFFAOYSA-N,HLEXJAVJCZLRTH-UHFFFAOYSA-N,OQAGVSW…	HMDB00535,C01585,LMFA01010006,HMDB00689,LMFA01020076,HMDB34163,C12293,LMFA07010575,HMDB33774,LMFA01020075,HMDB33889,HMDB29762,HMDB40327,HMDB40279,HMDB30027,HMDB30059,LMFA07010412,HMDB30056,HMDB31580,LMFA01020074,HMDB31248,LMFA07010503,HMDB31246,HMDB31207,HMDB31221,LMFA01020077,HMDB31325,C12304,HMDB31511,LMFA12000071,HMDB37266,C12313,C02948,LMFA12000029,C03739,LMFA06000125,LMFA01020079,LMFA0102007…	annotated
3804	115.076	353.45	365780	242004	513498	231618	332924	349581	313938	531886	375107	NA	NA	NA	NA	357019	256960	328314	294062	469634	535749	461883	520597	322372	425925	260798	NA	NA	242188	290591	261516	427613	316394	449049	564354	439957	287590	NA	NA	NA	NA	negative	No Fragments	Caproic acid;Hexanoic acid;Caproic acid;Isocaproic acid;Isocaproic acid;3-Methylbutyl formate;Isoamyl formate;3-Methyl-2-butenyl formate;3-Methylpentanoic acid;3-methyl valeric acid;Ethyl butyrate;Methyl (S)-2-Methylbutanoate;Pentyl formate;2,4,5-Trimethyl-1,3-dioxolane;Methyl 3-methylbutanoate;Propyl propionate;propyl propionate;Isopropyl propionate;(±)-2-Methylpentanoic acid;2-methyl valeric ac…	FUZZWVXGSFPDMH-UHFFFAOYSA-N,FUZZWVXGSFPDMH-UHFFFAOYSA-N,FUZZWVXGSFPDMH-UHFFFAOYSA-N,FGKJLKRYENPLQH-UHFFFAOYSA-N,FGKJLKRYENPLQH-UHFFFAOYSA-N,XKYICAQFSCFURC-UHFFFAOYSA-N,XKYICAQFSCFURC-UHFFFAOYSA-N,XKYICAQFSCFURC-UHFFFAOYSA-N,IGIDLTISMCAULB-UHFFFAOYSA-N,IGIDLTISMCAULB-UHFFFAOYSA-N,OBNCKNCVKJNDBV-UHFFFAOYSA-N,OCWLYWIFNDCWRZ-UHFFFAOYSA-N,DIQMPQMYFZXDAX-UHFFFAOYSA-N,HLEXJAVJCZLRTH-UHFFFAOYSA-N,OQAGVSW…	HMDB00535,C01585,LMFA01010006,HMDB00689,LMFA01020076,HMDB34163,C12293,LMFA07010575,HMDB33774,LMFA01020075,HMDB33889,HMDB29762,HMDB40327,HMDB40279,HMDB30027,HMDB30059,LMFA07010412,HMDB30056,HMDB31580,LMFA01020074,HMDB31248,LMFA07010503,HMDB31246,HMDB31207,HMDB31221,LMFA01020077,HMDB31325,C12304,HMDB31511,LMFA12000071,HMDB37266,C12313,C02948,LMFA12000029,C03739,LMFA06000125,LMFA01020079,LMFA0102007…	annotated
1600	115.123	2.76	226803	167793	236223	146649	202800	175832	102866	69789.9	429809	573901	187607	108347	327661	186990	163785	472832	288880	474019	422012	193495	111911	114079	102285	162453	231986	306947	116234	124120	244541	221857	278783	208712	62029.9	75002.4	90161.9	450603	468692	128393	135967	positive	No Fragments	2-Methyl-1-propylamine;2-Methylpropanamine;sec-Butylamine;Butylamine;Diethylamine;1-Butylamine	KDSNLYIMUZNERS-UHFFFAOYSA-N,KDSNLYIMUZNERS-UHFFFAOYSA-N,BHRZNVHARXXAHW-UHFFFAOYSA-N,BHRZNVHARXXAHW-UHFFFAOYSA-N,HPNMFZURTQLUMO-UHFFFAOYSA-N,HQABUPZFAYXKJW-UHFFFAOYSA-N	HMDB34198,C02787,HMDB32179,C18706,HMDB41878,HMDB31321	annotated
3024	116.035	593.24	27076.7	63914.1	70390.6	147267	311109	314052	274190	241403	232492	611438	732840	713686	783953	28636.5	71231.7	88765.6	151186	253355	277073	278598	238164	259088	223682	248892	235463	323650	34483.1	55728.3	90124.9	135225	282113	286833	281425	220620	268083	592306	612032	611837	725059	negative	No Fragments	Acetylglycine;L-Aspartate-semialdehyde;L-Aspartate 4-semialdehyde;L-2-Amino-3-oxobutanoic acid;L-2-Amino-3-oxobutanoic acid;2S-amino-3-oxo-butanoic acid;(Z)-2-Methylperoxyaminoacrylate;2-Amino-3-oxobutanoate	OKJIRPAQVSHGFK-UHFFFAOYSA-N,HOSWPDPVFBCLSY-VKHMYHEASA-N,HOSWPDPVFBCLSY-VKHMYHEASA-N,SAUCHDKDCUROAO-VKHMYHEASA-N,SAUCHDKDCUROAO-VKHMYHEASA-N,SAUCHDKDCUROAO-VKHMYHEASA-N,DYYSAMFOJRGAMQ-IHWYPQMZSA-N,SAUCHDKDCUROAO-UHFFFAOYSA-N	HMDB00532,HMDB12249,C00441,HMDB06454,C03508,LMFA01060172,C20250,C03214	annotated
3015	116.043	351	NA	NA	NA	NA	NA	NA	NA	168330	984221	9736193	9100150	10387424	13197051	NA	NA	NA	NA	NA	NA	NA	93123.6	629041	4.94898e+06	6313066	11227958	5406734	NA	NA	NA	NA	NA	NA	NA	97086	866927	9065503	10885150	12958875	14377660	negative	No Fragments				annotated
3018	116.043	334.11	NA	NA	NA	NA	NA	NA	NA	96209	NA	7.82569e+06	9201819	10387424	13086722	NA	NA	NA	NA	NA	NA	NA	NA	NA	4.94898e+06	6313066	4.88193e+06	5.36675e+06	NA	NA	NA	NA	NA	NA	NA	NA	NA	7266767	7.38427e+06	8925501	10582170	negative	Annotate in FrAnK				annotated
3085	116.043	375.59	NA	NA	NA	NA	NA	NA	NA	178353	1.57774e+06	NA	NA	NA	NA	NA	NA	NA	NA	NA	NA	NA	114964	821554	6.11347e+06	5.53498e+06	8607792	7885461	NA	NA	NA	NA	NA	NA	NA	103722	1.15376e+06	NA	NA	NA	NA	negative	No Fragments				annotated
3123	116.043	381.57	NA	NA	NA	NA	NA	NA	NA	164898	1.57774e+06	NA	NA	NA	NA	NA	NA	NA	NA	NA	NA	NA	NA	821554	4.78227e+06	5.53498e+06	NA	NA	NA	NA	NA	NA	NA	NA	NA	91279.1	1.15376e+06	NA	NA	NA	NA	negative	No Fragments				annotated
2971	116.043	368.08	NA	NA	NA	NA	NA	NA	NA	182786	1.12243e+06	15595073	16554542	15728470	17901652	NA	NA	NA	NA	NA	NA	NA	93123.6	821554	6249560	9963567	11227958	9468190	NA	NA	NA	NA	NA	NA	21319.3	103722	1.0302e+06	12048816	14164243	13176722	14991572	negative	No Fragments				annotated
183	116.071	659.95	93146.7	155495	126024	177196	489090	112688	135939	294553	1.68961e+06	25635854	37411244	40438880	48639612	167124	117718	108384	231107	238754	102767	358032	1.43658e+06	14105266	37959480	43869260	51810252	55608536	118146	97758.8	187221	168257	2673785	130639	525084	578166	2725195	24654234	30469608	41948136	42101712	positive	Proline (C5H9NO2) Prob = 52.1100000000	Pterolactam;L-Proline;L-Proline;L-Proline;Propionic acid;Propanoate;Propionic acid;4-Amino-2-methylenebutanoic acid;Acetamidopropanal;3-Acetamidopropanal;Hydroxyacetone;Hydroxyacetone;Ethyl formate;D-Lactaldehyde;(R)-Lactaldehyde;Methyl acetate;Methyl acetate;D-Proline;D-Proline;3-Hydroxypropanal;3-Hydroxypropanal;Lactaldehyde;(S)-Lactaldehyde;Glycidol;Proline;Lactaldehyde	VULIHENHKGDFAB-UHFFFAOYSA-N,ONIBWKKTOPOVIA-BYPYZUCNSA-N,ONIBWKKTOPOVIA-BYPYZUCNSA-N,ONIBWKKTOPOVIA-BYPYZUCNSA-N,XBDQKXXYIPTUBI-UHFFFAOYSA-N,XBDQKXXYIPTUBI-UHFFFAOYSA-N,XBDQKXXYIPTUBI-UHFFFAOYSA-N,FTWHFXMUJQRNBK-UHFFFAOYSA-N,ARJPPNFIEQKVBB-UHFFFAOYSA-N,ARJPPNFIEQKVBB-UHFFFAOYSA-N,XLSMFKSTNGKWQX-UHFFFAOYSA-N,XLSMFKSTNGKWQX-UHFFFAOYSA-N,WBJINCZRORDGAQ-UHFFFAOYSA-N,BSABBBMNWQWLLU-GSVOUGTGSA-N,BSABBBM…	HMDB34208,HMDB00162,C00148,Std1_2_20MAY19_20190611_110002_20,HMDB00237,C00163,LMFA01010003,HMDB30409,HMDB12880,C18170,HMDB06961,C05235,HMDB31229,HMDB06458,C00937,HMDB31523,C17530,HMDB03411,C00763,HMDB03453,C00969,HMDB03052,C00424,C10920,C16435,C05999	identified+fragment
3298	116.072	680.22	NA	NA	NA	14668.2	NA	29912.5	34063.1	231679	1.02033e+06	2.19883e+06	1.97514e+06	2.17312e+06	2442605	NA	NA	NA	34279.3	NA	34473.8	48969.2	144274	635111	1.58675e+06	1.91594e+06	1.80757e+06	1.78759e+06	NA	NA	9905.94	NA	21889.5	9571.84	131804	181650	1.0004e+06	1778222	1.97613e+06	1.95721e+06	2.72072e+06	negative	Annotate in FrAnK	L-Valine;L-Valine;L-Valine;Betaine;Betaine;Vaporole;Amyl nitrite;Amyl Nitrite;N-Methyl-a-aminoisobutyric acid;Norvaline;D-Norvaline;5-Aminopentanoic acid;5-Aminopentanoate;5-amino-pentanoic acid;D-Valine;L-Norvaline;2S-amino-pentanoic acid;4-Methylaminobutyrate;2-Amino-2-methylbutanoate;Valine;2-Amino-3-methylbutanoic acid;4S-aminopentanoic acid;4-amino-pentanoic acid;4R-aminopentanoic acid	KZSNJWFQEVHDMF-BYPYZUCNSA-N,KZSNJWFQEVHDMF-BYPYZUCNSA-N,KZSNJWFQEVHDMF-BYPYZUCNSA-N,KWIUHFFTVRNATP-UHFFFAOYSA-N,KWIUHFFTVRNATP-UHFFFAOYSA-N,OWFXIOWLTKNBAP-UHFFFAOYSA-N,OWFXIOWLTKNBAP-UHFFFAOYSA-N,CSDTZUBPSYWZDX-UHFFFAOYSA-N,DLAMVQGYEVKIRE-UHFFFAOYSA-N,SNDPXSYFESPGGJ-SCSAIBSYSA-N,SNDPXSYFESPGGJ-SCSAIBSYSA-N,JJMDCOVWQOJGCB-UHFFFAOYSA-N,JJMDCOVWQOJGCB-UHFFFAOYSA-N,JJMDCOVWQOJGCB-UHFFFAOYSA-N,KZSNJWF…	HMDB00883,C00183,Std1_2_20MAY19_20190611_110002_19,HMDB00043,C00719,HMDB01382,C07457,HMDB15550,HMDB02141,HMDB13716,C01799,HMDB03355,C00431,LMFA01100040,C06417,C01826,LMFA01100041,C15987,C03571,C16436,LMFA01100046,LMFA01100022,LMFA01100023,LMFA01100021	identified
3484	116.072	735.36	NA	NA	NA	18499.8	NA	30393.3	37117.1	146765	402825	1.03548e+06	1.31354e+06	1.21762e+06	1.23652e+06	NA	NA	NA	43032.7	13559.5	33332.9	35502.7	104264	295753	775009	876259	851328	995349	NA	NA	NA	NA	22516.3	9579.39	58121.9	87197	449546	975540	988835	1.14172e+06	1.24771e+06	negative	No Fragments	L-Valine;L-Valine;Betaine;Betaine;Vaporole;Amyl nitrite;Amyl Nitrite;N-Methyl-a-aminoisobutyric acid;Norvaline;D-Norvaline;5-Aminopentanoic acid;5-Aminopentanoate;5-amino-pentanoic acid;D-Valine;L-Norvaline;2S-amino-pentanoic acid;4-Methylaminobutyrate;2-Amino-2-methylbutanoate;Valine;2-Amino-3-methylbutanoic acid;4S-aminopentanoic acid;4-amino-pentanoic acid;4R-aminopentanoic acid	KZSNJWFQEVHDMF-BYPYZUCNSA-N,KZSNJWFQEVHDMF-BYPYZUCNSA-N,KWIUHFFTVRNATP-UHFFFAOYSA-N,KWIUHFFTVRNATP-UHFFFAOYSA-N,OWFXIOWLTKNBAP-UHFFFAOYSA-N,OWFXIOWLTKNBAP-UHFFFAOYSA-N,CSDTZUBPSYWZDX-UHFFFAOYSA-N,DLAMVQGYEVKIRE-UHFFFAOYSA-N,SNDPXSYFESPGGJ-SCSAIBSYSA-N,SNDPXSYFESPGGJ-SCSAIBSYSA-N,JJMDCOVWQOJGCB-UHFFFAOYSA-N,JJMDCOVWQOJGCB-UHFFFAOYSA-N,JJMDCOVWQOJGCB-UHFFFAOYSA-N,KZSNJWFQEVHDMF-SCSAIBSYSA-N,SNDPXSY…	HMDB00883,C00183,HMDB00043,C00719,HMDB01382,C07457,HMDB15550,HMDB02141,HMDB13716,C01799,HMDB03355,C00431,LMFA01100040,C06417,C01826,LMFA01100041,C15987,C03571,C16436,LMFA01100046,LMFA01100022,LMFA01100023,LMFA01100021	annotated
2843	116.907	258.88	28005966	31848192	28671496	30779798	30946882	26726174	36858596	29238672	35608192	27747170	35552464	28256998	28137964	32012196	31129866	30821624	33203132	39300092	32232002	28153150	29002574	31204674	34125412	31928900	31708088	33577300	26854690	25014376	29688010	29704696	28117106	29521996	29473422	31734470	32862104	35148448	29849330	36872400	33071838	negative	Annotate in FrAnK	Chloroform;Chloroform	HEDRZPFGACZZDS-UHFFFAOYSA-N,HEDRZPFGACZZDS-UHFFFAOYSA-N	HMDB29596,C13827	annotated
2849	116.907	281.79	29614902	31848192	29359106	30797976	33288086	30462982	36858596	30202692	35608192	31577844	35552464	32401502	28311322	32012196	31129866	30821624	33203132	39300092	32642146	31084564	29315000	31204674	34125412	31928900	31708088	33577300	30514210	30153372	31090572	32945650	32515938	29764300	31474908	31734470	32862104	35148448	33269030	36872400	33071838	negative	Annotate in FrAnK	Chloroform;Chloroform	HEDRZPFGACZZDS-UHFFFAOYSA-N,HEDRZPFGACZZDS-UHFFFAOYSA-N	HMDB29596,C13827	annotated
2877	116.907	300.68	29614902	30433126	28843612	30797976	33288086	30203868	33714720	30202692	32035600	30780946	31217566	28192184	26702414	31452256	28421288	29800000	32011922	31606156	32642146	31084564	28691936	29444632	32255950	30347276	29200534	30275832	30514210	30153372	31090572	32945650	32515938	29764300	31474908	31598020	29382334	29766336	33269030	29834074	29848936	negative	Annotate in FrAnK	Chloroform;Chloroform	HEDRZPFGACZZDS-UHFFFAOYSA-N,HEDRZPFGACZZDS-UHFFFAOYSA-N	HMDB29596,C13827	annotated
2879	116.907	321.56	NA	NA	NA	NA	NA	NA	NA	NA	NA	29307988	27324738	28630160	25876440	NA	NA	NA	NA	NA	NA	NA	NA	NA	26798458	27094186	26404584	29449982	NA	NA	NA	NA	NA	NA	NA	NA	NA	30264046	29249044	27217008	26274664	negative	Annotate in FrAnK	Chloroform;Chloroform	HEDRZPFGACZZDS-UHFFFAOYSA-N,HEDRZPFGACZZDS-UHFFFAOYSA-N	HMDB29596,C13827	annotated
2922	116.907	342.51	23287896	20773496	26466330	20632268	20319376	21174800	19761784	21910190	23663500	20867052	20579446	23105878	23586426	20887886	21916296	22275314	22373874	22501026	23251366	22156642	22339614	22445076	20460894	23875514	26404584	20777588	23276814	26381042	20928662	23843658	21841324	21493478	24846464	20947708	22821896	22357680	24185698	23810320	21889760	negative	Annotate in FrAnK	Chloroform;Chloroform	HEDRZPFGACZZDS-UHFFFAOYSA-N,HEDRZPFGACZZDS-UHFFFAOYSA-N	HMDB29596,C13827	annotated
3495	116.928	351.47	218527	212500	469234	223502	223895	225428	206051	355744	523121	800940	201920	423052	201592	221483	206996	912690	167811	1.28103e+06	495034	88858.4	196820	235732	215267	204084	203298	225063	197370	252515	200532	401163	162759	248008	368354	370994	207332	1185539	755187	187682	213194	negative	No Fragments				annotated
3400	116.929	1422.49	304885	273471	402089	323655	349863	343716	357808	364520	391409	471465	338225	321898	250150	305598	354336	637024	290414	780136	409267	307839	294141	306421	327234	285077	297542	305989	315880	324577	353100	394585	318460	416811	392068	404083	292679	612796	454310	261279	262701	negative	Annotate in FrAnK				annotated
3472	116.929	406.89	234821	191106	477185	240444	231671	199954	194635	342284	559730	752909	202787	348698	196051	246035	197070	917327	160848	1.35203e+06	551217	182705	220006	282981	189610	230783	210119	199743	239824	248280	196276	432789	164002	209493	429511	376957	214908	1.05768e+06	803926	216195	233671	negative	No Fragments				annotated
3755	116.929	1009.99	319319	333484	425190	333814	273380	306988	333932	373026	418281	476474	303775	334015	275604	312404	314889	513097	278855	646731	387051	307439	329008	325509	313335	316691	268007	266345	374097	340383	296559	385179	286089	312223	405084	368351	306436	507239	427673	290099	292072	negative	No Fragments				annotated
3338	116.934	1462.98	646261	659655	761529	716466	891406	675164	623785	773024	772119	689466	677803	771516	821983	901443	713267	774751	693211	719568	796792	683905	624737	718493	628159	645433	696032	868188	615764	646224	671590	769610	689731	611866	738169	746438	729697	805018	775346	673378	660620	negative	No Fragments				annotated
3362	116.934	1469.05	646261	659655	761529	615774	775402	675164	612924	740839	772119	669589	631852	771516	768642	867200	619128	774751	693211	719568	753566	661151	594622	669110	628159	645433	696032	789628	615764	621072	633769	753316	689731	611866	733718	746438	599029	694619	775346	659266	660620	negative	No Fragments				annotated
3715	116.934	1481.66	611796	528499	702621	565752	727390	564555	553336	643726	690711	601095	604179	678863	660736	761329	564616	616563	608553	607178	671176	593763	574790	564919	557350	589327	610737	781948	555155	523991	590815	753316	651130	587256	633654	620591	584687	631861	659191	562068	590871	negative	No Fragments				annotated
3837	116.934	1511.46	404013	384660	477426	393857	529041	412717	416356	431735	509416	441042	394402	455993	440095	535585	392515	424427	456355	389722	452933	423417	434313	411947	410886	402835	421401	480460	387630	364624	382793	493040	409806	377682	470017	435699	403562	418185	437154	403722	413079	negative	No Fragments				annotated
3904	116.934	1525.01	329368	342250	384489	334065	436637	350997	313467	393336	426619	356583	320942	364025	391495	451168	326590	374467	357642	375815	395625	357925	344520	373894	339848	340864	373695	435328	346191	315016	323621	400916	364096	339427	385906	387630	333810	340287	365339	333442	336350	negative	No Fragments				annotated
2691	116.96	853.83	25933234	2.47213e+06	2.80952e+06	2.84162e+06	40176124	2.86752e+06	26713530	28499662	2.10925e+06	30255446	40346004	2432223	24643310	2.28653e+06	25105966	2.73073e+06	44903900	31334068	37456524	3074031	35564576	4930165	40098172	3.41955e+06	40117988	25378828	4.84109e+06	2.96145e+06	42662416	38660024	39504468	43496496	4984375	39528356	42855716	35689156	1.8011e+06	39800840	36426956	negative	Annotate in FrAnK				annotated
2434	117.019	752.02	2.54858e+06	1.13264e+06	1.61912e+06	5175904	2700423	2468152	1.62727e+06	89335832	538262720	2316679424	2640016128	2869263104	3208343808	3.77718e+06	1.3418e+06	1.3965e+06	4149952	6.13446e+06	1.75689e+06	1.09509e+06	43657824	191428736	1044825792	1302915328	1481076224	1540657664	3.05724e+06	1439851	1.95662e+06	2.37177e+06	3.56108e+06	1.75629e+06	3778750	56364296	720527488	2431915264	2692822784	2785118720	3048026112	negative	Succinic acid (C4H6O4) Prob = 95.9700000000	Threonolactone;Methylmalonic acid;Methylmalonate;Methylmalonic acid;Methylmalonate;Succinic acid;Succinate;Succinic acid;Erythrono-1,4-lactone;xi-3-Hydroxy-2-oxobutanoic acid;4-Hydroxy-2-oxobutanoic acid;Methyl oxalate;Succinate	SGMJBNSHAZVGMC-STHAYSLISA-N,ZIYVHBGGAOATLY-UHFFFAOYSA-N,ZIYVHBGGAOATLY-UHFFFAOYSA-N,ZIYVHBGGAOATLY-UHFFFAOYSA-N,ZIYVHBGGAOATLY-UHFFFAOYSA-N,KDYFGRWQOYBRFD-UHFFFAOYSA-N,KDYFGRWQOYBRFD-UHFFFAOYSA-N,KDYFGRWQOYBRFD-UHFFFAOYSA-N,SGMJBNSHAZVGMC-PWNYCUMCSA-N,QWZIITCYKKSZGN-UHFFFAOYSA-N,PUWWONYMIXRVQF-UHFFFAOYSA-N,LOMVENUNSWAXEN-UHFFFAOYSA-N,KDYFGRWQOYBRFD-UHFFFAOYSA-L	HMDB00940,HMDB00202,C02170,LMFA01170118,Std1_2_20MAY19_20190611_110002_57,HMDB00254,C00042,LMFA01170043,HMDB00349,HMDB39324,HMDB31204,C10900,Std2_1_20MAY19_20190611_110318_59	identified+fragment
3016	117.044	356.65	NA	NA	NA	NA	NA	NA	NA	NA	131750	1.20532e+06	1.04814e+06	1.29525e+06	1.62122e+06	NA	NA	NA	NA	NA	NA	NA	NA	108730	576057	1.3511e+06	1.22168e+06	690838	NA	NA	NA	NA	NA	NA	NA	NA	93977.8	927657	1.25685e+06	1.67781e+06	1.71097e+06	negative	No Fragments				annotated
1010	117.055	481.41	NA	NA	NA	52906.7	201900	194994	161003	123543	154478	347442	502317	592616	622692	NA	NA	NA	76817.8	111177	156366	186516	184029	345997	1.42591e+06	1.63734e+06	1602790	1.88474e+06	NA	NA	NA	73126.4	173432	175072	137183	133567	216165	393969	337472	473354	481576	positive	No Fragments	Acetoxyacetone;Levulinic acid;Levulinic acid;Alpha-ketoisovaleric acid;3-Methyl-2-oxobutanoic acid;3-methyl-2-oxo-butanoic acid;Methylacetoacetic acid;2-Oxovaleric acid;2-Oxopentanoic acid;2-keto valeric acid;Glutarate semialdehyde;5-Oxopentanoate;5-oxo-pentanoic acid;Ethyl pyruvate;2-Methylacetoacetic acid;2methyl-3-ketovaleric acid;N-Methylpyridinium;3-Oxopentanoic acid;3-keto valeric acid	DBERHVIZRVGDFO-UHFFFAOYSA-N,JOOXCMJARBKPKM-UHFFFAOYSA-N,JOOXCMJARBKPKM-UHFFFAOYSA-N,QHKABHOOEWYVLI-UHFFFAOYSA-N,QHKABHOOEWYVLI-UHFFFAOYSA-N,QHKABHOOEWYVLI-UHFFFAOYSA-N,WRQNANDWMGAFTP-UHFFFAOYSA-N,KDVFRMMRZOCFLS-UHFFFAOYSA-N,KDVFRMMRZOCFLS-UHFFFAOYSA-N,KDVFRMMRZOCFLS-UHFFFAOYSA-N,VBKPPDYGFUZOAJ-UHFFFAOYSA-N,VBKPPDYGFUZOAJ-UHFFFAOYSA-N,VBKPPDYGFUZOAJ-UHFFFAOYSA-N,PSYUBHDPOIZRST-UHFFFAOYSA-N,GCXJING…	HMDB34466,HMDB00720,LMFA01060006,HMDB00019,C00141,LMFA01020274,HMDB00310,HMDB01865,C06255,LMFA01060004,HMDB12233,C03273,LMFA01060161,HMDB31643,HMDB03771,LMFA01060192,C02724,C02233,LMFA01060005	annotated
2960	117.056	405.81	NA	NA	37768.6	NA	157640	107975	NA	NA	743707	17402732	15866876	21352346	22011246	NA	NA	NA	87134.3	136751	185010	124791	NA	1.62342e+06	5729289	6200294	7.53853e+06	7.95637e+06	NA	NA	NA	76558.8	149485	107588	117505	173228	2.2411e+06	17161718	12948207	18176688	15700451	negative	No Fragments	3-Hydroxy-2-methyl-[S-(R,R)]-butanoic acid;2-Hydroxy-3-methylbutyric acid;3-Hydroxyvaleric acid;3-hydroxy valeric acid;Erythronilic acid;3-Hydroxy-2-methyl-[R-(R,S)]-butanoic acid;3-Hydroxyisovaleric acid;3-hydroxy-isovaleric acid;2-Ethylhydracrylic acid;2-ethyl-hydracrylic acid;2-Methyl-3-hydroxybutyric acid;2-methyl-3-hydroxybutyric acid;Diethyl carbonate;2-Hydroxyvaleric acid;DL-2-hydroxy vale…	VEXDRERIMPLZLU-QWWZWVQMSA-N,NGEWQZIDQIYUNV-UHFFFAOYSA-N,REKYPYSUBKSCAT-UHFFFAOYSA-N,REKYPYSUBKSCAT-UHFFFAOYSA-N,VEXDRERIMPLZLU-IUYQGCFVSA-N,VEXDRERIMPLZLU-IUYQGCFVSA-N,AXFYFNCPONWUHW-UHFFFAOYSA-N,AXFYFNCPONWUHW-UHFFFAOYSA-N,ZMZQVAUJTDKQGE-UHFFFAOYSA-N,ZMZQVAUJTDKQGE-UHFFFAOYSA-N,VEXDRERIMPLZLU-UHFFFAOYSA-N,VEXDRERIMPLZLU-UHFFFAOYSA-N,OIFBSDVPJOWBCH-UHFFFAOYSA-N,JRHWHSJDIILJAT-UHFFFAOYSA-N,JRHWHSJ…	HMDB00410,HMDB00407,HMDB00531,LMFA01050008,HMDB00642,HMDB00351,HMDB00754,LMFA01050396,HMDB00396,LMFA01050388,HMDB00354,LMFA01050391,HMDB59844,HMDB01863,LMFA01050007,HMDB01987,LMFA01050389,HMDB40735,HMDB61927,C02804,LMFA01050010,HMDB41603,HMDB02011,LMFA01050399,HMDB62584,LMFA01050390,LMFA07010513,LMFA01050009,LMFA01050394,LMFA01050393	annotated
2969	117.056	380.15	NA	NA	NA	NA	NA	NA	NA	NA	NA	11596180	14924361	17121272	18660012	NA	NA	NA	81788.5	NA	NA	NA	NA	NA	4.57617e+06	6422717	7.76584e+06	7.75793e+06	NA	41402.4	NA	NA	87367.8	NA	NA	NA	NA	9614148	14380479	18176688	11617760	negative	No Fragments	3-Hydroxy-2-methyl-[S-(R,R)]-butanoic acid;2-Hydroxy-3-methylbutyric acid;3-Hydroxyvaleric acid;3-hydroxy valeric acid;Erythronilic acid;3-Hydroxy-2-methyl-[R-(R,S)]-butanoic acid;3-Hydroxyisovaleric acid;3-hydroxy-isovaleric acid;2-Ethylhydracrylic acid;2-ethyl-hydracrylic acid;2-Methyl-3-hydroxybutyric acid;2-methyl-3-hydroxybutyric acid;Diethyl carbonate;2-Hydroxyvaleric acid;DL-2-hydroxy vale…	VEXDRERIMPLZLU-QWWZWVQMSA-N,NGEWQZIDQIYUNV-UHFFFAOYSA-N,REKYPYSUBKSCAT-UHFFFAOYSA-N,REKYPYSUBKSCAT-UHFFFAOYSA-N,VEXDRERIMPLZLU-IUYQGCFVSA-N,VEXDRERIMPLZLU-IUYQGCFVSA-N,AXFYFNCPONWUHW-UHFFFAOYSA-N,AXFYFNCPONWUHW-UHFFFAOYSA-N,ZMZQVAUJTDKQGE-UHFFFAOYSA-N,ZMZQVAUJTDKQGE-UHFFFAOYSA-N,VEXDRERIMPLZLU-UHFFFAOYSA-N,VEXDRERIMPLZLU-UHFFFAOYSA-N,OIFBSDVPJOWBCH-UHFFFAOYSA-N,JRHWHSJDIILJAT-UHFFFAOYSA-N,JRHWHSJ…	HMDB00410,HMDB00407,HMDB00531,LMFA01050008,HMDB00642,HMDB00351,HMDB00754,LMFA01050396,HMDB00396,LMFA01050388,HMDB00354,LMFA01050391,HMDB59844,HMDB01863,LMFA01050007,HMDB01987,LMFA01050389,HMDB40735,HMDB61927,C02804,LMFA01050010,HMDB41603,HMDB02011,LMFA01050399,HMDB62584,LMFA01050390,LMFA07010513,LMFA01050009,LMFA01050394,LMFA01050393	annotated
2972	117.056	355.95	32706.2	29615.5	31993.6	81884.8	86871.8	149600	114590	182520	525208	7.33057e+06	8410155	10203886	NA	21280.6	44428.3	36190.7	78940.1	116069	165703	148852	167465	598947	3.43692e+06	7642026	7.70773e+06	5672146	NA	41402.4	57634	73032.7	103946	122248	153891	120873	560860	7638699	10737092	11890273	15899602	negative	No Fragments	3-Hydroxy-2-methyl-[S-(R,R)]-butanoic acid;2-Hydroxy-3-methylbutyric acid;3-Hydroxyvaleric acid;3-hydroxy valeric acid;Erythronilic acid;3-Hydroxy-2-methyl-[R-(R,S)]-butanoic acid;3-Hydroxyisovaleric acid;3-hydroxy-isovaleric acid;2-Ethylhydracrylic acid;2-ethyl-hydracrylic acid;2-Methyl-3-hydroxybutyric acid;2-methyl-3-hydroxybutyric acid;Diethyl carbonate;2-Hydroxyvaleric acid;DL-2-hydroxy vale…	VEXDRERIMPLZLU-QWWZWVQMSA-N,NGEWQZIDQIYUNV-UHFFFAOYSA-N,REKYPYSUBKSCAT-UHFFFAOYSA-N,REKYPYSUBKSCAT-UHFFFAOYSA-N,VEXDRERIMPLZLU-IUYQGCFVSA-N,VEXDRERIMPLZLU-IUYQGCFVSA-N,AXFYFNCPONWUHW-UHFFFAOYSA-N,AXFYFNCPONWUHW-UHFFFAOYSA-N,ZMZQVAUJTDKQGE-UHFFFAOYSA-N,ZMZQVAUJTDKQGE-UHFFFAOYSA-N,VEXDRERIMPLZLU-UHFFFAOYSA-N,VEXDRERIMPLZLU-UHFFFAOYSA-N,OIFBSDVPJOWBCH-UHFFFAOYSA-N,JRHWHSJDIILJAT-UHFFFAOYSA-N,JRHWHSJ…	HMDB00410,HMDB00407,HMDB00531,LMFA01050008,HMDB00642,HMDB00351,HMDB00754,LMFA01050396,HMDB00396,LMFA01050388,HMDB00354,LMFA01050391,HMDB59844,HMDB01863,LMFA01050007,HMDB01987,LMFA01050389,HMDB40735,HMDB61927,C02804,LMFA01050010,HMDB41603,HMDB02011,LMFA01050399,HMDB62584,LMFA01050390,LMFA07010513,LMFA01050009,LMFA01050394,LMFA01050393	annotated
3121	117.056	537.48	86525.7	47950.5	71951.4	54311.7	76597.9	73990	88709.7	104796	91516.8	611467	645876	918190	817561	76918.1	72541.4	73511.9	69309.8	55308.8	56756.3	63860.2	62885.5	75507.6	235659	345785	344740	369236	64975.7	57740.1	63152.4	65464.7	73351.9	69034.2	84636.6	76224.1	87011.7	594474	748826	617725	552722	negative	No Fragments	3-Hydroxy-2-methyl-[S-(R,R)]-butanoic acid;2-Hydroxy-3-methylbutyric acid;3-Hydroxyvaleric acid;3-hydroxy valeric acid;Erythronilic acid;3-Hydroxy-2-methyl-[R-(R,S)]-butanoic acid;3-Hydroxyisovaleric acid;3-hydroxy-isovaleric acid;2-Ethylhydracrylic acid;2-ethyl-hydracrylic acid;2-Methyl-3-hydroxybutyric acid;2-methyl-3-hydroxybutyric acid;Diethyl carbonate;2-Hydroxyvaleric acid;DL-2-hydroxy vale…	VEXDRERIMPLZLU-QWWZWVQMSA-N,NGEWQZIDQIYUNV-UHFFFAOYSA-N,REKYPYSUBKSCAT-UHFFFAOYSA-N,REKYPYSUBKSCAT-UHFFFAOYSA-N,VEXDRERIMPLZLU-IUYQGCFVSA-N,VEXDRERIMPLZLU-IUYQGCFVSA-N,AXFYFNCPONWUHW-UHFFFAOYSA-N,AXFYFNCPONWUHW-UHFFFAOYSA-N,ZMZQVAUJTDKQGE-UHFFFAOYSA-N,ZMZQVAUJTDKQGE-UHFFFAOYSA-N,VEXDRERIMPLZLU-UHFFFAOYSA-N,VEXDRERIMPLZLU-UHFFFAOYSA-N,OIFBSDVPJOWBCH-UHFFFAOYSA-N,JRHWHSJDIILJAT-UHFFFAOYSA-N,JRHWHSJ…	HMDB00410,HMDB00407,HMDB00531,LMFA01050008,HMDB00642,HMDB00351,HMDB00754,LMFA01050396,HMDB00396,LMFA01050388,HMDB00354,LMFA01050391,HMDB59844,HMDB01863,LMFA01050007,HMDB01987,LMFA01050389,HMDB40735,HMDB61927,C02804,LMFA01050010,HMDB41603,HMDB02011,LMFA01050399,HMDB62584,LMFA01050390,LMFA07010513,LMFA01050009,LMFA01050394,LMFA01050393	annotated
3173	117.056	449.85	81751.3	99345	91018.3	128568	216836	206252	223459	219575	260517	3293041	3.9603e+06	3586924	4123936	78262.4	102696	97304	137390	184529	222351	223433	226101	234481	1.49833e+06	2362014	2354358	2.80192e+06	73020.7	76229.9	64987.2	117577	210628	213788	203103	178747	261028	2.91058e+06	3.81199e+06	3.73494e+06	3184284	negative	No Fragments	3-Hydroxy-2-methyl-[S-(R,R)]-butanoic acid;2-Hydroxy-3-methylbutyric acid;3-Hydroxyvaleric acid;3-hydroxy valeric acid;Erythronilic acid;3-Hydroxy-2-methyl-[R-(R,S)]-butanoic acid;3-Hydroxyisovaleric acid;3-hydroxy-isovaleric acid;2-Ethylhydracrylic acid;2-ethyl-hydracrylic acid;2-Methyl-3-hydroxybutyric acid;2-methyl-3-hydroxybutyric acid;Diethyl carbonate;2-Hydroxyvaleric acid;DL-2-hydroxy vale…	VEXDRERIMPLZLU-QWWZWVQMSA-N,NGEWQZIDQIYUNV-UHFFFAOYSA-N,REKYPYSUBKSCAT-UHFFFAOYSA-N,REKYPYSUBKSCAT-UHFFFAOYSA-N,VEXDRERIMPLZLU-IUYQGCFVSA-N,VEXDRERIMPLZLU-IUYQGCFVSA-N,AXFYFNCPONWUHW-UHFFFAOYSA-N,AXFYFNCPONWUHW-UHFFFAOYSA-N,ZMZQVAUJTDKQGE-UHFFFAOYSA-N,ZMZQVAUJTDKQGE-UHFFFAOYSA-N,VEXDRERIMPLZLU-UHFFFAOYSA-N,VEXDRERIMPLZLU-UHFFFAOYSA-N,OIFBSDVPJOWBCH-UHFFFAOYSA-N,JRHWHSJDIILJAT-UHFFFAOYSA-N,JRHWHSJ…	HMDB00410,HMDB00407,HMDB00531,LMFA01050008,HMDB00642,HMDB00351,HMDB00754,LMFA01050396,HMDB00396,LMFA01050388,HMDB00354,LMFA01050391,HMDB59844,HMDB01863,LMFA01050007,HMDB01987,LMFA01050389,HMDB40735,HMDB61927,C02804,LMFA01050010,HMDB41603,HMDB02011,LMFA01050399,HMDB62584,LMFA01050390,LMFA07010513,LMFA01050009,LMFA01050394,LMFA01050393	annotated
3502	117.056	501.38	53715.4	52349.4	52677.2	62259.3	58015.3	50498.2	56485.4	79700.6	102626	866407	908179	1.0946e+06	1217259	49738.2	52799	59457.9	58923.3	61645.4	55982.1	61854.6	63351.7	99015.3	340907	416313	499536	529555	49204.4	53210.6	51935.8	54733.4	61721.1	64695.5	67586.3	66229.5	82725.3	755115	841765	747786	992378	negative	No Fragments	3-Hydroxy-2-methyl-[S-(R,R)]-butanoic acid;2-Hydroxy-3-methylbutyric acid;3-Hydroxyvaleric acid;3-hydroxy valeric acid;Erythronilic acid;3-Hydroxy-2-methyl-[R-(R,S)]-butanoic acid;3-Hydroxyisovaleric acid;3-hydroxy-isovaleric acid;2-Ethylhydracrylic acid;2-ethyl-hydracrylic acid;2-Methyl-3-hydroxybutyric acid;2-methyl-3-hydroxybutyric acid;Diethyl carbonate;2-Hydroxyvaleric acid;DL-2-hydroxy vale…	VEXDRERIMPLZLU-QWWZWVQMSA-N,NGEWQZIDQIYUNV-UHFFFAOYSA-N,REKYPYSUBKSCAT-UHFFFAOYSA-N,REKYPYSUBKSCAT-UHFFFAOYSA-N,VEXDRERIMPLZLU-IUYQGCFVSA-N,VEXDRERIMPLZLU-IUYQGCFVSA-N,AXFYFNCPONWUHW-UHFFFAOYSA-N,AXFYFNCPONWUHW-UHFFFAOYSA-N,ZMZQVAUJTDKQGE-UHFFFAOYSA-N,ZMZQVAUJTDKQGE-UHFFFAOYSA-N,VEXDRERIMPLZLU-UHFFFAOYSA-N,VEXDRERIMPLZLU-UHFFFAOYSA-N,OIFBSDVPJOWBCH-UHFFFAOYSA-N,JRHWHSJDIILJAT-UHFFFAOYSA-N,JRHWHSJ…	HMDB00410,HMDB00407,HMDB00531,LMFA01050008,HMDB00642,HMDB00351,HMDB00754,LMFA01050396,HMDB00396,LMFA01050388,HMDB00354,LMFA01050391,HMDB59844,HMDB01863,LMFA01050007,HMDB01987,LMFA01050389,HMDB40735,HMDB61927,C02804,LMFA01050010,HMDB41603,HMDB02011,LMFA01050399,HMDB62584,LMFA01050390,LMFA07010513,LMFA01050009,LMFA01050394,LMFA01050393	annotated
2003	117.102	280.48	152691	212465	104313	185686	140842	174844	176960	132157	118591	207482	152414	137538	184941	177889	265141	123269	166040	119100	101059	167551	192492	158158	267320	155130	177492	184101	143001	144043	171693	146031	129049	178873	130056	145681	185393	113272	119547	189429	169826	positive	No Fragments	Trimethylamine N-oxide;Trimethylamine N-oxide;5-Aminopentanamide;5-Aminopentanamide;1-Amino-propan-2-ol;1-Aminopropan-2-ol;1,1,3,3-tetramethylurea;(R)-1-Aminopropan-2-ol	UYPYRKYUKCHHIB-UHFFFAOYSA-N,UYPYRKYUKCHHIB-UHFFFAOYSA-N,OTIAVLWNTIXJDO-UHFFFAOYSA-N,OTIAVLWNTIXJDO-UHFFFAOYSA-N,HXKKHQJGJAFBHI-UHFFFAOYSA-N,HXKKHQJGJAFBHI-UHFFFAOYSA-N,AVQQQNCBBIEMEU-UHFFFAOYSA-N,HXKKHQJGJAFBHI-GSVOUGTGSA-N	HMDB00925,C01104,HMDB12176,C00990,HMDB12136,C05771,HMDB62789,C03194	annotated
1864	117.139	705.29	82674.4	64172.4	64457.5	57701.4	90081.5	88603.8	80340.1	58233.9	61007.2	81675.2	90322.7	74530.1	101494	46178.2	51300.8	34521.9	45073.3	28055.1	58932.8	340466	55141.6	38528.2	56521.3	79192.2	58406.4	96343.2	43562.6	38306	56015.2	63526.2	37428.4	51563.4	48181.2	22534	61235.3	55959.5	66498.1	123816	92238.8	positive	No Fragments				annotated
3410	118.009	1443.28	67033.2	63488	102902	65281.6	52472.1	58973.9	70632.4	81720.2	89703.5	100265	70747.7	90945.9	63125.2	52173.6	79365.7	135501	67424.8	149433	118152	66619.8	67372.4	67892.5	70836.7	71932.5	68220.8	56444.8	72801	82630	73119	96713.9	58348.7	67878.5	80134.2	82194.6	72576.8	143067	115762	64401.8	68606.5	negative	No Fragments				annotated
4635	118.023	595.7	23557	15075.4	17461.1	25760.9	NA	36221.4	31489.3	31179.8	32851.4	24287.7	15019.1	34973.3	23887.2	8262.28	17955.2	18586.3	52042.8	20609.2	25592.5	26565.6	18739.2	22441.5	27000	20781.8	25000.5	10590	15158.9	17150.7	23624.1	19430.2	38078.4	21394.3	17415.3	22883.5	17969	11096	27133.5	76329.8	38477.1	negative	No Fragments				annotated
2109	118.032	364.7	NA	11776.4	21746.2	112084	189616	148097	155239	61282.8	18301.2	NA	NA	NA	NA	NA	NA	23447	118308	123741	113834	107213	176344	82592.1	NA	NA	NA	NA	NA	11042.4	54970.4	72101.6	209902	130431	70602.8	54916.3	22588.4	NA	NA	NA	NA	positive	No Fragments	Homocysteine thiolactone;Ethanethioic acid;Thioacetate	KIWQWJKWBHZMDT-UHFFFAOYSA-N,DUYAAUVXQSMXQP-UHFFFAOYSA-N,DUYAAUVXQSMXQP-UHFFFAOYSA-N	HMDB02287,HMDB31188,C01857	annotated
3485	118.051	741.57	34482.9	36521.5	32395.1	33466.6	60904.3	35785	50167.7	153286	123237	163185	170256	182903	195973	21473.5	37419	32279	37017.8	53366.1	71795.2	36000.9	140356	130569	177571	97781.2	140192	149380	32144.9	43065.2	38159.2	81699.9	131548	54361.9	84119.3	159034	163974	233675	104784	121544	140910	negative	No Fragments	L-Homoserine;L-Homoserine;L-homoserine;L-Threonine;L-Threonine;L-Threonine;L-Allothreonine;L-Allothreonine;4-Amino-3-hydroxybutyrate;4-Amino-3-hydroxybutanoate;Hydroxyethyl glycine;D-Threonine;(-)-erythro-(2R,3R)-Dihydroxybutylamide;D-Allothreonine;2-Methylserine	UKAUYVFTDYCKQA-VKHMYHEASA-N,UKAUYVFTDYCKQA-VKHMYHEASA-N,UKAUYVFTDYCKQA-VKHMYHEASA-N,AYFVYJQAPQTCCC-GBXIJSLDSA-N,AYFVYJQAPQTCCC-GBXIJSLDSA-N,AYFVYJQAPQTCCC-GBXIJSLDSA-N,AYFVYJQAPQTCCC-HRFVKAFMSA-N,AYFVYJQAPQTCCC-HRFVKAFMSA-N,YQGDEPYYFWUPGO-UHFFFAOYSA-N,YQGDEPYYFWUPGO-UHFFFAOYSA-N,XSISQURPIRTMAY-UHFFFAOYSA-N,AYFVYJQAPQTCCC-STHAYSLISA-N,LTMJJNPVAMLQGV-UHFFFAOYSA-N,AYFVYJQAPQTCCC-PWNYCUMCSA-N,CDUUKBX…	HMDB00719,C00263,Std2_1_20MAY19_20190611_110318_34,HMDB00167,C00188,Std1_2_20MAY19_20190611_110002_22,HMDB04041,C05519,HMDB61877,C03678,HMDB61148,C00820,C11108,C12317,C02115	identified
3000	118.059	403.83	NA	NA	NA	NA	NA	NA	NA	NA	43079.2	1199153	980588	17496466	13894681	NA	NA	NA	NA	NA	NA	NA	NA	NA	344995	443479	458958	540607	NA	NA	NA	NA	NA	NA	NA	NA	105146	3.26414e+06	797594	976141	7820427	negative	No Fragments				annotated
1407	118.065	1523.74	94775.5	124475	189230	102128	108973	109445	100911	147938	139776	165129	98150.3	129084	89369.1	90425.2	90795.8	120731	111313	121043	124781	107401	95126.4	89051.9	91446.6	91136.3	95269.8	106955	99983.8	90806.8	105428	125998	104916	88209.9	153386	179561	87828.5	135624	141442	103425	104426	positive	No Fragments	Benzeneacetonitrile;Phenylacetonitrile;Indole;Indole	SUSQOBVLVYHIEX-UHFFFAOYSA-N,SUSQOBVLVYHIEX-UHFFFAOYSA-N,SIKJAQJRHWYJAI-UHFFFAOYSA-N,SIKJAQJRHWYJAI-UHFFFAOYSA-N	HMDB34171,C16074,HMDB00738,C00463	annotated
2150	118.065	1511.35	94775.5	124475	189230	87080.9	87589.7	109445	100911	150299	139776	165129	98150.3	129084	89369.1	90425.2	90795.8	120731	111313	121043	124781	107401	95126.4	86847.5	100934	90744.3	95269.8	106955	87382.5	90801.6	98749	125998	104916	101063	153386	179561	87828.5	135624	141442	112187	104426	positive	No Fragments	Benzeneacetonitrile;Phenylacetonitrile;Indole;Indole	SUSQOBVLVYHIEX-UHFFFAOYSA-N,SUSQOBVLVYHIEX-UHFFFAOYSA-N,SIKJAQJRHWYJAI-UHFFFAOYSA-N,SIKJAQJRHWYJAI-UHFFFAOYSA-N	HMDB34171,C16074,HMDB00738,C00463	annotated
1	118.086	642.48	240871	90735.2	136422	1.36314e+06	1.5537e+06	1.66351e+06	2.76347e+06	37338932	233701968	431908640	526236672	509105408	588352192	223396	91560.1	82532.9	335742	782042	1.49594e+06	7474902	30361770	130192608	413218272	371166112	413753632	448065024	237700	98351.3	103838	169278	1.71553e+06	1917557	16585986	27998424	216741152	386318560	410379136	471307616	506571296	positive	Valine (C5H11NO2) Prob = 82.9300000000	L-Valine;L-Valine;L-Valine;Betaine;Betaine;Propylene glycol;Propane-1,2-diol;Vaporole;Amyl nitrite;Amyl Nitrite;N-Methyl-a-aminoisobutyric acid;(S)-Propane-1,2-diol;(S)-Propane-1,2-diol;Norvaline;D-Norvaline;5-Aminopentanoic acid;5-Aminopentanoate;5-amino-pentanoic acid;D-Valine;(R)-Propane-1,2-diol;L-Norvaline;2S-amino-pentanoic acid;4-Methylaminobutyrate;2-Amino-2-methylbutanoate;Propane-1,3-di…	KZSNJWFQEVHDMF-BYPYZUCNSA-N,KZSNJWFQEVHDMF-BYPYZUCNSA-N,KZSNJWFQEVHDMF-BYPYZUCNSA-N,KWIUHFFTVRNATP-UHFFFAOYSA-N,KWIUHFFTVRNATP-UHFFFAOYSA-N,DNIAPMSPPWPWGF-UHFFFAOYSA-N,DNIAPMSPPWPWGF-UHFFFAOYSA-N,OWFXIOWLTKNBAP-UHFFFAOYSA-N,OWFXIOWLTKNBAP-UHFFFAOYSA-N,CSDTZUBPSYWZDX-UHFFFAOYSA-N,DLAMVQGYEVKIRE-UHFFFAOYSA-N,DNIAPMSPPWPWGF-VKHMYHEASA-N,DNIAPMSPPWPWGF-VKHMYHEASA-N,SNDPXSYFESPGGJ-SCSAIBSYSA-N,SNDPXSY…	HMDB00883,C00183,Std1_2_20MAY19_20190611_110002_19,HMDB00043,C00719,HMDB01881,C00583,HMDB01382,C07457,HMDB15550,HMDB02141,HMDB06213,C02917,HMDB13716,C01799,HMDB03355,C00431,LMFA01100040,C06417,C02912,C01826,LMFA01100041,C15987,C03571,C02457,C16436,LMFA01100046,LMFA01100022,LMFA01100023,LMFA01100021	identified+fragment
214	118.086	635.96	172954	78906.8	NA	669849	1.5537e+06	1.66351e+06	2315009	14752539	9293759	8.31208e+06	6.9498e+06	5142665	12020532	223396	80176.8	NA	188660	381998	1.49594e+06	3.73091e+06	14093919	12047206	11105971	4.3518e+06	7090236	23974972	208032	NA	NA	126137	1.71553e+06	1917557	8800800	11528823	14438931	34761740	7.27902e+06	20407946	5924519	positive	Valine (C5H11NO2) Prob = 82.9300000000	L-Valine;L-Valine;L-Valine;Betaine;Betaine;Propylene glycol;Propane-1,2-diol;Vaporole;Amyl nitrite;Amyl Nitrite;N-Methyl-a-aminoisobutyric acid;(S)-Propane-1,2-diol;(S)-Propane-1,2-diol;Norvaline;D-Norvaline;5-Aminopentanoic acid;5-Aminopentanoate;5-amino-pentanoic acid;D-Valine;(R)-Propane-1,2-diol;L-Norvaline;2S-amino-pentanoic acid;4-Methylaminobutyrate;2-Amino-2-methylbutanoate;Propane-1,3-di…	KZSNJWFQEVHDMF-BYPYZUCNSA-N,KZSNJWFQEVHDMF-BYPYZUCNSA-N,KZSNJWFQEVHDMF-BYPYZUCNSA-N,KWIUHFFTVRNATP-UHFFFAOYSA-N,KWIUHFFTVRNATP-UHFFFAOYSA-N,DNIAPMSPPWPWGF-UHFFFAOYSA-N,DNIAPMSPPWPWGF-UHFFFAOYSA-N,OWFXIOWLTKNBAP-UHFFFAOYSA-N,OWFXIOWLTKNBAP-UHFFFAOYSA-N,CSDTZUBPSYWZDX-UHFFFAOYSA-N,DLAMVQGYEVKIRE-UHFFFAOYSA-N,DNIAPMSPPWPWGF-VKHMYHEASA-N,DNIAPMSPPWPWGF-VKHMYHEASA-N,SNDPXSYFESPGGJ-SCSAIBSYSA-N,SNDPXSY…	HMDB00883,C00183,Std1_2_20MAY19_20190611_110002_19,HMDB00043,C00719,HMDB01881,C00583,HMDB01382,C07457,HMDB15550,HMDB02141,HMDB06213,C02917,HMDB13716,C01799,HMDB03355,C00431,LMFA01100040,C06417,C02912,C01826,LMFA01100041,C15987,C03571,C02457,C16436,LMFA01100046,LMFA01100022,LMFA01100023,LMFA01100021	identified+fragment
1148	118.086	742.07	68069.1	55330.1	50553	55347.3	52047.2	69878.4	80742.8	158867	375511	777036	1.20909e+06	980175	1.37106e+06	62123.3	71127.3	56116.3	93658.2	45414.4	62055.6	84217.7	127574	332043	1.05751e+06	1089254	1.3152e+06	1.23727e+06	77943.3	59250.7	58789.3	57908	81386.3	55181.3	109112	143196	490097	783515	781432	1.17876e+06	1220340	positive	No Fragments	L-Valine;L-Valine;Betaine;Betaine;Propylene glycol;Propane-1,2-diol;Vaporole;Amyl nitrite;Amyl Nitrite;N-Methyl-a-aminoisobutyric acid;(S)-Propane-1,2-diol;(S)-Propane-1,2-diol;Norvaline;D-Norvaline;5-Aminopentanoic acid;5-Aminopentanoate;5-amino-pentanoic acid;D-Valine;(R)-Propane-1,2-diol;L-Norvaline;2S-amino-pentanoic acid;4-Methylaminobutyrate;2-Amino-2-methylbutanoate;Propane-1,3-diol;Valine…	KZSNJWFQEVHDMF-BYPYZUCNSA-N,KZSNJWFQEVHDMF-BYPYZUCNSA-N,KWIUHFFTVRNATP-UHFFFAOYSA-N,KWIUHFFTVRNATP-UHFFFAOYSA-N,DNIAPMSPPWPWGF-UHFFFAOYSA-N,DNIAPMSPPWPWGF-UHFFFAOYSA-N,OWFXIOWLTKNBAP-UHFFFAOYSA-N,OWFXIOWLTKNBAP-UHFFFAOYSA-N,CSDTZUBPSYWZDX-UHFFFAOYSA-N,DLAMVQGYEVKIRE-UHFFFAOYSA-N,DNIAPMSPPWPWGF-VKHMYHEASA-N,DNIAPMSPPWPWGF-VKHMYHEASA-N,SNDPXSYFESPGGJ-SCSAIBSYSA-N,SNDPXSYFESPGGJ-SCSAIBSYSA-N,JJMDCOV…	HMDB00883,C00183,HMDB00043,C00719,HMDB01881,C00583,HMDB01382,C07457,HMDB15550,HMDB02141,HMDB06213,C02917,HMDB13716,C01799,HMDB03355,C00431,LMFA01100040,C06417,C02912,C01826,LMFA01100041,C15987,C03571,C02457,C16436,LMFA01100046,LMFA01100022,LMFA01100023,LMFA01100021	annotated
2850	118.904	277.83	29732492	31640858	29322094	31276248	33145728	30626482	37105800	30255266	35375752	31749010	36485456	33826792	28024300	32013130	31397446	30445114	32401792	38828636	32911044	30595860	29123464	31644298	34401868	32227060	31231938	33590748	30239552	29902286	31199280	33341772	32749514	29722140	31803678	31598208	33129226	35572132	33163310	36279924	32948404	negative	Annotate in FrAnK				annotated
2851	118.904	277.83	29732492	31640858	29322094	31276248	33145728	30626482	37105800	30255266	35375752	31749010	36485456	33826792	28024300	32013130	31397446	30445114	32401792	38828636	32911044	30595860	29123464	31644298	34401868	32227060	31231938	33590748	30239552	29902286	31199280	33341772	32749514	29722140	31803678	31598208	33129226	35572132	33163310	36279924	32948404	negative	Annotate in FrAnK				annotated
2912	118.904	326.98	25189816	20457272	27601552	21266932	21223432	25595610	22300612	23551266	27355166	24267242	24049588	26920642	27458492	23917874	26328320	25928898	23851900	23893328	23873128	NA	23474206	23044230	23623478	25883716	26519696	22874626	25247042	25422656	22481272	26934538	22970210	23370822	25351696	23228816	22786598	26161642	28555778	25762084	22812954	negative	Annotate in FrAnK				annotated
4524	118.918	3.92	80156.2	64847.9	24786.2	85023.8	86330.4	83575.1	58424	31240	34100.3	24025.7	61748.4	29485.5	86539.8	107072	68920.5	26985.8	98095.4	25093.6	36854.7	81223.2	61554.1	76509.8	58723.7	83002	100733	96923.7	51649.3	61301.2	79327.4	29084.5	89142.6	76365.7	30169.5	25946.1	49386.4	26573	29808.8	86955.5	75985.2	negative	No Fragments				annotated
4704	118.918	39.99	45613.4	41988.6	19860.3	43775.1	42403.8	38254.2	29622.6	18633.4	14239.5	15532.1	34388.3	15359.2	46169.7	40139.3	39919.6	15078.4	44209.8	13599.5	14183	41928.6	38520.9	42020.1	35587	42596.8	51558.3	47905.9	33814	38678	45008.3	14867.3	49988.2	37794.1	12711.2	18626.4	30286.7	15551.8	14933.4	48911.2	44747.3	negative	No Fragments				annotated
3106	118.952	763.7	4613152	6604614	5585072	4.45602e+06	3.54017e+06	5.03434e+06	4.17672e+06	6480954	6960315	NA	3527803	NA	4.04895e+06	4.02891e+06	4754592	5824794	4.57967e+06	5.76915e+06	6.29341e+06	5.04407e+06	3.70606e+06	5133013	4.09353e+06	6.52243e+06	3361987	3.38964e+06	5600273	6174995	3.63092e+06	4.76015e+06	3.66463e+06	3.49356e+06	6.33636e+06	4.45524e+06	3371229	3680281	NA	4156308	NA	negative	Annotate in FrAnK	Dibasic sodium phosphate	BNIILDVGGAEEIG-UHFFFAOYSA-L	C13558	annotated
2697	118.958	854.32	1962170	179649	220268	226028	3093994	205116	2.0175e+06	2.21159e+06	161810	2.28683e+06	3.04404e+06	238473	1.89222e+06	172113	1.9736e+06	240843	3.54988e+06	2.47791e+06	2843742	222224	2.90739e+06	363286	3231061	276451	3059884	1.88173e+06	378976	230398	3.39312e+06	2975037	3050280	3.21089e+06	375752	3137822	3373509	2.77451e+06	243933	3.11158e+06	2.71563e+06	negative	Annotate in FrAnK				annotated
3275	118.958	854.24	1962170	179649	153771	214379	3.02334e+06	198608	2.0175e+06	2.21159e+06	148357	2.28683e+06	3.04404e+06	232817	1.89222e+06	171727	1.93551e+06	240843	3.54988e+06	2.47791e+06	2843742	NA	2.90739e+06	288989	2.80793e+06	261086	2.8821e+06	1.88173e+06	NA	230398	3.28415e+06	2975037	3050280	3.17525e+06	375752	3137822	3.16279e+06	2.77451e+06	232322	2.83196e+06	2.71563e+06	negative	Annotate in FrAnK				annotated
3995	118.964	865.92	187393	NA	NA	NA	215542	NA	198898	224642	15778	236027	248438	NA	223325	NA	182270	NA	307510	224608	271880	NA	295762	44140.8	213507	NA	232368	169444	41746.6	24857.1	363865	251911	276716	261630	45976.5	276983	320139	240283	NA	273010	252643	negative	No Fragments				annotated
3922	118.964	847.03	268024	NA	NA	26185.4	412666	NA	256400	206636	NA	268238	400068	NA	221396	NA	254880	NA	406263	290612	344180	NA	337405	35876.8	393389	NA	385377	232811	NA	NA	390975	366438	367092	435232	26246.7	345047	433220	332881	NA	358035	350793	negative	No Fragments				annotated
2709	119.002	849.9	724724	71614.9	73263.2	82275.2	1.33155e+06	90303.1	782361	839050	71290.5	857408	1.34449e+06	82019.7	762900	53240.4	755779	61403.2	1.34703e+06	866880	1.05461e+06	73873.9	1.10312e+06	136904	1.23571e+06	90107.3	1280077	767769	136597	79379.8	1.3442e+06	1.11858e+06	1.20372e+06	1.35458e+06	128844	1.13986e+06	1.30069e+06	1.09809e+06	81434.9	1.25335e+06	1.04051e+06	negative	No Fragments				annotated
3315	119.035	583.89	83718	79277.4	110154	256929	1.33192e+06	2403032	2.09169e+06	1834525	1.82657e+06	1.91921e+06	2.01957e+06	2.06274e+06	2068715	104330	93704.6	118404	263130	425987	2.18331e+06	2198128	1.79649e+06	2.02817e+06	2.12952e+06	2.45475e+06	1995693	2.31665e+06	84654.5	83354.6	163449	240709	655876	2.00798e+06	1.78418e+06	1.69854e+06	1.9649e+06	1.89323e+06	1.94133e+06	2020360	1.91332e+06	negative	Annotate in FrAnK	4-Deoxyerythronic acid;(S)-3,4-Dihydroxybutyric acid;2,4-Dihydroxybutanoic acid;2,4-dihydroxy-butanoic acid;A,b-Dihydroxyisobutyric acid;a,b-dihydroxy-isobutyric acid;Erythrose;D-Erythrose;4-Deoxythreonic acid;L-Erythrulose;L-Erythrulose;D-Threose;D-Erythrulose;3S,4-dihydroxy-butyric acid;4-deoxy-erythronic acid;D-Threose	LOUGYXZSURQALL-PWNYCUMCSA-N,DZAIOXUZHHTJKN-UHFFFAOYSA-N,UFYGCFHQAXXBCF-UHFFFAOYSA-N,UFYGCFHQAXXBCF-UHFFFAOYSA-N,DGADNPLBVRLJGD-UHFFFAOYSA-N,DGADNPLBVRLJGD-UHFFFAOYSA-N,FMAORJIQYMIRHF-HERZVMAMSA-N,FMAORJIQYMIRHF-HERZVMAMSA-N,LOUGYXZSURQALL-GBXIJSLDSA-N,UQPHVQVXLPRNCX-VKHMYHEASA-N,UQPHVQVXLPRNCX-VKHMYHEASA-N,FMAORJIQYMIRHF-BCDHYOAOSA-N,UQPHVQVXLPRNCX-GSVOUGTGSA-N,DZAIOXUZHHTJKN-VKHMYHEASA-N,LOUGYXZ…	HMDB00498,HMDB00337,HMDB00360,LMFA01050385,HMDB02601,LMFA01050400,HMDB02649,C01796,HMDB02453,HMDB06293,C02045,C06463,C02022,LMFA01050378,LMFA01050397,Std2_1_20MAY19_20190611_110318_45	identified
1971	119.04	1258.85	143871	151019	176148	137270	125014	145569	162974	195055	205058	227164	139760	189322	130239	119538	156146	234869	127523	287897	182197	130255	152264	156500	167185	134635	129557	127754	149922	142520	138028	199021	138818	139993	164521	173043	165195	269010	221493	144832	133081	positive	Annotate in FrAnK				annotated
2340	119.04	1465.6	55733.4	77306.8	66498.9	70935.7	56314.9	71885.9	61911.6	75919.4	83349.8	73121.4	72264.6	72305.6	59943.1	48018.5	58342.7	104508	75010	101527	68120	59513.5	55861.6	82516.4	80995.3	78704.5	62532.3	53103.2	60915.4	61748.1	57524.8	79277.5	53763.9	62602.2	58140.8	57541.6	76695.2	82749.2	80172.5	64567.7	69563.5	positive	No Fragments				annotated
4497	119.05	229.65	63588.6	98020.9	99730.9	96488.3	42915.6	45954.1	86331.2	82722.9	58378.8	56234.9	59075.8	66202.9	57042.1	47097	40262.2	66780	84948.6	42601	51474.7	74888.5	36375.3	55995.7	53645	57166.7	53956.3	50775.3	84148.7	52426.1	112843	45566.9	74142.2	85305.8	73168.6	71625.5	60481	59616.5	63926.9	63930.7	58024	negative	No Fragments	Lentialexin;4-Hydroxystyrene;4-Hydroxystyrene;Acetophenone;Acetophenone;3-Methylbenzaldehyde;3-Methylbenzaldehyde;4-Methylbenzaldehyde;p-Tolualdehyde;2-Methylbenzaldehyde;2-Methylbenzaldehyde;Phenylacetaldehyde;Phenylacetaldehyde;Styrene Oxide;Styrene oxide;2,3-Dihydrobenzofuran	AGWFAJXETXIOEE-UHFFFAOYSA-N,FUGYGGDSWSUORM-UHFFFAOYSA-N,FUGYGGDSWSUORM-UHFFFAOYSA-N,KWOLFJPFCHCOCG-UHFFFAOYSA-N,KWOLFJPFCHCOCG-UHFFFAOYSA-N,OVWYEQOVUDKZNU-UHFFFAOYSA-N,OVWYEQOVUDKZNU-UHFFFAOYSA-N,FXLOVSHXALFLKQ-UHFFFAOYSA-N,FXLOVSHXALFLKQ-UHFFFAOYSA-N,BTFQKIATRPGRBS-UHFFFAOYSA-N,BTFQKIATRPGRBS-UHFFFAOYSA-N,DTUQWGWMVIHBKE-UHFFFAOYSA-N,DTUQWGWMVIHBKE-UHFFFAOYSA-N,AWMVMTVKBNGEAK-UHFFFAOYSA-N,AWMVMTV…	HMDB38997,HMDB04072,C05627,HMDB33910,C07113,HMDB29637,C07209,HMDB29638,C06758,HMDB29636,C07214,HMDB06236,C00601,HMDB62765,C02083,HMDB13815	annotated
1415	119.086	1530.74	103535	84817.3	120057	86082.2	71703.9	73916.9	81506.7	95556.1	95235.7	103580	83569.2	113109	71658.7	70582.6	74501.7	96414.3	81098.4	92575.1	106269	77682.9	83428.8	74162.3	85582.6	82804	76167.8	90221.1	77558.8	76344.5	74258.4	103870	72412.6	80499.9	101309	112195	70177.4	89182.1	90569.6	75790	74329.8	positive	No Fragments	alpha-Methylstyrene;alpha-Methylstyrene;Indane;Vinyl toluene	XYLMUPLGERFSHI-UHFFFAOYSA-N,XYLMUPLGERFSHI-UHFFFAOYSA-N,PQNFLJBBNBOBRQ-UHFFFAOYSA-N,MOSFIJXAXDLOML-UHFFFAOYSA-N	HMDB59899,C14395,HMDB59837,C19549	annotated
3912	119.907	276.71	339891	356865	341955	362925	374225	351577	443779	342224	404385	390814	433589	367786	333030	381282	371426	337367	367581	433382	404441	353572	331605	354495	397776	355640	343779	393860	343390	314912	364921	359506	392085	376006	370856	393184	384358	400906	391580	413658	401480	negative	Annotate in FrAnK				annotated
1541	120.066	668.18	112317	117833	100399	143736	188334	188619	166591	135278	155663	182850	196608	155807	189942	108667	112600	118890	141823	120500	134813	252265	178134	238149	198345	200154	226935	223331	121383	114834	121599	136390	655084	188742	200951	178472	208633	119819	121965	166948	189340	positive	No Fragments	L-Homoserine;L-Homoserine;L-Threonine;L-Threonine;L-Allothreonine;L-Allothreonine;4-Amino-3-hydroxybutyrate;4-Amino-3-hydroxybutanoate;Hydroxyethyl glycine;D-Threonine;(-)-erythro-(2R,3R)-Dihydroxybutylamide;D-Allothreonine;2-Methylserine	UKAUYVFTDYCKQA-VKHMYHEASA-N,UKAUYVFTDYCKQA-VKHMYHEASA-N,AYFVYJQAPQTCCC-GBXIJSLDSA-N,AYFVYJQAPQTCCC-GBXIJSLDSA-N,AYFVYJQAPQTCCC-HRFVKAFMSA-N,AYFVYJQAPQTCCC-HRFVKAFMSA-N,YQGDEPYYFWUPGO-UHFFFAOYSA-N,YQGDEPYYFWUPGO-UHFFFAOYSA-N,XSISQURPIRTMAY-UHFFFAOYSA-N,AYFVYJQAPQTCCC-STHAYSLISA-N,LTMJJNPVAMLQGV-UHFFFAOYSA-N,AYFVYJQAPQTCCC-PWNYCUMCSA-N,CDUUKBXTEOFITR-SCSAIBSYSA-N	HMDB00719,C00263,HMDB00167,C00188,HMDB04041,C05519,HMDB61877,C03678,HMDB61148,C00820,C11108,C12317,C02115	annotated
2844	120.901	259.46	9299550	10442800	9539444	10572017	10576385	9340655	12311866	10233387	11639856	9428690	12056972	9260787	9407368	11024848	10588926	10574500	10868849	13171889	11326603	9640648	9779044	10431924	11727560	10633173	10535840	11390051	9186281	8745244	10399571	9712147	9358128	9759911	9838671	10658995	10928333	11989039	9926010	12394698	10996031	negative	Annotate in FrAnK				annotated
2852	120.901	280.36	10130783	10442800	9899478	10572017	11231419	10291315	12311866	10233387	11639856	10717173	12056972	11004218	9744256	11024848	10588926	10574500	10868849	13171889	11326603	10221428	9907630	10431924	11727560	10633173	10535840	11390051	10341254	10240931	10446595	11157973	10949700	10012905	10701306	10683074	10928333	11989039	11471377	12394698	10996031	negative	Annotate in FrAnK				annotated
2923	120.901	347.91	7.6942e+06	7000679	8498899	6.39552e+06	6562930	6.31165e+06	6.47931e+06	7418550	7.58383e+06	7089695	6.75507e+06	7.5601e+06	7529639	6.40157e+06	7437541	7.35849e+06	7176859	6.9032e+06	7691491	7449625	7.42254e+06	7.54269e+06	6742123	8.30402e+06	9620171	6755420	7186360	9055926	6622700	7.01152e+06	7.23991e+06	7.23659e+06	8.12205e+06	7356650	7246186	7417890	7340001	8445039	7.52649e+06	negative	Annotate in FrAnK				annotated
3056	120.901	304.6	10130783	10392137	9899478	9972518	11231419	10291315	9985282	10156769	10425719	10717173	10487685	11004218	9744256	10798970	9480952	10048178	10863396	10597361	10898599	10221428	9907630	10080273	10691308	10516533	9990000	11140264	10341254	10240931	10446595	11157973	10949700	10012905	10701306	10683074	10199428	10607148	11471377	10353482	10159714	negative	No Fragments				annotated
3067	120.901	318.73	9418722	7.97243e+06	9498009	8.06882e+06	8627178	9580718	7.49241e+06	8562184	9200189	10304749	9276889	10229895	9744256	8849056	9002284	9769119	8392190	9432820	8767626	NA	8769746	8838834	9352246	9567319	8891879	9884879	9654965	8592337	9105247	10180190	9015685	9269021	8548499	9269796	8674098	10316286	10073695	9299249	8719819	negative	Annotate in FrAnK				annotated
3072	120.901	330.61	7971573	7000679	9268548	7009724	7285762	7987890	7.46575e+06	7.5498e+06	8476818	7.51902e+06	7465433	8611795	8976327	7666735	8524149	7711986	7748059	8129072	7800279	NA	7.92144e+06	7953279	6987600	8046061	8.13337e+06	7.73488e+06	8355862	8.2198e+06	7.4547e+06	8.37815e+06	7.32224e+06	7.23609e+06	8394130	7104525	7.67874e+06	8254548	8774116	8513406	7.47509e+06	negative	No Fragments				annotated
1809	120.972	1133.45	169891	169718	136394	160819	76888.1	162843	162714	376664	139450	129760	169711	236732	76371.7	82142.2	157744	140699	70464.5	134852	135051	100581	156538	165757	161926	215885	81064.1	81094.9	162790	151257	148109	140692	72869.3	148293	332063	272900	157219	181512	156220	185930	211526	positive	No Fragments				annotated
1879	120.972	1363.43	171584	179111	130217	191962	91983.3	155571	187789	334179	140655	130907	194710	287288	89697.1	84250.7	152111	116228	80370.6	145923	121679	82040.6	154842	161859	157469	208010	75161.2	86336.6	168173	150467	144717	143493	79401.2	158883	311064	242518	144795	158690	125724	194977	184764	positive	No Fragments				annotated
1904	120.972	997.44	143304	135798	132090	135666	71846	154011	139497	315953	124559	126081	169711	183691	63815.8	62215.9	140271	126360	63207.2	130252	135051	79063.7	155103	145742	132970	171922	62265	58012	162790	134175	132689	111373	64018.9	126403	310758	272900	130694	114515	139078	158105	172812	positive	No Fragments				annotated
1926	120.972	1177.62	169891	143716	136394	159587	59902.2	157560	146030	309862	111458	117244	144327	211484	72366.8	57021	157744	120387	69281.5	120086	121186	75599.1	141787	150280	153169	188682	67319.6	81094.9	149796	151257	136987	106488	72869.3	131334	282048	250712	157219	117365	123613	183196	179502	positive	No Fragments				annotated
3341	120.972	1458.22	148473	145863	207607	163536	134334	157050	146339	179829	211477	236125	185188	192464	139846	123119	173086	259996	144416	256696	214289	127596	176313	175734	157141	146249	130903	150613	154311	164445	142493	239740	143471	197700	172901	176895	195479	291685	213912	132688	137621	negative	No Fragments				annotated
3403	120.972	1436.32	236854	259124	364102	225812	196012	263741	288676	328693	374112	441666	252279	322288	212635	191062	254524	483193	195591	524209	362494	246311	264312	264098	252957	251263	210689	205069	266445	244056	261976	393318	203514	257802	309561	359911	266387	471621	411613	253944	263820	negative	Annotate in FrAnK				annotated
3404	120.972	1436.44	236854	259124	364102	225812	196012	263741	288676	328693	374112	441666	252279	322288	212635	191062	254524	483193	195591	524209	362494	246311	264312	264098	252957	251263	210689	205069	266445	244056	261976	393318	203514	257802	296504	359911	266387	471621	411613	253944	263820	negative	Annotate in FrAnK				annotated
3405	120.972	1436.32	236854	259124	364102	225812	196012	263741	288676	328693	374112	441666	252279	322288	212635	191062	254524	483193	195591	524209	362494	246311	264312	264098	252957	251263	210689	205069	266445	244056	261976	393318	203514	257802	309561	359911	266387	471621	411613	253944	263820	negative	Annotate in FrAnK				annotated
3891	120.972	1440.46	191889	259124	328001	225812	162820	232284	225414	294051	338189	395452	252279	285150	164221	185009	229452	442557	193520	465575	267987	246311	250585	264098	252957	204643	195619	188680	235305	244056	224843	267897	203514	257802	296504	225097	232520	368617	361808	253944	207505	negative	No Fragments				annotated
3972	120.972	1415.69	158051	174757	254601	157016	120443	159575	190193	212963	264341	328089	179515	226395	141160	117753	155583	322390	143148	383931	256958	149543	167498	176995	189497	143369	142286	145974	180495	173437	162149	242108	147555	166956	210750	214255	189087	345200	294784	178836	155185	negative	No Fragments				annotated
4196	120.972	1314.52	111313	107297	146569	100362	94358.9	101693	108264	133279	163070	196480	114983	133258	104273	84185.6	101835	201524	92576	235652	167880	100196	112336	104312	110134	95667.6	96873.2	95562.1	110541	102188	106752	150620	93830.9	106451	128610	138529	116023	237137	186974	109234	102480	negative	No Fragments				annotated
4203	120.972	1286.99	103530	105566	146381	94773.5	84047.5	94367.3	108264	133279	154749	183589	107464	128791	90041.7	78421.2	100273	199181	89017.8	233343	160072	92127.2	106726	104312	100411	90536.7	87545.9	87407.2	100194	100227	100675	148512	89987.1	97466.6	124562	133535	104220	229084	171547	94619.1	90759.7	negative	No Fragments				annotated
4210	120.972	1241.78	89672.3	95965.5	134087	82568.2	65523.7	79363.2	90645.5	120602	152892	170334	88428.3	117777	79327.9	65531.4	85124.4	173245	78122.3	229650	140935	73121.9	90038.4	87562.3	94776.3	79338.8	74669.1	70467	92003	79705	85986.7	142993	72828.8	91749.6	117865	124186	98292.7	208607	161255	76219.1	80510.2	negative	No Fragments				annotated
4246	120.972	1231.93	75379.4	95965.5	126362	79126.3	62815.9	79363.2	90645.5	117043	143694	166070	81247.9	117777	73268.9	65531.4	79786.7	173245	68757.6	211039	140935	70735.7	82678.9	82271.7	94776.3	73495.4	69224.3	69499.4	86706.4	79705	80297.8	131383	69557.3	81270.9	115136	124186	85943.4	207767	141847	76219.1	76347.4	negative	No Fragments				annotated
4163	120.996	410.4	84057.3	113847	168670	60408.3	88123.9	38402	102984	90345.6	90837.3	134533	44565.8	54696.3	52939.3	74922.5	85569.8	158194	93787.5	263257	111729	58845.6	76272.2	43433.2	111808	37044.5	157469	71671.6	78496.4	72705.8	80850.7	135594	119022	75356.7	83535	98840.1	85887.1	177325	90858.9	41324.9	38963.2	negative	No Fragments	3-Mercaptolactic acid;1,3-Propane sultone;3-Mercaptolactate	OLQOVQTWRIJPRE-UHFFFAOYSA-N,FSSPGSAQUIYDCN-UHFFFAOYSA-N,OLQOVQTWRIJPRE-REOHCLBHSA-N	HMDB02127,C19296,C05823	annotated
4364	120.996	1471.16	106564	87067.3	92496.6	93332.2	161701	103840	104360	104072	133810	113055	98286.3	111478	125396	167277	88514.2	146634	135794	140045	119982	123625	107085	89989.5	103245	131179	129238	145278	84577.3	117219	94854.6	92292.5	125675	101630	106661	91534.8	105085	116048	104182	115870	117308	negative	No Fragments	3-Mercaptolactic acid;1,3-Propane sultone;3-Mercaptolactate	OLQOVQTWRIJPRE-UHFFFAOYSA-N,FSSPGSAQUIYDCN-UHFFFAOYSA-N,OLQOVQTWRIJPRE-REOHCLBHSA-N	HMDB02127,C19296,C05823	annotated
4372	120.996	1499.79	106564	87067.3	92496.6	93332.2	125797	103840	76103.4	95181.2	107103	105104	87350.4	93270.9	104367	163571	88514.2	102222	135794	123081	119982	99956.6	83198.1	73241.6	89700.6	109660	129238	128421	84577.3	77052.7	92935.9	79418.4	113309	89922.2	106661	89151.2	105085	114074	104182	106967	101821	negative	No Fragments	3-Mercaptolactic acid;1,3-Propane sultone;3-Mercaptolactate	OLQOVQTWRIJPRE-UHFFFAOYSA-N,FSSPGSAQUIYDCN-UHFFFAOYSA-N,OLQOVQTWRIJPRE-REOHCLBHSA-N	HMDB02127,C19296,C05823	annotated
4373	120.996	1488.41	106564	87067.3	92496.6	93332.2	161701	103840	104360	95181.2	107103	105104	87350.4	93270.9	119142	163571	88514.2	84091.1	135794	140045	119982	99956.6	95360.6	89989.5	103245	131179	129238	128421	84577.3	88838	93861.7	79449.4	113309	87342.3	103539	88047.5	105085	114074	104182	101265	117308	negative	No Fragments	3-Mercaptolactic acid;1,3-Propane sultone;3-Mercaptolactate	OLQOVQTWRIJPRE-UHFFFAOYSA-N,FSSPGSAQUIYDCN-UHFFFAOYSA-N,OLQOVQTWRIJPRE-REOHCLBHSA-N	HMDB02127,C19296,C05823	annotated
4416	120.996	1516.53	89746.5	77206.8	92496.6	81352.7	140532	103840	76103.4	95181.2	102254	105104	87350.4	93270.9	89737.2	143922	88514.2	102222	123856	107400	90797.8	79745.6	83198.1	76954.8	80708.7	96918.9	129238	128421	84577.3	78727.7	92935.9	79418.4	113309	89922.2	106661	89151.2	105085	114074	104182	106967	102126	negative	No Fragments	3-Mercaptolactic acid;1,3-Propane sultone;3-Mercaptolactate	OLQOVQTWRIJPRE-UHFFFAOYSA-N,FSSPGSAQUIYDCN-UHFFFAOYSA-N,OLQOVQTWRIJPRE-REOHCLBHSA-N	HMDB02127,C19296,C05823	annotated
2760	121	852.24	85867.5	NA	6764.28	NA	123102	NA	93067.7	62839.8	NA	79857.7	117547	NA	78210.2	NA	65825	NA	138810	91659.6	107721	NA	113483	12868.2	117172	NA	123308	97910.7	4884.63	NA	113722	122465	123517	134342	7662.5	93568.3	133417	96038.3	NA	108954	109506	negative	No Fragments				annotated
3923	121	848.36	85867.5	NA	NA	NA	123102	NA	93067.7	61283.6	NA	72463.2	117547	NA	76030.1	NA	65825	NA	138810	91659.6	107721	NA	103414	NA	117172	NA	123308	97910.7	NA	NA	113722	122465	123517	134342	NA	93568.3	133417	96038.3	NA	108954	109506	negative	No Fragments				annotated
3068	121.03	419.48	5.47674e+06	4.13441e+06	5.23364e+06	4700534	5587551	7457034	5.88771e+06	7701188	4.89108e+06	3.03204e+06	5.2089e+06	4.3309e+06	3623422	4924451	3.7825e+06	3.53817e+06	3782350	4.33106e+06	5215186	5098786	3854511	4.76225e+06	3146329	3.08357e+06	9981044	4.46619e+06	2.58771e+06	3.24699e+06	3.11567e+06	4.53254e+06	5.02074e+06	5859821	6643011	5.82528e+06	4.29274e+06	3.50222e+06	3.15493e+06	3.21175e+06	4.25019e+06	negative	No Fragments	2-Hydroxybenzaldehyde;Salicylaldehyde;4-Hydroxybenzaldehyde;4-Hydroxybenzaldehyde;Benzoic acid;Aromatic acid;Benzoate;3-(2-Furanyl)-2-propenal;Tropolone;3-Hydroxybenzaldehyde	SMQUZDBALVYZAC-UHFFFAOYSA-N,SMQUZDBALVYZAC-UHFFFAOYSA-N,RGHHSNMVTDWUBI-UHFFFAOYSA-N,RGHHSNMVTDWUBI-UHFFFAOYSA-N,WPYMKLBDIGXBTP-UHFFFAOYSA-N,WPYMKLBDIGXBTP-UHFFFAOYSA-N,WPYMKLBDIGXBTP-UHFFFAOYSA-N,VZIRCHXYMBFNFD-IWQZZHSRSA-N,MDYOLVRUBBJPFM-UHFFFAOYSA-N,IAVREABSGIHHMO-UHFFFAOYSA-N	HMDB34170,C06202,HMDB11718,C00633,HMDB01870,C00539,C00180,HMDB32918,C15474,C03067	annotated
3779	121.051	636.09	NA	NA	NA	9258.44	47033.8	46078.1	47539.7	53797.6	113001	408980	411322	553396	502713	NA	NA	NA	10241.2	30058.4	51346.2	65041.7	53722.9	85475	209503	276799	251036	308811	NA	NA	NA	14986.4	48833.9	56537.6	59785.9	48341.6	106059	499952	488972	522848	574064	negative	No Fragments	D-Threitol;D-Threitol;Erythritol;Erythritol	UNXHWFMMPAWVPI-QWWZWVQMSA-N,UNXHWFMMPAWVPI-QWWZWVQMSA-N,UNXHWFMMPAWVPI-ZXZARUISSA-N,UNXHWFMMPAWVPI-ZXZARUISSA-N	HMDB04136,C16884,HMDB02994,C00503	annotated
2277	121.065	266.96	89266.5	85986.3	101373	93710.2	102059	88855.9	101834	128396	99152.7	77190.9	77054.9	125635	80957.1	77738.1	68324.4	101479	104523	90920.6	97374.3	98869	86583.7	78525.4	72428.4	71606.3	102162	72102.2	101517	104117	91396.4	97684.2	107100	92402.1	100742	108896	95353.4	101125	119198	96473.1	81237.6	positive	No Fragments	Lentialexin;4-Hydroxystyrene;4-Hydroxystyrene;Acetophenone;Acetophenone;3-Methylbenzaldehyde;3-Methylbenzaldehyde;4-Methylbenzaldehyde;p-Tolualdehyde;2-Methylbenzaldehyde;2-Methylbenzaldehyde;Phenylacetaldehyde;Phenylacetaldehyde;Styrene Oxide;Styrene oxide;2,3-Dihydrobenzofuran	AGWFAJXETXIOEE-UHFFFAOYSA-N,FUGYGGDSWSUORM-UHFFFAOYSA-N,FUGYGGDSWSUORM-UHFFFAOYSA-N,KWOLFJPFCHCOCG-UHFFFAOYSA-N,KWOLFJPFCHCOCG-UHFFFAOYSA-N,OVWYEQOVUDKZNU-UHFFFAOYSA-N,OVWYEQOVUDKZNU-UHFFFAOYSA-N,FXLOVSHXALFLKQ-UHFFFAOYSA-N,FXLOVSHXALFLKQ-UHFFFAOYSA-N,BTFQKIATRPGRBS-UHFFFAOYSA-N,BTFQKIATRPGRBS-UHFFFAOYSA-N,DTUQWGWMVIHBKE-UHFFFAOYSA-N,DTUQWGWMVIHBKE-UHFFFAOYSA-N,AWMVMTVKBNGEAK-UHFFFAOYSA-N,AWMVMTV…	HMDB38997,HMDB04072,C05627,HMDB33910,C07113,HMDB29637,C07209,HMDB29638,C06758,HMDB29636,C07214,HMDB06236,C00601,HMDB62765,C02083,HMDB13815	annotated
3176	122.025	463.27	21642.4	28468.6	26178.9	26263	30459.9	24662.4	27694.3	27794.6	36488.9	264088	318432	333787	334081	25752.8	25817.5	29761.9	31973.3	31144.9	29238.3	41982.1	33727.8	161968	292037	213695	195945	217121	21335.1	21996	27366.5	23900.3	29223.7	23312.3	28881.3	30030.5	35663.1	299912	408688	577701	564777	negative	No Fragments	Isonicotinic acid;Isonicotinic acid;Isonicotinic acid;Nicotinic acid;Nicotinate;Picolinic acid;Picolinic acid;Nitrobenzene;Nitrobenzene;2-Hydroxy-4-imino-2,5-cyclohexadienone;Nicotinate	TWBYWOBDOCUKOW-UHFFFAOYSA-N,TWBYWOBDOCUKOW-UHFFFAOYSA-N,TWBYWOBDOCUKOW-UHFFFAOYSA-N,PVNIIMVLHYAWGP-UHFFFAOYSA-N,PVNIIMVLHYAWGP-UHFFFAOYSA-N,SIOXPEMLGUPBBT-UHFFFAOYSA-N,SIOXPEMLGUPBBT-UHFFFAOYSA-N,LQNUZADURLCDLV-UHFFFAOYSA-N,LQNUZADURLCDLV-UHFFFAOYSA-N,FYWMPJHTFWPBOS-UHFFFAOYSA-N,PVNIIMVLHYAWGP-UHFFFAOYSA-M	HMDB60665,C07446,Std3_1_20MAY19_20190611_110814_3,HMDB01488,C00253,HMDB02243,C10164,HMDB41950,C06813,HMDB31713,Std1_2_20MAY19_20190611_110002_3	identified
4314	122.036	1268.98	92307.8	104269	91459.6	91256.4	85519.5	95053.4	101370	79847.7	105076	93028.5	89973.5	68185.1	104417	84135.2	118711	77550.2	76784.6	108363	94812.7	82639.1	75300.2	104859	97104.4	100081	116033	74766.6	92449.5	96868.1	105216	111426	91273.4	89871.3	70816.8	101804	103185	72985.2	77128.9	86924.2	95045	negative	No Fragments	Pyrazinamide;Pyrazinamide	IPEHBUMCGVEMRF-UHFFFAOYSA-N,IPEHBUMCGVEMRF-UHFFFAOYSA-N	HMDB14483,C01956	annotated
4652	122.036	1161.18	41279.6	43272	39608.2	42787.7	39552.2	63809.2	34882.8	40235.8	39250.1	50080.4	28844.3	40388.8	41510.8	41155.9	41778.4	36983.4	45260.2	43064.6	41297	48970	39099.8	31762.9	42398.1	47016.1	45359.3	40638.2	42295.3	39318.9	34929.7	37484.4	36703.2	40591.2	27305	69774.7	60039.2	32038.4	22135.8	52497.8	46659.9	negative	No Fragments	Pyrazinamide;Pyrazinamide	IPEHBUMCGVEMRF-UHFFFAOYSA-N,IPEHBUMCGVEMRF-UHFFFAOYSA-N	HMDB14483,C01956	annotated
951	122.081	755.89	25550.8	230606	20520.2	8003.3	49454.3	12912	61639.8	163779	223255	43167.3	571798	53880.7	46527.6	70140.2	10419.6	53069.6	48780.9	76098.4	29287.6	2.08378e+06	73422.3	68562.6	42003.9	57423.7	397291	NA	26663.1	47812	24669.9	19676.5	56147.6	300830	48279.9	141262	38490	65053.5	81256.3	194718	65258.9	positive	No Fragments	Tromethamine	LENZDBCJOHFCAS-UHFFFAOYSA-N	C07182	annotated
1222	122.081	1018.99	14235.6	7089	7713.57	8727.32	8350.93	16016.3	10776.6	10972.9	22552.4	652446	1.13523e+06	1144581	1.17181e+06	9658.57	10194.3	4250.79	18311.3	4982.02	7968	19249.9	11067.7	43161.5	816404	1049852	1.03522e+06	980184	7790.48	9258.55	7817.21	7328.97	9279.87	8882.88	11208.3	8905.25	30336.8	401479	624479	1.03609e+06	1.07062e+06	positive	No Fragments	Tromethamine	LENZDBCJOHFCAS-UHFFFAOYSA-N	C07182	annotated
2853	122.898	279.47	1.18009e+06	1267565	1.1267e+06	1.26725e+06	1.27648e+06	1.18262e+06	1.46031e+06	1.14456e+06	1.38691e+06	1297235	1.39872e+06	1.30535e+06	1.14898e+06	1266967	1.29893e+06	1.1455e+06	1.25027e+06	1.60958e+06	1.26261e+06	1.14135e+06	1.19665e+06	1.22581e+06	1.46711e+06	1196836	1203118	1.36899e+06	1.17753e+06	1.12103e+06	1.20843e+06	1.32958e+06	1285625	1185464	1.23257e+06	1.23151e+06	1.31209e+06	1.43616e+06	1.38978e+06	1.39624e+06	1.25476e+06	negative	Annotate in FrAnK				annotated
2854	122.898	279.47	1.18009e+06	1267565	1.1267e+06	1.26725e+06	1.27648e+06	1.18262e+06	1.46031e+06	1.14456e+06	1.38691e+06	1297235	1.39872e+06	1.30535e+06	1.14898e+06	1266967	1.29893e+06	1.1455e+06	1.25027e+06	1.60958e+06	1.26261e+06	1.14135e+06	1.19665e+06	1.22581e+06	1.46711e+06	1196836	1203118	1.36899e+06	1.17753e+06	1.12103e+06	1.20843e+06	1.32958e+06	1285625	1185464	1.23257e+06	1.23151e+06	1.31209e+06	1.43616e+06	1.38978e+06	1.39624e+06	1.25476e+06	negative	Annotate in FrAnK				annotated
3462	122.898	302.49	1.18009e+06	1228942	1.1267e+06	1.19792e+06	1.27648e+06	1.18262e+06	1.32619e+06	1.14456e+06	1.21235e+06	1297235	1.29819e+06	1.30535e+06	1.14898e+06	1266967	1.12987e+06	1.13594e+06	1.21618e+06	1299900	1.26261e+06	1.14135e+06	1.12811e+06	1153101	1250013	1.1827e+06	1.16579e+06	1.23168e+06	1.17753e+06	1.11418e+06	1.14284e+06	1.32958e+06	1285625	1.13412e+06	1.23257e+06	1.23151e+06	1.14366e+06	1.24851e+06	1.38978e+06	1.21488e+06	1.22308e+06	negative	Annotate in FrAnK				annotated
3486	122.898	315.07	1.06411e+06	1.02407e+06	1.1267e+06	1.01501e+06	1.08672e+06	1.16932e+06	881000	1.14456e+06	1.07291e+06	1.10343e+06	1.0737e+06	1.30535e+06	1.10576e+06	1.05295e+06	1.03199e+06	1.11657e+06	1.00591e+06	1.0917e+06	995066	1.03142e+06	1.08455e+06	1.07477e+06	1.07057e+06	1.11603e+06	1.08239e+06	1.15157e+06	1.17753e+06	1.00211e+06	1.06567e+06	1.20433e+06	1.09062e+06	1.10026e+06	1.02668e+06	1.17641e+06	1086844	1.24851e+06	1.26424e+06	1.12077e+06	1.01332e+06	negative	No Fragments				annotated
3572	122.898	329.91	937511	839962	1.11168e+06	885852	876838	919062	881000	915647	1.07291e+06	935694	908603	1079248	1059753	979414	981617	1.03374e+06	921346	1.00995e+06	985210	845458	954720	929302	905192	1.05577e+06	1.03906e+06	910050	1.01715e+06	984270	876198	976268	931364	892973	989977	902140	880228	1.09733e+06	1.08919e+06	1.07119e+06	946214	negative	Annotate in FrAnK				annotated
2202	122.945	909.01	110199	25406.7	21597.3	23560.9	122201	22332.5	81125	69724.6	18760	109029	137324	28037.1	143525	21605.2	97723.6	18282.8	119708	70170.4	100688	29114.2	126157	33282.5	160794	24650.7	149931	137628	28572.4	28141.8	127439	126424	111247	122555	20195.1	118622	127992	113143	20888.5	138093	149184	positive	No Fragments	Potassium bicarbonate;Sodium bicarbonate	TYJJADVDDVDEDZ-UHFFFAOYSA-M,UIIMBOGNXHQVGW-UHFFFAOYSA-M	C18606,C12603	annotated
4540	123.02	1345.81	81099.7	64517	69490.4	67657.1	92520.6	81182.8	72367.9	60376.1	74521.5	82075.4	65542.2	68733.6	102709	91666.6	68484.4	77731.8	82839.4	101042	69009.3	68692.3	70501.5	63411.3	82663.3	66699.1	74321.4	82517.6	66468.5	76071.8	81697.1	57980.7	73287.8	84889.9	65543.3	52526.7	68883.8	67732.8	68450.2	79071.9	75515.4	negative	No Fragments	Pyrazin-2-carboxylic acid;Pyrazinoic acid	NIPZZXUFJPQHNH-UHFFFAOYSA-N,NIPZZXUFJPQHNH-UHFFFAOYSA-N	HMDB59734,C19915	annotated
1330	123.04	818.58	214154	258405	219915	281935	106890	331191	206812	959176	235432	232177	211145	355831	112863	147701	239653	306223	84162.2	239455	245502	120445	209353	250188	235104	334284	95675.6	84245.7	323073	263361	187800	186037	94437.1	184662	862527	653868	209245	229447	241476	266395	285752	positive	Annotate in FrAnK				annotated
1351	123.04	1375.59	217461	220703	200426	326442	109825	236283	222455	916558	186211	218303	283686	746164	108214	85573.4	341616	215526	90500.6	180012	231634	143376	277059	248446	224762	346589	122960	104212	247903	299583	259182	233509	136328	270708	786488	555190	224768	186345	221912	270518	255977	positive	Annotate in FrAnK				annotated
1433	123.04	913.57	202512	229421	195470	230730	107366	242960	206441	769060	223069	185040	253760	355831	91069.3	114127	209046	197008	117162	209045	184710	103267	217161	206897	199204	318198	96025.4	96212.5	242679	218062	220319	195307	87905.7	192366	676348	846463	216213	326308	196318	287166	297417	positive	Annotate in FrAnK				annotated
1657	123.04	760.4	115572	104739	124043	144934	80375.3	147535	148372	510681	129203	123239	146649	231889	63494.2	61750.2	139272	128864	64771.8	138139	125172	67956.1	133109	136545	193832	191819	59118	33664.9	110693	136598	116645	165608	90651.6	144879	475406	433668	132661	132354	133726	195440	204410	positive	No Fragments				annotated
1675	123.04	713.89	143674	107787	112719	124347	75388.4	127428	134113	485654	128793	125017	163654	193364	63494.2	51429	119179	91291.1	67395.8	156784	131425	56858.2	175089	122461	133026	126261	87634.3	65855.7	113598	96112.2	153694	143811	119556	144203	490208	434941	160976	141497	111978	162956	184580	positive	No Fragments				annotated
1406	123.117	1533.06	134751	135107	179301	153423	123357	129400	132994	177031	159678	144490	133506	181534	130726	125377	145956	135142	127566	117673	170706	127866	158859	130755	123683	143834	129784	147659	149553	136454	143703	159752	118550	124136	174192	196232	156718	155415	169834	138442	141001	positive	No Fragments	Santene;3-Allyl-1-cyclohexene	LSIXBBPOJBJQHN-UHFFFAOYSA-N,RGURBRHZWFDJBM-UHFFFAOYSA-N	HMDB38140,HMDB61784	annotated
1717	123.117	258.51	426904	235983	408922	353090	271331	316162	385344	454659	284204	261657	372736	265297	329830	325321	375668	318010	252351	243001	263500	315645	369367	256976	221216	208489	382225	370098	266229	182610	273412	271181	313908	415703	372611	412911	414302	219862	247570	375850	329855	positive	No Fragments	Santene;3-Allyl-1-cyclohexene	LSIXBBPOJBJQHN-UHFFFAOYSA-N,RGURBRHZWFDJBM-UHFFFAOYSA-N	HMDB38140,HMDB61784	annotated
3376	123.902	738.97	1.29841e+06	1.31125e+06	1.41923e+06	1.27206e+06	1399106	1.16211e+06	1.21809e+06	1.26116e+06	1451964	1.43456e+06	1.50415e+06	1.2899e+06	1.72896e+06	1.69147e+06	1.42834e+06	1.19187e+06	1.36119e+06	1054405	1.275e+06	1.26152e+06	1.211e+06	1.37205e+06	1.25614e+06	1.40899e+06	1.43176e+06	1.79424e+06	1.3459e+06	1.4254e+06	1.36964e+06	1344783	1.33362e+06	1.17768e+06	1.35292e+06	1337286	1.44101e+06	1.43902e+06	1.41631e+06	1.85298e+06	1.58118e+06	negative	No Fragments				annotated
3587	123.902	1407.79	826599	909166	863706	873842	1.02695e+06	828235	849322	813693	897856	905960	898030	805385	889648	1.09145e+06	874174	870192	893627	768833	860602	858473	880528	897732	820762	857311	897172	995469	799999	885891	862161	845739	914569	834205	836839	774107	864143	847786	829839	873225	931236	negative	Annotate in FrAnK				annotated
1512	123.972	258.26	437368	490792	337681	472719	486990	399054	583616	404465	317159	375260	534060	362928	411042	488010	548643	263448	539830	317383	373880	407248	699342	505438	549134	535104	526975	527387	446272	653963	513492	352044	477543	447175	335922	596316	501729	289700	255316	638422	560294	positive	No Fragments				annotated
1640	123.972	302.71	418859	420506	320371	459097	463217	414934	431752	331669	285612	280957	525455	334406	399808	427000	393108	421160	472898	285052	352707	426903	411562	407340	407737	408192	439832	420258	449621	395416	438616	334337	381045	447600	346089	349420	381121	186331	271280	423896	438915	positive	No Fragments				annotated
1748	123.972	314.39	418859	358585	289661	364770	326487	350956	286286	324349	240311	223509	367446	334406	352150	348853	393108	256771	337189	220738	262385	311960	337008	323906	366970	377019	329354	380702	369532	341807	368595	334337	364681	383581	326977	349420	342054	176267	228831	423896	322582	positive	No Fragments				annotated
1935	123.972	340.73	306394	204442	199925	222275	240708	207579	239809	221966	152576	133354	187670	172701	218391	204485	221885	128029	209558	123097	181509	218117	234659	266787	208059	251813	243896	223152	260175	256033	199252	164050	225039	239982	209461	205300	248919	127782	156912	238357	220045	positive	No Fragments				annotated
2047	123.972	353.66	240318	202794	156850	192646	172390	159403	177283	173351	125901	108872	184284	149412	170211	193191	213623	128029	203019	103899	139806	186541	207112	209400	153213	212337	243896	223152	230116	241724	195155	140996	177537	239982	209461	168443	189019	105817	138318	180490	203552	positive	No Fragments				annotated
2757	123.981	852.5	67057	NA	12435.8	4180.31	121365	6684.81	80899.2	103652	NA	100353	110468	5677.68	94215.6	NA	82608.9	NA	118739	79059.3	105115	14923.8	114316	10981.1	118940	11855.9	124016	74823.2	8999.09	NA	125618	121809	112749	98744.1	12220.1	98696.3	133549	101027	NA	141942	95025.4	negative	No Fragments				annotated
2758	123.981	850.16	67057	NA	NA	NA	121365	NA	80899.2	103652	NA	71721	110468	NA	94215.6	NA	82608.9	NA	118739	74233.9	105115	NA	114316	10981.1	118940	11855.9	119409	74214.1	8762.06	NA	125618	121809	112749	98744.1	12220.1	98696.3	133549	101027	NA	141942	95025.4	negative	No Fragments				annotated
3360	124.002	723.94	1.10214e+06	1.23564e+06	1.04092e+06	1.23169e+06	677546	1418883	1.25492e+06	1.2566e+06	1204139	1.37295e+06	680726	1.2138e+06	1.21722e+06	1.23219e+06	1.03401e+06	1.35014e+06	1.15993e+06	1.2388e+06	1198692	1.48643e+06	666604	1036984	1.25672e+06	1.89509e+06	640377	1.07245e+06	1.03341e+06	1.52208e+06	590494	641979	741734	647378	1.22867e+06	678779	642235	760104	1477670	1.20274e+06	1.34259e+06	negative	No Fragments				annotated
424	124.039	452.23	57564.6	75895	30097.2	70130.2	131954	104962	156909	142950	433252	4.74815e+06	6730037	5.55347e+06	6441725	109088	115108	66270.8	90127.3	75838.3	105398	492330	259104	3.21356e+06	6.14475e+06	4863882	3.53105e+06	4.16971e+06	92056.3	84272.9	64699.3	52358.5	88188.3	110303	193603	196946	464446	5.8599e+06	7483607	11396994	10949243	positive	Isonicotinic acid (C6H5NO2) Prob = 98.9700000000	Isonicotinic acid;Isonicotinic acid;Isonicotinic acid;Nicotinic acid;Nicotinate;Picolinic acid;Picolinic acid;Nitrobenzene;Nitrobenzene;2-Hydroxy-4-imino-2,5-cyclohexadienone;Nicotinate	TWBYWOBDOCUKOW-UHFFFAOYSA-N,TWBYWOBDOCUKOW-UHFFFAOYSA-N,TWBYWOBDOCUKOW-UHFFFAOYSA-N,PVNIIMVLHYAWGP-UHFFFAOYSA-N,PVNIIMVLHYAWGP-UHFFFAOYSA-N,SIOXPEMLGUPBBT-UHFFFAOYSA-N,SIOXPEMLGUPBBT-UHFFFAOYSA-N,LQNUZADURLCDLV-UHFFFAOYSA-N,LQNUZADURLCDLV-UHFFFAOYSA-N,FYWMPJHTFWPBOS-UHFFFAOYSA-N,PVNIIMVLHYAWGP-UHFFFAOYSA-M	HMDB60665,C07446,Std3_1_20MAY19_20190611_110814_3,HMDB01488,C00253,HMDB02243,C10164,HMDB41950,C06813,HMDB31713,Std1_2_20MAY19_20190611_110002_3	identified+fragment
3926	125.001	671.01	NA	NA	20363.4	80991.3	232496	230011	249023	212269	187926	360044	378366	431581	425939	NA	NA	9624.45	58346.9	70093.6	118917	130371	138790	119281	190610	253286	288222	276868	NA	NA	20304.2	41392.4	113950	122381	105100	125185	137589	205959	198373	199991	213135	negative	No Fragments	Ethylphosphate;2-Hydroxyethylphosphonate	ZJXZSIYSNXKHEA-UHFFFAOYSA-N,SEHJHHHUIGULEI-UHFFFAOYSA-N	HMDB12228,C06451	annotated
2435	125.025	774.19	3226822	3190861	3.01968e+06	1.87616e+06	86522.5	202655	232380	4500583	3.30266e+06	12886422	13929546	16976528	18564494	3.01077e+06	3.08122e+06	2.00597e+06	1.44235e+06	149246	106954	408993	3.96891e+06	3766671	4700070	10310105	7915999	11659339	3.54728e+06	3.37936e+06	2.48502e+06	1.39097e+06	104681	104728	275494	3814752	3.20665e+06	14834082	18401050	17044080	19776732	negative	Annotate in FrAnK	5-Hydroxymethyl-2-furancarboxaldehyde;5-Hydroxymethyl-2-furaldehyde;5-Methylfuran-2-carboxylic acid;Methyl 2-furoate;Maltol;Maltol;4-Hydroxy-2H-pyran-3-carboxaldehyde;1,3,5-Trihydroxybenzene;Phloroglucinol;1,2,3-Trihydroxybenzene;1,2,3-Trihydroxybenzene;(Z)-Tamarindienal;Benzene-1,2,4-triol;Triacetate lactone	NOEGNKMFWQHSLB-UHFFFAOYSA-N,NOEGNKMFWQHSLB-UHFFFAOYSA-N,OVOCLWJUABOAPL-UHFFFAOYSA-N,HDJLSECJEQSPKW-UHFFFAOYSA-N,XPCTZQVDEJYUGT-UHFFFAOYSA-N,XPCTZQVDEJYUGT-UHFFFAOYSA-N,ZNUNRMPPGAAKKR-UHFFFAOYSA-N,QCDYQQDYXPDABM-UHFFFAOYSA-N,QCDYQQDYXPDABM-UHFFFAOYSA-N,WQGWDDDVZFFDIG-UHFFFAOYSA-N,WQGWDDDVZFFDIG-UHFFFAOYSA-N,RFTMILUWMDIPHH-NSCUHMNNSA-N,GGNQRNBDZQJCCN-UHFFFAOYSA-N,NSYSSMYQPLSPOD-UHFFFAOYSA-N	HMDB34355,C11101,HMDB59735,HMDB29750,HMDB30776,C11918,HMDB31256,HMDB13675,C02183,HMDB13674,C01108,HMDB32651,C02814,C02752	annotated
3875	125.025	685.31	29407.8	23712.1	27739.4	36418.6	27424.9	NA	32841.9	31667.6	43516.7	324976	285426	486446	165008	23864.5	24059.4	25319.6	26458.4	23137.4	26825.8	21731.8	32551.9	28197.8	92871	98037.9	108920	87173.4	22957.6	14770.3	31318.7	38669.2	23003.4	28105.9	27593.1	22817.7	41264.7	323395	379091	218789	209560	negative	No Fragments	5-Hydroxymethyl-2-furancarboxaldehyde;5-Hydroxymethyl-2-furaldehyde;5-Methylfuran-2-carboxylic acid;Methyl 2-furoate;Maltol;Maltol;4-Hydroxy-2H-pyran-3-carboxaldehyde;1,3,5-Trihydroxybenzene;Phloroglucinol;1,2,3-Trihydroxybenzene;1,2,3-Trihydroxybenzene;(Z)-Tamarindienal;Benzene-1,2,4-triol;Triacetate lactone	NOEGNKMFWQHSLB-UHFFFAOYSA-N,NOEGNKMFWQHSLB-UHFFFAOYSA-N,OVOCLWJUABOAPL-UHFFFAOYSA-N,HDJLSECJEQSPKW-UHFFFAOYSA-N,XPCTZQVDEJYUGT-UHFFFAOYSA-N,XPCTZQVDEJYUGT-UHFFFAOYSA-N,ZNUNRMPPGAAKKR-UHFFFAOYSA-N,QCDYQQDYXPDABM-UHFFFAOYSA-N,QCDYQQDYXPDABM-UHFFFAOYSA-N,WQGWDDDVZFFDIG-UHFFFAOYSA-N,WQGWDDDVZFFDIG-UHFFFAOYSA-N,RFTMILUWMDIPHH-NSCUHMNNSA-N,GGNQRNBDZQJCCN-UHFFFAOYSA-N,NSYSSMYQPLSPOD-UHFFFAOYSA-N	HMDB34355,C11101,HMDB59735,HMDB29750,HMDB30776,C11918,HMDB31256,HMDB13675,C02183,HMDB13674,C01108,HMDB32651,C02814,C02752	annotated
4034	125.025	826.67	247255	217335	194515	160834	38905.5	30186.2	33399	270322	243268	192229	178537	168838	156377	184537	240870	197989	161081	44215.6	31588.9	25684.4	327763	265948	256040	190632	232937	210252	224426	209458	272939	162793	43873.8	51018.1	42955.4	290085	296681	154634	161129	162805	146620	negative	No Fragments	5-Hydroxymethyl-2-furancarboxaldehyde;5-Hydroxymethyl-2-furaldehyde;5-Methylfuran-2-carboxylic acid;Methyl 2-furoate;Maltol;Maltol;4-Hydroxy-2H-pyran-3-carboxaldehyde;1,3,5-Trihydroxybenzene;Phloroglucinol;1,2,3-Trihydroxybenzene;1,2,3-Trihydroxybenzene;(Z)-Tamarindienal;Benzene-1,2,4-triol;Triacetate lactone	NOEGNKMFWQHSLB-UHFFFAOYSA-N,NOEGNKMFWQHSLB-UHFFFAOYSA-N,OVOCLWJUABOAPL-UHFFFAOYSA-N,HDJLSECJEQSPKW-UHFFFAOYSA-N,XPCTZQVDEJYUGT-UHFFFAOYSA-N,XPCTZQVDEJYUGT-UHFFFAOYSA-N,ZNUNRMPPGAAKKR-UHFFFAOYSA-N,QCDYQQDYXPDABM-UHFFFAOYSA-N,QCDYQQDYXPDABM-UHFFFAOYSA-N,WQGWDDDVZFFDIG-UHFFFAOYSA-N,WQGWDDDVZFFDIG-UHFFFAOYSA-N,RFTMILUWMDIPHH-NSCUHMNNSA-N,GGNQRNBDZQJCCN-UHFFFAOYSA-N,NSYSSMYQPLSPOD-UHFFFAOYSA-N	HMDB34355,C11101,HMDB59735,HMDB29750,HMDB30776,C11918,HMDB31256,HMDB13675,C02183,HMDB13674,C01108,HMDB32651,C02814,C02752	annotated
4348	125.025	434.9	63293	28520.7	32690.8	79076.6	107765	120864	117665	117642	103589	112436	95766.1	118587	87709.6	30892	39029.9	26207.5	59034.3	79609.9	132525	165565	177058	130800	127885	111570	96725.6	130273	21528.1	36027.6	41132.4	68904.3	98464.9	105561	111544	109837	134469	96398.8	87803.6	117238	86595.8	negative	No Fragments	5-Hydroxymethyl-2-furancarboxaldehyde;5-Hydroxymethyl-2-furaldehyde;5-Methylfuran-2-carboxylic acid;Methyl 2-furoate;Maltol;Maltol;4-Hydroxy-2H-pyran-3-carboxaldehyde;1,3,5-Trihydroxybenzene;Phloroglucinol;1,2,3-Trihydroxybenzene;1,2,3-Trihydroxybenzene;(Z)-Tamarindienal;Benzene-1,2,4-triol;Triacetate lactone	NOEGNKMFWQHSLB-UHFFFAOYSA-N,NOEGNKMFWQHSLB-UHFFFAOYSA-N,OVOCLWJUABOAPL-UHFFFAOYSA-N,HDJLSECJEQSPKW-UHFFFAOYSA-N,XPCTZQVDEJYUGT-UHFFFAOYSA-N,XPCTZQVDEJYUGT-UHFFFAOYSA-N,ZNUNRMPPGAAKKR-UHFFFAOYSA-N,QCDYQQDYXPDABM-UHFFFAOYSA-N,QCDYQQDYXPDABM-UHFFFAOYSA-N,WQGWDDDVZFFDIG-UHFFFAOYSA-N,WQGWDDDVZFFDIG-UHFFFAOYSA-N,RFTMILUWMDIPHH-NSCUHMNNSA-N,GGNQRNBDZQJCCN-UHFFFAOYSA-N,NSYSSMYQPLSPOD-UHFFFAOYSA-N	HMDB34355,C11101,HMDB59735,HMDB29750,HMDB30776,C11918,HMDB31256,HMDB13675,C02183,HMDB13674,C01108,HMDB32651,C02814,C02752	annotated
2962	125.036	413.93	NA	34376.8	NA	38720.4	245524	779704	323614	463164	266901	922408	1421123	1.27004e+06	1.18842e+06	27755	35304.7	NA	64013	106916	486298	464180	737520	355664	390000	503989	303531	416887	NA	26757.7	70254	142352	349686	412935	467780	318978	911996	595162	449722	737366	1.57376e+06	negative	No Fragments	Thymine;Thymine;thymine;1H-Imidazole-1-acetic acid;Imidazoleacetic acid;Imidazole-4-acetate	RWQNBRDOKXIBIV-UHFFFAOYSA-N,RWQNBRDOKXIBIV-UHFFFAOYSA-N,RWQNBRDOKXIBIV-UHFFFAOYSA-N,QAFBDRSXXHEXGB-UHFFFAOYSA-N,PRJKNHOMHKJCEJ-UHFFFAOYSA-N,PRJKNHOMHKJCEJ-UHFFFAOYSA-N	HMDB00262,C00178,Std2_1_20MAY19_20190611_110318_10,HMDB29736,HMDB02024,C02835	identified
4253	125.036	1321.23	156659	131566	134617	158757	144148	160699	130530	149448	117724	154054	140953	119161	194469	165049	132682	128927	150297	179714	141669	133004	154034	138232	180962	123167	210699	159709	126021	143045	142948	140523	169269	171657	125902	166990	149875	167815	127455	151937	142774	negative	No Fragments	Thymine;Thymine;1H-Imidazole-1-acetic acid;Imidazoleacetic acid;Imidazole-4-acetate	RWQNBRDOKXIBIV-UHFFFAOYSA-N,RWQNBRDOKXIBIV-UHFFFAOYSA-N,QAFBDRSXXHEXGB-UHFFFAOYSA-N,PRJKNHOMHKJCEJ-UHFFFAOYSA-N,PRJKNHOMHKJCEJ-UHFFFAOYSA-N	HMDB00262,C00178,HMDB29736,HMDB02024,C02835	annotated
1111	125.096	1412.05	977007	1.04866e+06	1.33013e+06	895750	928349	884162	1.07934e+06	1.42573e+06	1.15355e+06	1.05367e+06	942978	1417943	916022	878637	925820	1.14531e+06	851886	866433	1.18553e+06	1.02243e+06	1.028e+06	932047	1.04535e+06	857961	948532	904216	967468	920092	1.25889e+06	1.39133e+06	1.02835e+06	1.0123e+06	1.47178e+06	1.37315e+06	966943	959108	1.11313e+06	972876	988367	positive	Annotate in FrAnK	(E,E)-2,6-Octadienal;2E,6E-Octadienal;3,5,5-Trimethyl-2-cyclopenten-1-one;2-Butylfuran;Methyl-1-cyclopenten-1-yl)-ethanone;6-Methyl-3,5-heptadien-2-one;(E,E)-2,4-Octadienal;2,4-octadienal;2,3-Dimethyl-2-cyclohexen-1-one;2-Isopropyl-5-methylfuran;1,5-Octadien-3-one;trans, trans-3,5-Octadien-2-one;3E,5E-Octadien-2-one;2E,4Z-Octadienal;2E,6Z-Octadienal;2E,7-Octadienal;2,4-Dimethyl-2E,4E-hexadienal;5…	CBXNRMOWVZUZQA-BLWKUPHCSA-N,CBXNRMOWVZUZQA-BLWKUPHCSA-N,AVXVDNJFGZNVAB-UHFFFAOYSA-N,NWZIYQNUCXUJJJ-UHFFFAOYSA-N,HDURLXYBKGWETC-UHFFFAOYSA-N,KSKXSFZGARKWOW-XQRVVYSFSA-N,DVVATNQISMINCX-YTXTXJHMSA-N,DVVATNQISMINCX-YTXTXJHMSA-N,FRJKTQQNQDTORT-UHFFFAOYSA-N,JYOVNNBTWWYRGU-UHFFFAOYSA-N,VWYBQOFZVSNDAW-AATRIKPKSA-N,LWRKMRFJEUFXIB-YTXTXJHMSA-N,LWRKMRFJEUFXIB-YTXTXJHMSA-N,DVVATNQISMINCX-SCFJQAPRSA-N,CBXNRMO…	HMDB39844,LMFA06000131,HMDB40246,HMDB40272,HMDB61898,HMDB31582,HMDB31686,LMFA06000034,HMDB31414,HMDB33238,HMDB32447,HMDB32446,LMFA12000017,LMFA06000132,LMFA06000133,LMFA06000128,LMFA06000121,LMFA06000035,LMFA12000038	annotated
1156	125.096	1400.66	802951	841992	1.05131e+06	870551	879883	851298	1.07934e+06	1.2153e+06	983289	1.05367e+06	971811	1.21523e+06	762636	801636	918859	961838	815261	811966	1.0158e+06	811157	994353	932047	899929	857961	767275	904216	951954	920092	818076	1186226	802381	852998	1.34263e+06	1.25039e+06	903852	874624	1.03458e+06	972876	988367	positive	No Fragments	(E,E)-2,6-Octadienal;2E,6E-Octadienal;3,5,5-Trimethyl-2-cyclopenten-1-one;2-Butylfuran;Methyl-1-cyclopenten-1-yl)-ethanone;6-Methyl-3,5-heptadien-2-one;(E,E)-2,4-Octadienal;2,4-octadienal;2,3-Dimethyl-2-cyclohexen-1-one;2-Isopropyl-5-methylfuran;1,5-Octadien-3-one;trans, trans-3,5-Octadien-2-one;3E,5E-Octadien-2-one;2E,4Z-Octadienal;2E,6Z-Octadienal;2E,7-Octadienal;2,4-Dimethyl-2E,4E-hexadienal;5…	CBXNRMOWVZUZQA-BLWKUPHCSA-N,CBXNRMOWVZUZQA-BLWKUPHCSA-N,AVXVDNJFGZNVAB-UHFFFAOYSA-N,NWZIYQNUCXUJJJ-UHFFFAOYSA-N,HDURLXYBKGWETC-UHFFFAOYSA-N,KSKXSFZGARKWOW-XQRVVYSFSA-N,DVVATNQISMINCX-YTXTXJHMSA-N,DVVATNQISMINCX-YTXTXJHMSA-N,FRJKTQQNQDTORT-UHFFFAOYSA-N,JYOVNNBTWWYRGU-UHFFFAOYSA-N,VWYBQOFZVSNDAW-AATRIKPKSA-N,LWRKMRFJEUFXIB-YTXTXJHMSA-N,LWRKMRFJEUFXIB-YTXTXJHMSA-N,DVVATNQISMINCX-SCFJQAPRSA-N,CBXNRMO…	HMDB39844,LMFA06000131,HMDB40246,HMDB40272,HMDB61898,HMDB31582,HMDB31686,LMFA06000034,HMDB31414,HMDB33238,HMDB32447,HMDB32446,LMFA12000017,LMFA06000132,LMFA06000133,LMFA06000128,LMFA06000121,LMFA06000035,LMFA12000038	annotated
1230	125.096	402.86	811940	860218	1.07974e+06	880209	860016	869233	848191	1.09856e+06	954312	905330	927330	1.03934e+06	844222	940069	927893	875170	938395	820803	1.10091e+06	883203	903328	895943	906718	827593	858301	899857	849324	846841	947335	1.03513e+06	904256	842448	1.15776e+06	1.11042e+06	833107	897328	938220	944751	949121	positive	Annotate in FrAnK	(E,E)-2,6-Octadienal;2E,6E-Octadienal;3,5,5-Trimethyl-2-cyclopenten-1-one;2-Butylfuran;Methyl-1-cyclopenten-1-yl)-ethanone;6-Methyl-3,5-heptadien-2-one;(E,E)-2,4-Octadienal;2,4-octadienal;2,3-Dimethyl-2-cyclohexen-1-one;2-Isopropyl-5-methylfuran;1,5-Octadien-3-one;trans, trans-3,5-Octadien-2-one;3E,5E-Octadien-2-one;2E,4Z-Octadienal;2E,6Z-Octadienal;2E,7-Octadienal;2,4-Dimethyl-2E,4E-hexadienal;5…	CBXNRMOWVZUZQA-BLWKUPHCSA-N,CBXNRMOWVZUZQA-BLWKUPHCSA-N,AVXVDNJFGZNVAB-UHFFFAOYSA-N,NWZIYQNUCXUJJJ-UHFFFAOYSA-N,HDURLXYBKGWETC-UHFFFAOYSA-N,KSKXSFZGARKWOW-XQRVVYSFSA-N,DVVATNQISMINCX-YTXTXJHMSA-N,DVVATNQISMINCX-YTXTXJHMSA-N,FRJKTQQNQDTORT-UHFFFAOYSA-N,JYOVNNBTWWYRGU-UHFFFAOYSA-N,VWYBQOFZVSNDAW-AATRIKPKSA-N,LWRKMRFJEUFXIB-YTXTXJHMSA-N,LWRKMRFJEUFXIB-YTXTXJHMSA-N,DVVATNQISMINCX-SCFJQAPRSA-N,CBXNRMO…	HMDB39844,LMFA06000131,HMDB40246,HMDB40272,HMDB61898,HMDB31582,HMDB31686,LMFA06000034,HMDB31414,HMDB33238,HMDB32447,HMDB32446,LMFA12000017,LMFA06000132,LMFA06000133,LMFA06000128,LMFA06000121,LMFA06000035,LMFA12000038	annotated
1266	125.096	149.53	741120	767229	876374	756704	691591	752502	684052	1.051e+06	877973	887944	697285	911323	728967	735010	723736	745754	717070	627988	874585	722687	705360	702899	688635	699983	754419	763259	709833	682611	698976	952070	700262	785428	983650	976847	704802	656355	798200	874249	701229	positive	No Fragments	(E,E)-2,6-Octadienal;2E,6E-Octadienal;3,5,5-Trimethyl-2-cyclopenten-1-one;2-Butylfuran;Methyl-1-cyclopenten-1-yl)-ethanone;6-Methyl-3,5-heptadien-2-one;(E,E)-2,4-Octadienal;2,4-octadienal;2,3-Dimethyl-2-cyclohexen-1-one;2-Isopropyl-5-methylfuran;1,5-Octadien-3-one;trans, trans-3,5-Octadien-2-one;3E,5E-Octadien-2-one;2E,4Z-Octadienal;2E,6Z-Octadienal;2E,7-Octadienal;2,4-Dimethyl-2E,4E-hexadienal;5…	CBXNRMOWVZUZQA-BLWKUPHCSA-N,CBXNRMOWVZUZQA-BLWKUPHCSA-N,AVXVDNJFGZNVAB-UHFFFAOYSA-N,NWZIYQNUCXUJJJ-UHFFFAOYSA-N,HDURLXYBKGWETC-UHFFFAOYSA-N,KSKXSFZGARKWOW-XQRVVYSFSA-N,DVVATNQISMINCX-YTXTXJHMSA-N,DVVATNQISMINCX-YTXTXJHMSA-N,FRJKTQQNQDTORT-UHFFFAOYSA-N,JYOVNNBTWWYRGU-UHFFFAOYSA-N,VWYBQOFZVSNDAW-AATRIKPKSA-N,LWRKMRFJEUFXIB-YTXTXJHMSA-N,LWRKMRFJEUFXIB-YTXTXJHMSA-N,DVVATNQISMINCX-SCFJQAPRSA-N,CBXNRMO…	HMDB39844,LMFA06000131,HMDB40246,HMDB40272,HMDB61898,HMDB31582,HMDB31686,LMFA06000034,HMDB31414,HMDB33238,HMDB32447,HMDB32446,LMFA12000017,LMFA06000132,LMFA06000133,LMFA06000128,LMFA06000121,LMFA06000035,LMFA12000038	annotated
1270	125.096	379.58	784942	728565	924325	777577	776438	747042	765331	1.02009e+06	946176	757632	747344	1.02158e+06	757624	763193	785335	769798	767011	732183	880989	758054	724144	738763	684131	747759	757737	709912	684867	792368	763955	883881	853417	761225	1.03604e+06	1.01718e+06	734169	748103	824099	773555	799266	positive	Annotate in FrAnK	(E,E)-2,6-Octadienal;2E,6E-Octadienal;3,5,5-Trimethyl-2-cyclopenten-1-one;2-Butylfuran;Methyl-1-cyclopenten-1-yl)-ethanone;6-Methyl-3,5-heptadien-2-one;(E,E)-2,4-Octadienal;2,4-octadienal;2,3-Dimethyl-2-cyclohexen-1-one;2-Isopropyl-5-methylfuran;1,5-Octadien-3-one;trans, trans-3,5-Octadien-2-one;3E,5E-Octadien-2-one;2E,4Z-Octadienal;2E,6Z-Octadienal;2E,7-Octadienal;2,4-Dimethyl-2E,4E-hexadienal;5…	CBXNRMOWVZUZQA-BLWKUPHCSA-N,CBXNRMOWVZUZQA-BLWKUPHCSA-N,AVXVDNJFGZNVAB-UHFFFAOYSA-N,NWZIYQNUCXUJJJ-UHFFFAOYSA-N,HDURLXYBKGWETC-UHFFFAOYSA-N,KSKXSFZGARKWOW-XQRVVYSFSA-N,DVVATNQISMINCX-YTXTXJHMSA-N,DVVATNQISMINCX-YTXTXJHMSA-N,FRJKTQQNQDTORT-UHFFFAOYSA-N,JYOVNNBTWWYRGU-UHFFFAOYSA-N,VWYBQOFZVSNDAW-AATRIKPKSA-N,LWRKMRFJEUFXIB-YTXTXJHMSA-N,LWRKMRFJEUFXIB-YTXTXJHMSA-N,DVVATNQISMINCX-SCFJQAPRSA-N,CBXNRMO…	HMDB39844,LMFA06000131,HMDB40246,HMDB40272,HMDB61898,HMDB31582,HMDB31686,LMFA06000034,HMDB31414,HMDB33238,HMDB32447,HMDB32446,LMFA12000017,LMFA06000132,LMFA06000133,LMFA06000128,LMFA06000121,LMFA06000035,LMFA12000038	annotated
1309	125.096	248.74	586332	725669	702737	587285	756279	588032	539994	970389	724829	795151	596746	776618	698230	620442	639208	681316	566670	592710	857056	585337	614980	598951	688635	616461	595654	633255	565991	628793	771695	840238	639390	678746	780939	774719	578911	664080	710663	671850	624585	positive	Annotate in FrAnK	(E,E)-2,6-Octadienal;2E,6E-Octadienal;3,5,5-Trimethyl-2-cyclopenten-1-one;2-Butylfuran;Methyl-1-cyclopenten-1-yl)-ethanone;6-Methyl-3,5-heptadien-2-one;(E,E)-2,4-Octadienal;2,4-octadienal;2,3-Dimethyl-2-cyclohexen-1-one;2-Isopropyl-5-methylfuran;1,5-Octadien-3-one;trans, trans-3,5-Octadien-2-one;3E,5E-Octadien-2-one;2E,4Z-Octadienal;2E,6Z-Octadienal;2E,7-Octadienal;2,4-Dimethyl-2E,4E-hexadienal;5…	CBXNRMOWVZUZQA-BLWKUPHCSA-N,CBXNRMOWVZUZQA-BLWKUPHCSA-N,AVXVDNJFGZNVAB-UHFFFAOYSA-N,NWZIYQNUCXUJJJ-UHFFFAOYSA-N,HDURLXYBKGWETC-UHFFFAOYSA-N,KSKXSFZGARKWOW-XQRVVYSFSA-N,DVVATNQISMINCX-YTXTXJHMSA-N,DVVATNQISMINCX-YTXTXJHMSA-N,FRJKTQQNQDTORT-UHFFFAOYSA-N,JYOVNNBTWWYRGU-UHFFFAOYSA-N,VWYBQOFZVSNDAW-AATRIKPKSA-N,LWRKMRFJEUFXIB-YTXTXJHMSA-N,LWRKMRFJEUFXIB-YTXTXJHMSA-N,DVVATNQISMINCX-SCFJQAPRSA-N,CBXNRMO…	HMDB39844,LMFA06000131,HMDB40246,HMDB40272,HMDB61898,HMDB31582,HMDB31686,LMFA06000034,HMDB31414,HMDB33238,HMDB32447,HMDB32446,LMFA12000017,LMFA06000132,LMFA06000133,LMFA06000128,LMFA06000121,LMFA06000035,LMFA12000038	annotated
1536	125.096	497.68	425552	410454	516300	443509	421240	432540	461960	665593	511998	427371	444184	524237	390041	407569	421669	494025	534471	444171	511538	439635	439743	432223	594115	445462	475747	400950	518601	421722	425656	507654	398108	510813	565665	574639	370382	379169	421946	457001	375895	positive	No Fragments	(E,E)-2,6-Octadienal;2E,6E-Octadienal;3,5,5-Trimethyl-2-cyclopenten-1-one;2-Butylfuran;Methyl-1-cyclopenten-1-yl)-ethanone;6-Methyl-3,5-heptadien-2-one;(E,E)-2,4-Octadienal;2,4-octadienal;2,3-Dimethyl-2-cyclohexen-1-one;2-Isopropyl-5-methylfuran;1,5-Octadien-3-one;trans, trans-3,5-Octadien-2-one;3E,5E-Octadien-2-one;2E,4Z-Octadienal;2E,6Z-Octadienal;2E,7-Octadienal;2,4-Dimethyl-2E,4E-hexadienal;5…	CBXNRMOWVZUZQA-BLWKUPHCSA-N,CBXNRMOWVZUZQA-BLWKUPHCSA-N,AVXVDNJFGZNVAB-UHFFFAOYSA-N,NWZIYQNUCXUJJJ-UHFFFAOYSA-N,HDURLXYBKGWETC-UHFFFAOYSA-N,KSKXSFZGARKWOW-XQRVVYSFSA-N,DVVATNQISMINCX-YTXTXJHMSA-N,DVVATNQISMINCX-YTXTXJHMSA-N,FRJKTQQNQDTORT-UHFFFAOYSA-N,JYOVNNBTWWYRGU-UHFFFAOYSA-N,VWYBQOFZVSNDAW-AATRIKPKSA-N,LWRKMRFJEUFXIB-YTXTXJHMSA-N,LWRKMRFJEUFXIB-YTXTXJHMSA-N,DVVATNQISMINCX-SCFJQAPRSA-N,CBXNRMO…	HMDB39844,LMFA06000131,HMDB40246,HMDB40272,HMDB61898,HMDB31582,HMDB31686,LMFA06000034,HMDB31414,HMDB33238,HMDB32447,HMDB32446,LMFA12000017,LMFA06000132,LMFA06000133,LMFA06000128,LMFA06000121,LMFA06000035,LMFA12000038	annotated
1593	125.096	531.39	373026	335921	432588	343201	323662	351098	356399	463976	404604	427371	306124	460332	315148	316422	343416	390761	313041	331972	396834	314825	303232	316720	594115	332008	357092	350282	310185	416555	324303	438505	321103	352678	474432	574639	315541	317324	385838	321653	330096	positive	No Fragments	(E,E)-2,6-Octadienal;2E,6E-Octadienal;3,5,5-Trimethyl-2-cyclopenten-1-one;2-Butylfuran;Methyl-1-cyclopenten-1-yl)-ethanone;6-Methyl-3,5-heptadien-2-one;(E,E)-2,4-Octadienal;2,4-octadienal;2,3-Dimethyl-2-cyclohexen-1-one;2-Isopropyl-5-methylfuran;1,5-Octadien-3-one;trans, trans-3,5-Octadien-2-one;3E,5E-Octadien-2-one;2E,4Z-Octadienal;2E,6Z-Octadienal;2E,7-Octadienal;2,4-Dimethyl-2E,4E-hexadienal;5…	CBXNRMOWVZUZQA-BLWKUPHCSA-N,CBXNRMOWVZUZQA-BLWKUPHCSA-N,AVXVDNJFGZNVAB-UHFFFAOYSA-N,NWZIYQNUCXUJJJ-UHFFFAOYSA-N,HDURLXYBKGWETC-UHFFFAOYSA-N,KSKXSFZGARKWOW-XQRVVYSFSA-N,DVVATNQISMINCX-YTXTXJHMSA-N,DVVATNQISMINCX-YTXTXJHMSA-N,FRJKTQQNQDTORT-UHFFFAOYSA-N,JYOVNNBTWWYRGU-UHFFFAOYSA-N,VWYBQOFZVSNDAW-AATRIKPKSA-N,LWRKMRFJEUFXIB-YTXTXJHMSA-N,LWRKMRFJEUFXIB-YTXTXJHMSA-N,DVVATNQISMINCX-SCFJQAPRSA-N,CBXNRMO…	HMDB39844,LMFA06000131,HMDB40246,HMDB40272,HMDB61898,HMDB31582,HMDB31686,LMFA06000034,HMDB31414,HMDB33238,HMDB32447,HMDB32446,LMFA12000017,LMFA06000132,LMFA06000133,LMFA06000128,LMFA06000121,LMFA06000035,LMFA12000038	annotated
1732	125.096	548.97	332434	335921	415749	320478	303068	351098	285649	423450	364579	427371	285479	397800	295829	311757	285127	390761	314368	331972	380300	299614	303232	291139	314732	332008	326999	305249	278239	335604	303006	391729	297656	337017	437794	425614	315541	343200	340265	294238	306076	positive	No Fragments	(E,E)-2,6-Octadienal;2E,6E-Octadienal;3,5,5-Trimethyl-2-cyclopenten-1-one;2-Butylfuran;Methyl-1-cyclopenten-1-yl)-ethanone;6-Methyl-3,5-heptadien-2-one;(E,E)-2,4-Octadienal;2,4-octadienal;2,3-Dimethyl-2-cyclohexen-1-one;2-Isopropyl-5-methylfuran;1,5-Octadien-3-one;trans, trans-3,5-Octadien-2-one;3E,5E-Octadien-2-one;2E,4Z-Octadienal;2E,6Z-Octadienal;2E,7-Octadienal;2,4-Dimethyl-2E,4E-hexadienal;5…	CBXNRMOWVZUZQA-BLWKUPHCSA-N,CBXNRMOWVZUZQA-BLWKUPHCSA-N,AVXVDNJFGZNVAB-UHFFFAOYSA-N,NWZIYQNUCXUJJJ-UHFFFAOYSA-N,HDURLXYBKGWETC-UHFFFAOYSA-N,KSKXSFZGARKWOW-XQRVVYSFSA-N,DVVATNQISMINCX-YTXTXJHMSA-N,DVVATNQISMINCX-YTXTXJHMSA-N,FRJKTQQNQDTORT-UHFFFAOYSA-N,JYOVNNBTWWYRGU-UHFFFAOYSA-N,VWYBQOFZVSNDAW-AATRIKPKSA-N,LWRKMRFJEUFXIB-YTXTXJHMSA-N,LWRKMRFJEUFXIB-YTXTXJHMSA-N,DVVATNQISMINCX-SCFJQAPRSA-N,CBXNRMO…	HMDB39844,LMFA06000131,HMDB40246,HMDB40272,HMDB61898,HMDB31582,HMDB31686,LMFA06000034,HMDB31414,HMDB33238,HMDB32447,HMDB32446,LMFA12000017,LMFA06000132,LMFA06000133,LMFA06000128,LMFA06000121,LMFA06000035,LMFA12000038	annotated
2155	125.096	776.38	112114	125355	147849	107009	117750	115966	129173	186596	146077	111344	129677	152271	112097	109285	120563	112695	107923	101880	127168	113271	120588	125637	104423	116438	122405	130918	115368	117580	117211	178725	127169	128985	177887	155003	111546	119322	122520	115832	117200	positive	No Fragments	(E,E)-2,6-Octadienal;2E,6E-Octadienal;3,5,5-Trimethyl-2-cyclopenten-1-one;2-Butylfuran;Methyl-1-cyclopenten-1-yl)-ethanone;6-Methyl-3,5-heptadien-2-one;(E,E)-2,4-Octadienal;2,4-octadienal;2,3-Dimethyl-2-cyclohexen-1-one;2-Isopropyl-5-methylfuran;1,5-Octadien-3-one;trans, trans-3,5-Octadien-2-one;3E,5E-Octadien-2-one;2E,4Z-Octadienal;2E,6Z-Octadienal;2E,7-Octadienal;2,4-Dimethyl-2E,4E-hexadienal;5…	CBXNRMOWVZUZQA-BLWKUPHCSA-N,CBXNRMOWVZUZQA-BLWKUPHCSA-N,AVXVDNJFGZNVAB-UHFFFAOYSA-N,NWZIYQNUCXUJJJ-UHFFFAOYSA-N,HDURLXYBKGWETC-UHFFFAOYSA-N,KSKXSFZGARKWOW-XQRVVYSFSA-N,DVVATNQISMINCX-YTXTXJHMSA-N,DVVATNQISMINCX-YTXTXJHMSA-N,FRJKTQQNQDTORT-UHFFFAOYSA-N,JYOVNNBTWWYRGU-UHFFFAOYSA-N,VWYBQOFZVSNDAW-AATRIKPKSA-N,LWRKMRFJEUFXIB-YTXTXJHMSA-N,LWRKMRFJEUFXIB-YTXTXJHMSA-N,DVVATNQISMINCX-SCFJQAPRSA-N,CBXNRMO…	HMDB39844,LMFA06000131,HMDB40246,HMDB40272,HMDB61898,HMDB31582,HMDB31686,LMFA06000034,HMDB31414,HMDB33238,HMDB32447,HMDB32446,LMFA12000017,LMFA06000132,LMFA06000133,LMFA06000128,LMFA06000121,LMFA06000035,LMFA12000038	annotated
3986	125.9	1414.35	291036	317904	309010	288002	305715	273406	290735	269177	311472	370192	298777	297919	289235	319784	266378	297590	293830	272218	289747	306067	301899	286919	269249	285095	295476	320843	301170	284918	292490	271260	280112	277801	281911	278612	307232	311124	312661	249953	303727	negative	No Fragments				annotated
3377	125.9	737.75	501629	554930	459817	465520	474515	406410	410650	495564	420395	533678	427786	493440	572569	652840	488018	439236	430254	350411	414292	458345	478735	503782	511477	501419	777047	492833	527267	564542	472318	473757	443518	437339	462408	510345	494785	505893	515928	515533	543878	negative	No Fragments				annotated
3591	125.9	1408.63	308467	343375	309010	332836	392796	288302	290735	284463	311472	370192	298777	297919	293702	395934	298116	297590	305615	272218	301966	321975	304613	302970	284490	289521	327544	320843	301170	301502	292490	322042	297057	297994	307776	278612	307232	311575	312661	303822	331379	negative	No Fragments				annotated
1724	125.969	257.87	370271	345136	171830	378066	347299	309128	385654	207468	169557	181445	385175	182705	299019	367507	345013	152960	360184	176979	184644	267151	440728	361853	330238	378960	361562	359150	298238	402972	308928	171440	302946	300140	211255	391298	338127	177251	164865	402284	374082	positive	No Fragments				annotated
1880	125.969	298.91	306089	296042	192991	333744	297622	270834	329393	197790	162090	137775	270297	179240	254245	290797	308233	285002	328666	169368	187268	273060	265022	306267	316128	259776	288804	277109	286321	296699	297222	225422	280551	274735	221876	224349	286581	136772	160569	324548	295702	positive	Annotate in FrAnK				annotated
1890	125.969	303.57	306089	296042	192991	272707	270605	270834	266692	197790	162090	131382	268553	176550	254245	290797	263317	285002	328666	169368	187268	273060	265022	306267	316128	259776	288804	277109	286321	296699	297222	204843	273402	274735	221876	224349	269106	136772	160569	277936	295702	positive	Annotate in FrAnK				annotated
1936	125.969	340.6	173358	149463	116272	124599	149650	155014	176380	133107	121874	75409.7	152888	108318	165517	170831	165473	92994.9	148999	82631.5	100202	143370	160449	165523	159833	182117	210946	138745	181209	175128	141682	90474.2	151884	144657	117980	117088	177212	72178.2	98698.2	165535	143383	positive	No Fragments				annotated
4516	125.996	1463.82	34876.1	46281.4	51175.4	56440.6	38433	38682.3	71267.3	109583	55173.5	39741.3	69548.7	53004.1	35138.9	29329.4	50471.9	71266.7	61762.9	39991.4	63548.5	25380.3	41268.3	69699.3	42737.1	77847.3	39189	34199.9	40862.4	40018.9	35415.2	67245	34213.8	38488	48727.3	85246.4	45422.1	45747.2	62000.6	38909.2	30452.7	negative	No Fragments				annotated
2569	126.031	497.58	195896	170394	206142	188974	186360	184712	194249	199272	225526	226202	211891	237774	244428	187420	176112	190829	178973	194490	197344	167550	201835	222358	236552	242090	273874	263041	183765	187469	185755	190309	180122	178404	221009	190611	203220	227859	249190	236523	239409	negative	No Fragments	1-Methyl-4-nitroimidazole;1-Methyl-4-nitroimidazole;5-Amino-4-imidazole carboxylate	HSCOLDQJZRZQMV-UHFFFAOYSA-N,HSCOLDQJZRZQMV-UHFFFAOYSA-N,PWCLNQLPYQVWAB-UHFFFAOYSA-N	HMDB60659,C16621,C05516	annotated
3487	126.031	329.19	188637	176834	170280	180352	195309	182142	179144	192445	201036	226521	197548	211430	201164	146355	203988	187206	197396	180766	178197	80332.6	189203	171273	173808	187680	195554	210092	162197	200503	183382	194597	180509	217741	194191	201621	191799	196923	218059	199075	230369	negative	No Fragments	1-Methyl-4-nitroimidazole;1-Methyl-4-nitroimidazole;5-Amino-4-imidazole carboxylate	HSCOLDQJZRZQMV-UHFFFAOYSA-N,HSCOLDQJZRZQMV-UHFFFAOYSA-N,PWCLNQLPYQVWAB-UHFFFAOYSA-N	HMDB60659,C16621,C05516	annotated
1155	126.055	437.72	119113	210020	192004	275129	341424	336460	421553	296428	262592	359675	427909	393866	504080	306335	396152	277629	653298	305254	429587	1346798	674990	742795	776895	877351	826126	936160	152259	261766	358705	284525	379470	428308	355285	368330	494136	309801	330091	677162	592617	positive	Annotate in FrAnK	4-Hydroxy-2-butenoic acid gamma-lactone;2(5H)-Furanone;3-Butynoate;4-Aminocatechol;Aminohydroquinone;3-Hydroxyaminophenol;4-Hydroxy-2-butynal;N-Furfurylformamide;N-Ethylmaleimide;2(3H)-Furanone;3,6-Dihydronicotinic acid	VIHAEDVKXSOUAT-UHFFFAOYSA-N,VIHAEDVKXSOUAT-UHFFFAOYSA-N,KKAHGSQLSTUDAV-UHFFFAOYSA-N,KDHUXRBROABJBC-UHFFFAOYSA-N,SBXKRBZKPQBLOD-UHFFFAOYSA-N,NAKOPKHXTPVJIZ-UHFFFAOYSA-N,QAPQYLWHUDXNHY-UHFFFAOYSA-N,RAZUCHVCRRKTKX-UHFFFAOYSA-N,HDFGOPSGAURCEO-UHFFFAOYSA-N,RHDGNLCLDBVESU-UHFFFAOYSA-N,PPOLBRYFPXVWHY-UHFFFAOYSA-N	HMDB32330,C17601,C06144,C18351,C14604,C14602,C02648,C02854,C02441,C17602,C16671	annotated
1608	126.055	471.99	76349.2	66833.2	77938.5	95542.7	120043	138619	156668	143440	155278	349392	427909	393866	461205	100529	91760	54097.3	88581.8	68947.2	105754	543574	142637	149512	337240	520762	561762	555155	77869	62579.8	90956	64363.5	111452	128449	127581	129336	175839	187755	229113	311597	359238	positive	No Fragments	4-Hydroxy-2-butenoic acid gamma-lactone;2(5H)-Furanone;3-Butynoate;4-Aminocatechol;Aminohydroquinone;3-Hydroxyaminophenol;4-Hydroxy-2-butynal;N-Furfurylformamide;N-Ethylmaleimide;2(3H)-Furanone;3,6-Dihydronicotinic acid	VIHAEDVKXSOUAT-UHFFFAOYSA-N,VIHAEDVKXSOUAT-UHFFFAOYSA-N,KKAHGSQLSTUDAV-UHFFFAOYSA-N,KDHUXRBROABJBC-UHFFFAOYSA-N,SBXKRBZKPQBLOD-UHFFFAOYSA-N,NAKOPKHXTPVJIZ-UHFFFAOYSA-N,QAPQYLWHUDXNHY-UHFFFAOYSA-N,RAZUCHVCRRKTKX-UHFFFAOYSA-N,HDFGOPSGAURCEO-UHFFFAOYSA-N,RHDGNLCLDBVESU-UHFFFAOYSA-N,PPOLBRYFPXVWHY-UHFFFAOYSA-N	HMDB32330,C17601,C06144,C18351,C14604,C14602,C02648,C02854,C02441,C17602,C16671	annotated
1667	126.055	773.37	383975	323908	243517	249554	41896.2	31961.5	57445	230744	213088	165983	230812	143346	172653	232251	352886	151588	236047	43489.9	36235.6	35917.1	497381	344273	314686	239006	315282	244159	382075	361518	478285	212547	40166.4	55521.1	42738.8	266248	480961	137179	102202	144215	115558	positive	No Fragments	4-Hydroxy-2-butenoic acid gamma-lactone;2(5H)-Furanone;3-Butynoate;4-Aminocatechol;Aminohydroquinone;3-Hydroxyaminophenol;4-Hydroxy-2-butynal;N-Furfurylformamide;N-Ethylmaleimide;2(3H)-Furanone;3,6-Dihydronicotinic acid	VIHAEDVKXSOUAT-UHFFFAOYSA-N,VIHAEDVKXSOUAT-UHFFFAOYSA-N,KKAHGSQLSTUDAV-UHFFFAOYSA-N,KDHUXRBROABJBC-UHFFFAOYSA-N,SBXKRBZKPQBLOD-UHFFFAOYSA-N,NAKOPKHXTPVJIZ-UHFFFAOYSA-N,QAPQYLWHUDXNHY-UHFFFAOYSA-N,RAZUCHVCRRKTKX-UHFFFAOYSA-N,HDFGOPSGAURCEO-UHFFFAOYSA-N,RHDGNLCLDBVESU-UHFFFAOYSA-N,PPOLBRYFPXVWHY-UHFFFAOYSA-N	HMDB32330,C17601,C06144,C18351,C14604,C14602,C02648,C02854,C02441,C17602,C16671	annotated
1838	126.055	489.82	76349.2	66833.2	77938.5	95542.7	157656	165983	169623	143440	155278	168555	251071	236091	358818	100529	91760	52106.3	88581.8	68947.2	105754	178437	176346	149512	214601	251079	223891	261982	77869	62579.8	90956	68978.2	151689	166737	139308	129336	175839	144543	160591	186539	256154	positive	No Fragments	4-Hydroxy-2-butenoic acid gamma-lactone;2(5H)-Furanone;3-Butynoate;4-Aminocatechol;Aminohydroquinone;3-Hydroxyaminophenol;4-Hydroxy-2-butynal;N-Furfurylformamide;N-Ethylmaleimide;2(3H)-Furanone;3,6-Dihydronicotinic acid	VIHAEDVKXSOUAT-UHFFFAOYSA-N,VIHAEDVKXSOUAT-UHFFFAOYSA-N,KKAHGSQLSTUDAV-UHFFFAOYSA-N,KDHUXRBROABJBC-UHFFFAOYSA-N,SBXKRBZKPQBLOD-UHFFFAOYSA-N,NAKOPKHXTPVJIZ-UHFFFAOYSA-N,QAPQYLWHUDXNHY-UHFFFAOYSA-N,RAZUCHVCRRKTKX-UHFFFAOYSA-N,HDFGOPSGAURCEO-UHFFFAOYSA-N,RHDGNLCLDBVESU-UHFFFAOYSA-N,PPOLBRYFPXVWHY-UHFFFAOYSA-N	HMDB32330,C17601,C06144,C18351,C14604,C14602,C02648,C02854,C02441,C17602,C16671	annotated
1710	126.066	460.77	65375.2	63569.5	90595.2	66166.4	100774	97761.5	95568.6	149042	204210	206210	237665	306059	147883	62111.5	76637.7	71291.9	72331.9	80964.4	78739.5	461731	131011	137262	151911	163622	158707	163838	73062.6	56739.1	61632.3	70620	75123.1	94010	112664	133000	215012	189530	197204	172371	183185	positive	No Fragments	2-O-Methylcytosine;Imidazolone;Imidazolone;3-Methylcytosine ;5-Methylcytosine;5-Methylcytosine;Imidazol-2-one	DHYLZDVDOQLEAQ-UHFFFAOYSA-N,CAAMSDWKXXPUJR-UHFFFAOYSA-N,CAAMSDWKXXPUJR-UHFFFAOYSA-N,KOLPWZCZXAMXKS-UHFFFAOYSA-N,LRSASMSXMSNRBT-UHFFFAOYSA-N,LRSASMSXMSNRBT-UHFFFAOYSA-N,AICIYIDUYNFPRY-UHFFFAOYSA-N	HMDB04339,HMDB04363,C06195,HMDB11601,HMDB02894,C02376,C20382	annotated
1846	126.066	553.23	61655	72196.2	61865.1	84027.9	197465	284999	277424	238035	227206	212297	217399	252013	236871	56108.9	54541	73814.3	72740.6	68359.3	213611	338470	294355	274011	222627	253511	325605	351240	67314.3	62980.8	64327.1	62810.9	144972	256672	325597	271803	303683	239206	247280	243202	251198	positive	No Fragments	2-O-Methylcytosine;Imidazolone;Imidazolone;3-Methylcytosine ;5-Methylcytosine;5-Methylcytosine;Imidazol-2-one	DHYLZDVDOQLEAQ-UHFFFAOYSA-N,CAAMSDWKXXPUJR-UHFFFAOYSA-N,CAAMSDWKXXPUJR-UHFFFAOYSA-N,KOLPWZCZXAMXKS-UHFFFAOYSA-N,LRSASMSXMSNRBT-UHFFFAOYSA-N,LRSASMSXMSNRBT-UHFFFAOYSA-N,AICIYIDUYNFPRY-UHFFFAOYSA-N	HMDB04339,HMDB04363,C06195,HMDB11601,HMDB02894,C02376,C20382	annotated
2244	126.091	1446.17	86960.2	92703.1	115042	73975.8	89696.1	74136.6	77881.1	94725.7	77001.3	77151.3	80220.4	105200	95139.1	102622	81577.9	65974.3	81448.1	73931.4	89593.4	87207.9	73922.6	87859.5	105747	94358.4	91004.5	109681	114109	87866.8	82526.6	102550	81284.1	83168.9	107047	89074.2	102709	58128.2	73220.6	87835.6	90793.2	positive	No Fragments	3,4-Dihydro-5-propanoyl-2H-pyrrole;4-Butyloxazole;5-Butyloxazole;2,3-Dihydro-4-methylfuran;2-Ethyl-5-imino-1-cyclopenten-1-ol;Methyl propenyl ketone;3E-pentene-2-one;6-Acetyl-1,2,3,4-tetrahydropyridine;3-Methyl-2-butenal;3-Methyl-2-butenal;Prenal;2-Pentenal;1-Penten-3-one;1-Penten-3-one;4-Penten-2-one;4-penten-2-one;Cyclopentanone;Cyclopentanone;Tiglic aldehyde;3-Methyl-3-buten-2-one;xi-2,3-Dihyd…	OVNCGQSYSSYBPO-UHFFFAOYSA-N,NREHHAUYDCWOQF-UHFFFAOYSA-N,HVDQDMRCRULNJN-UHFFFAOYSA-N,FWGYRFWKBWPRJD-UHFFFAOYSA-N,QWYZDNYETGLKEE-UHFFFAOYSA-N,LABTWGUMFABVFG-ONEGZZNKSA-N,LABTWGUMFABVFG-ONEGZZNKSA-N,GNZWXNKZMHJXNU-UHFFFAOYSA-N,SEPQTYODOKLVSB-UHFFFAOYSA-N,SEPQTYODOKLVSB-UHFFFAOYSA-N,SEPQTYODOKLVSB-UHFFFAOYSA-N,DTCCTIQRPGSLPT-ARJAWSKDSA-N,JLIDVCMBCGBIEY-UHFFFAOYSA-N,JLIDVCMBCGBIEY-UHFFFAOYSA-N,PNJWIWW…	HMDB34883,HMDB38288,HMDB38289,HMDB40584,HMDB39583,HMDB01184,LMFA12000028,HMDB30345,HMDB12157,C07330,C15604,HMDB31601,HMDB31607,LMFA12000069,HMDB31606,LMFA12000034,HMDB31407,C00557,HMDB31512,HMDB31530,HMDB37788,HMDB37860,HMDB37861,HMDB37866,HMDB37865,HMDB37867,HMDB37853,HMDB37854,HMDB32458	annotated
1418	126.1	1532.19	76461.7	76397.2	87258.2	75192.7	73663.3	72388.8	82022.8	87394.5	85184.4	77129.2	63768.9	98645.8	76963.7	75022.6	74555.6	82770.4	62424.8	61697.7	87247.4	70793	69099.9	76398.1	69112.7	83704.2	72346.5	75543.1	77604.5	84603.6	71105.7	84169.2	69572.3	74081.5	99782.9	83123.4	71728.6	67886.7	79334.5	80756.8	79458.7	positive	No Fragments				annotated
2352	126.1	1469.17	71405.1	66675.2	96417.3	73487.8	78608.9	75017.3	73999.9	81348.4	84729.6	65056.1	68850.7	98645.8	75126.3	75022.6	74555.6	70068.1	69432.6	53753.6	84263.5	69118.4	70793.3	78862.2	77292.5	68469.7	80412.2	76542.8	76697.5	76719.1	73689	81601.1	66333.3	83107.2	83045.8	91323.5	80371.3	61767.6	68501.2	67520.4	64441.6	positive	No Fragments				annotated
4507	126.905	1405.92	93799.1	94088.1	81407.5	93482.7	105139	94982.6	88147.1	77133.6	77903.5	91320.3	86505.4	87820.9	99538.4	110235	96454.7	77137.5	103557	98959	83503.4	97424.5	104551	86825	101686	92978.1	97684.9	104997	86871.1	87978	96412.1	101552	99750.5	99715.7	97257.7	85078.2	87141.6	87915.9	80322	93784.2	85279.9	negative	No Fragments	I(-);Hydroiodic acid;Potassium iodide;Sodium iodide	XMBWDFGMSWQBCA-UHFFFAOYSA-N,XMBWDFGMSWQBCA-UHFFFAOYSA-N,NLKNQRATVPKPDG-UHFFFAOYSA-M,FVAUCKIRQBBSSJ-UHFFFAOYSA-M	HMDB59634,C05590,C08219,C14042	annotated
2963	126.936	403.69	NA	NA	NA	NA	NA	NA	NA	NA	100679	399004	314302	341680	426570	NA	NA	NA	NA	NA	NA	NA	NA	27866.6	293696	321487	368729	323147	NA	NA	NA	NA	NA	NA	NA	NA	50038.6	407121	359686	376425	322898	negative	No Fragments	Dichloroacetate;Dichloroacetic acid	JXTHNDFMNIQAHM-UHFFFAOYSA-N,JXTHNDFMNIQAHM-UHFFFAOYSA-N	C11149,LMFA01090070	annotated
4664	126.953	473.15	NA	NA	5787.26	7728.81	31155	37917.3	25204.3	26936	25940.4	NA	NA	NA	NA	NA	7840.24	NA	16814	38046.1	47434.6	64577.3	37946.3	36937.9	NA	NA	NA	NA	NA	NA	6570.03	18635.3	49540.6	39911.3	35809.2	31964.5	32037.7	NA	NA	NA	NA	negative	No Fragments				annotated
2453	127.001	505.8	NA	NA	NA	NA	NA	NA	NA	22624.4	78389.8	212972	419392	336856	389361	NA	NA	NA	NA	NA	NA	NA	NA	27821.6	141711	201814	212388	271535	NA	NA	NA	NA	NA	NA	NA	NA	96885.3	260393	278309	428056	410141	negative	No Fragments				annotated
4518	127.015	593.44	9626.63	17118.2	19738.5	28548.8	52102.1	49416.1	52160	42981.4	81676.2	37034.8	55537	52643.1	42573.1	20629.5	12176.3	14909.5	34897.9	55872.7	109172	48346.2	55892	50649.9	61147.2	41011	69286.9	52986.5	8386.99	12972.9	20237.1	39840.1	43548.9	60204.1	109252	40360.4	55081.3	38552.5	77670.1	103754	76568.7	negative	No Fragments	Barbituric acid;Barbiturate;1-Methylparabanic acid	HNYOPLTXPVRDBG-UHFFFAOYSA-N,HNYOPLTXPVRDBG-UHFFFAOYSA-N,MJJCZWPYKMGQHU-UHFFFAOYSA-N	HMDB41833,C00813,C11116	annotated
4676	127.015	641.85	7480.75	7623.43	6886.17	19553	43347.1	38431.6	40500.6	41804.4	28541.4	11969	15540.8	13499.2	10206.9	20629.5	7567.28	8517.14	9346.84	32902.3	48476.2	41870.6	53701.9	24818.2	20905.2	17192.3	18916.2	23309.1	9052.95	8507.03	8077.32	8871.49	30746.3	60204.1	47159	40360.4	34078.6	14895	19192.4	24916.5	21372.8	negative	No Fragments	Barbituric acid;Barbiturate;1-Methylparabanic acid	HNYOPLTXPVRDBG-UHFFFAOYSA-N,HNYOPLTXPVRDBG-UHFFFAOYSA-N,MJJCZWPYKMGQHU-UHFFFAOYSA-N	HMDB41833,C00813,C11116	annotated
4730	127.015	1344.01	29769.8	30757.3	27707.4	28077.7	40724.3	31130.5	34837.5	29807.4	27939.9	29843.2	33227.3	25606.2	41676.6	40879.3	29362.6	31128.6	30604.5	36643.9	33394.3	31927.5	32502.9	29203.6	31656.6	35134.8	30672.4	34148.2	29305.3	28545.7	30198.4	23036.7	31060.7	33525.6	27145.4	21517.5	23052	27029.9	28116.5	33535.3	34806.7	negative	No Fragments	Barbituric acid;Barbiturate;1-Methylparabanic acid	HNYOPLTXPVRDBG-UHFFFAOYSA-N,HNYOPLTXPVRDBG-UHFFFAOYSA-N,MJJCZWPYKMGQHU-UHFFFAOYSA-N	HMDB41833,C00813,C11116	annotated
248	127.073	628.56	51168.3	65338.3	47617.5	67542.8	51008	53496.6	50158	54990.3	95033.5	51582.4	60853.2	23209.1	31019680	64554.5	330538	49225.6	54393.2	13699	51780.1	12373319	45633.6	89505.8	39045.5	22053.7	83878.7	123565	84333.7	49008	94339	67384	63239.9	91808.7	75983.3	3299741	44301.7	69174.4	19079.6	87288	80700.9	positive	No Fragments	Melamine;Melamine	JDSHMPZPIAZGSV-UHFFFAOYSA-N,JDSHMPZPIAZGSV-UHFFFAOYSA-N	HMDB41922,C08737	annotated
1417	127.112	1528.41	102787	102265	97669.2	100688	104317	106918	105376	97943.4	81403.7	71138	101185	103395	100531	93736.3	95922.3	67663.1	112577	63188.2	92033.9	95794.8	96018	94134.4	113616	97397.1	92135.7	99730.8	99017.9	92601.2	100912	94190.7	96463.9	98499.7	100668	112994	101091	73324.7	70189.9	107990	91054.9	positive	No Fragments	Sulcatone;Sulcatone;6-Methyl-5-hepten-2-one;(S,E)-Filbertone;5-Octen-2-one;6-Octenal;(Z)-5-Octenal;5-octenal;(2E,4E)-2,4-Octadien-1-ol;2,5-Octadien-1-ol;(3E,5Z)-3,5-Octadien-1-ol;2-Octenal;(3xi,5Z)-1,5-Octadien-3-ol;1,5E-Octadien-3-ol;2-Ethyl-2-hexenal;5-Methyl-5-hepten-2-one;3-Methyl-3-hepten-2-one;2,4,4-Trimethylcyclopentanone;2-Octen-4-one;1-Octen-3-one;1-Octen-3-one;3-Octen-2-one;3E-octen-2-o…	UHEPJGULSIKKTP-UHFFFAOYSA-N,UHEPJGULSIKKTP-UHFFFAOYSA-N,UHEPJGULSIKKTP-UHFFFAOYSA-N,ARJWAURHQDJJAC-XQRVVYSFSA-N,NBFKNCBRFJKDDR-PLNGDYQASA-N,KVNBGNGISDIZRP-IHWYPQMZSA-N,ZUSUVEKHEZURSD-ONEGZZNKSA-N,ZUSUVEKHEZURSD-ONEGZZNKSA-N,LMBAOEUOOJDUBP-DEQVHDEQSA-N,INXWZSVGTHMNEU-FDTUMDBZSA-N,ZVVFQUSSYQVVJC-VNKDHWASSA-N,LVBXEMGDVWVTGY-SREVYHEPSA-N,APFBWMGEGSELQP-AATRIKPKSA-N,APFBWMGEGSELQP-AATRIKPKSA-N,PYLMCYQ…	HMDB35915,C07287,LMFA12000039,HMDB35242,HMDB35390,HMDB39769,HMDB39770,LMFA06000032,HMDB40151,HMDB40146,HMDB40149,HMDB30961,HMDB30966,LMFA05000488,HMDB61945,HMDB31591,HMDB31590,HMDB31197,HMDB31301,HMDB31309,LMFA12000011,HMDB33547,LMFA12000009,HMDB13809,HMDB62471,HMDB62529,HMDB62536,HMDB37152,HMDB32451,HMDB32403,LMFA06000031,LMFA06000033,LMFA06000029,LMFA06000030,LMFA05000493,LMFA05000114,LMFA12000…	annotated
2345	127.112	1478.38	95656.4	83253.4	65663.3	84676.9	75925.9	70188.4	83110.1	81052.6	60886.2	57603.1	101185	81379.7	81261.3	76798.7	78788.1	67663.1	87235.2	57310.6	77648.3	63125.4	96018	89927	86644.9	80177.8	91191.3	97748.1	94651.8	88444.2	94652.2	94190.7	88304.2	92958.3	83111.6	80369.9	75539.7	23023.1	62344.4	78450.7	79323.7	positive	No Fragments	Sulcatone;Sulcatone;6-Methyl-5-hepten-2-one;(S,E)-Filbertone;5-Octen-2-one;6-Octenal;(Z)-5-Octenal;5-octenal;(2E,4E)-2,4-Octadien-1-ol;2,5-Octadien-1-ol;(3E,5Z)-3,5-Octadien-1-ol;2-Octenal;(3xi,5Z)-1,5-Octadien-3-ol;1,5E-Octadien-3-ol;2-Ethyl-2-hexenal;5-Methyl-5-hepten-2-one;3-Methyl-3-hepten-2-one;2,4,4-Trimethylcyclopentanone;2-Octen-4-one;1-Octen-3-one;1-Octen-3-one;3-Octen-2-one;3E-octen-2-o…	UHEPJGULSIKKTP-UHFFFAOYSA-N,UHEPJGULSIKKTP-UHFFFAOYSA-N,UHEPJGULSIKKTP-UHFFFAOYSA-N,ARJWAURHQDJJAC-XQRVVYSFSA-N,NBFKNCBRFJKDDR-PLNGDYQASA-N,KVNBGNGISDIZRP-IHWYPQMZSA-N,ZUSUVEKHEZURSD-ONEGZZNKSA-N,ZUSUVEKHEZURSD-ONEGZZNKSA-N,LMBAOEUOOJDUBP-DEQVHDEQSA-N,INXWZSVGTHMNEU-FDTUMDBZSA-N,ZVVFQUSSYQVVJC-VNKDHWASSA-N,LVBXEMGDVWVTGY-SREVYHEPSA-N,APFBWMGEGSELQP-AATRIKPKSA-N,APFBWMGEGSELQP-AATRIKPKSA-N,PYLMCYQ…	HMDB35915,C07287,LMFA12000039,HMDB35242,HMDB35390,HMDB39769,HMDB39770,LMFA06000032,HMDB40151,HMDB40146,HMDB40149,HMDB30961,HMDB30966,LMFA05000488,HMDB61945,HMDB31591,HMDB31590,HMDB31197,HMDB31301,HMDB31309,LMFA12000011,HMDB33547,LMFA12000009,HMDB13809,HMDB62471,HMDB62529,HMDB62536,HMDB37152,HMDB32451,HMDB32403,LMFA06000031,LMFA06000033,LMFA06000029,LMFA06000030,LMFA05000493,LMFA05000114,LMFA12000…	annotated
3599	127.897	1410.28	130035	139258	130233	135704	143203	126459	125040	124125	154210	147804	135748	123909	140024	160372	129582	138933	147134	124077	124410	130560	140883	134744	132261	125879	145285	140377	129394	145299	130654	132655	139664	124260	131473	135940	137486	129089	160658	126562	124580	negative	No Fragments				annotated
3600	127.897	1409.67	130035	139258	130233	135704	143203	126459	125040	124125	154210	147804	124947	123909	140024	160372	129582	138933	147134	124077	124410	130560	140883	134744	132261	125879	145285	140377	129394	145299	130654	132655	139664	124260	131473	128571	129701	129089	160658	126562	118038	negative	No Fragments				annotated
3378	127.897	738.77	214395	226410	292180	204368	241273	193573	192472	227099	272625	226606	238489	202939	341081	268566	232439	206121	223527	157890	185957	224180	246856	237276	227595	210117	247886	288100	296103	213288	252879	226985	215755	182874	221510	280200	232586	204030	204217	252879	254559	negative	No Fragments				annotated
4017	127.897	739.96	214395	226410	292180	204368	241273	193573	192472	227099	272625	226606	238489	195582	341081	239207	232439	181950	223527	157890	185957	224180	246856	237276	201564	187180	217013	288100	296103	213288	235204	226985	215755	176009	221510	222030	232586	NA	NA	NA	254559	negative	No Fragments				annotated
4512	127.948	1406.08	40553.1	44313.1	47718.6	37413.9	41491.6	49523.2	36061.5	40120.4	38708.4	36765.4	44541.6	39327.2	39276.1	41170.1	40389.6	38447.4	42987.1	45741.9	43087.7	35545.4	41129.1	43955.2	44018.6	39266	40918.6	32316.1	41213.9	46131.3	43753	51045	39723.8	41315.6	42188.6	40065.6	40368.6	34116.9	46115.4	39067.9	38019.6	negative	No Fragments				annotated
2688	128.033	733.1	NA	NA	NA	NA	NA	NA	NA	NA	136435	656578	275563	467201	708630	NA	NA	NA	NA	NA	NA	NA	NA	157664	539450	723868	283229	576529	NA	NA	NA	NA	NA	NA	NA	NA	131506	343662	813106	807468	861499	negative	No Fragments				annotated
3443	128.035	573.98	132917	168760	203236	559578	1.47935e+06	987139	966427	871941	1.06525e+06	1347977	1.12836e+06	1093618	1.16351e+06	166384	228625	224844	410735	800691	764844	964796	849320	1080569	1.03648e+06	972813	882553	1.19072e+06	147340	147452	224907	451003	868346	804522	938323	782152	978941	1.02481e+06	660308	571530	574340	negative	No Fragments	Pyrrolidonecarboxylic acid;5-Oxoprolinate;Pyroglutamic acid;Pidolic acid;5-Oxoproline;N-Acryloylglycine;Pyrroline hydroxycarboxylic acid;dimethadione;1-Pyrroline-4-hydroxy-2-carboxylate;1-Pyrroline-4-hydroxy-2-carboxylate;(3R,5S)-1-pyrroline-3-hydroxy-5-carboxylic Acid;L-1-Pyrroline-3-hydroxy-5-carboxylate;4-Oxoproline;5-Oxo-D-proline	ODHCTXKNWHHXJC-UHFFFAOYSA-N,ODHCTXKNWHHXJC-UHFFFAOYSA-N,ODHCTXKNWHHXJC-VKHMYHEASA-N,ODHCTXKNWHHXJC-VKHMYHEASA-N,ODHCTXKNWHHXJC-VKHMYHEASA-N,LZCXCXDOGAEFQX-UHFFFAOYSA-N,WFOFKRKDDKGRIK-UHFFFAOYSA-N,JYJFNDQBESEHJQ-UHFFFAOYSA-N,AOMLMYXPXUTBQH-UHFFFAOYSA-N,AOMLMYXPXUTBQH-UHFFFAOYSA-N,WFOFKRKDDKGRIK-DMTCNVIQSA-N,WFOFKRKDDKGRIK-DMTCNVIQSA-N,HFXAFXVXPMUQCQ-BYPYZUCNSA-N,ODHCTXKNWHHXJC-GSVOUGTGSA-N	HMDB00805,HMDB60262,HMDB00267,C01879,Std2_1_20MAY19_20190611_110318_13,HMDB01843,HMDB01369,HMDB61093,HMDB02234,C04282,HMDB62585,C04281,C01877,C02237	identified
4037	128.035	704.88	32975.7	34774.5	67882	69964.6	175263	114632	138056	114225	89130.6	124639	118009	134538	114399	31650.3	24269.3	37756.3	59551.5	322151	104483	132312	119333	102530	107743	107565	135616	139801	30170.7	30994.2	42508.6	83385.1	137570	148503	107695	108661	122720	146036	110293	99213.4	87678	negative	No Fragments	Pyrrolidonecarboxylic acid;5-Oxoprolinate;Pyroglutamic acid;Pidolic acid;N-Acryloylglycine;Pyrroline hydroxycarboxylic acid;dimethadione;1-Pyrroline-4-hydroxy-2-carboxylate;1-Pyrroline-4-hydroxy-2-carboxylate;(3R,5S)-1-pyrroline-3-hydroxy-5-carboxylic Acid;L-1-Pyrroline-3-hydroxy-5-carboxylate;4-Oxoproline;5-Oxo-D-proline	ODHCTXKNWHHXJC-UHFFFAOYSA-N,ODHCTXKNWHHXJC-UHFFFAOYSA-N,ODHCTXKNWHHXJC-VKHMYHEASA-N,ODHCTXKNWHHXJC-VKHMYHEASA-N,LZCXCXDOGAEFQX-UHFFFAOYSA-N,WFOFKRKDDKGRIK-UHFFFAOYSA-N,JYJFNDQBESEHJQ-UHFFFAOYSA-N,AOMLMYXPXUTBQH-UHFFFAOYSA-N,AOMLMYXPXUTBQH-UHFFFAOYSA-N,WFOFKRKDDKGRIK-DMTCNVIQSA-N,WFOFKRKDDKGRIK-DMTCNVIQSA-N,HFXAFXVXPMUQCQ-BYPYZUCNSA-N,ODHCTXKNWHHXJC-GSVOUGTGSA-N	HMDB00805,HMDB60262,HMDB00267,C01879,HMDB01843,HMDB01369,HMDB61093,HMDB02234,C04282,HMDB62585,C04281,C01877,C02237	annotated
4183	128.035	756.29	74683.5	115910	NA	76793	248372	89107.2	68847.8	172790	232942	144792	129888	138254	213795	52399.4	100158	54164.4	88283.9	64821.9	67746.6	104174	160777	180733	180778	115132	188442	202064	56435.2	55321.9	52737.8	75153.7	242209	62787.6	73894	192292	220122	195748	110918	140334	NA	negative	No Fragments	Pyrrolidonecarboxylic acid;5-Oxoprolinate;Pyroglutamic acid;Pidolic acid;N-Acryloylglycine;Pyrroline hydroxycarboxylic acid;dimethadione;1-Pyrroline-4-hydroxy-2-carboxylate;1-Pyrroline-4-hydroxy-2-carboxylate;(3R,5S)-1-pyrroline-3-hydroxy-5-carboxylic Acid;L-1-Pyrroline-3-hydroxy-5-carboxylate;4-Oxoproline;5-Oxo-D-proline	ODHCTXKNWHHXJC-UHFFFAOYSA-N,ODHCTXKNWHHXJC-UHFFFAOYSA-N,ODHCTXKNWHHXJC-VKHMYHEASA-N,ODHCTXKNWHHXJC-VKHMYHEASA-N,LZCXCXDOGAEFQX-UHFFFAOYSA-N,WFOFKRKDDKGRIK-UHFFFAOYSA-N,JYJFNDQBESEHJQ-UHFFFAOYSA-N,AOMLMYXPXUTBQH-UHFFFAOYSA-N,AOMLMYXPXUTBQH-UHFFFAOYSA-N,WFOFKRKDDKGRIK-DMTCNVIQSA-N,WFOFKRKDDKGRIK-DMTCNVIQSA-N,HFXAFXVXPMUQCQ-BYPYZUCNSA-N,ODHCTXKNWHHXJC-GSVOUGTGSA-N	HMDB00805,HMDB60262,HMDB00267,C01879,HMDB01843,HMDB01369,HMDB61093,HMDB02234,C04282,HMDB62585,C04281,C01877,C02237	annotated
2441	128.933	419.73	NA	NA	NA	208654	NA	302536	NA	536941	1.06741e+06	6.34432e+06	6508999	7888523	7226223	NA	261152	NA	215623	NA	NA	NA	NA	1.87561e+06	8499840	8431074	10209023	8460803	176857	162709	NA	368296	NA	NA	642804	NA	1.34759e+06	5.59287e+06	8785332	7.10048e+06	6.52014e+06	negative	Annotate in FrAnK				annotated
4076	128.933	397.1	NA	NA	NA	NA	NA	NA	NA	NA	NA	187738	310411	200047	255620	NA	NA	NA	NA	NA	NA	NA	NA	NA	171643	208410	236434	284960	NA	NA	NA	NA	NA	NA	NA	NA	NA	278246	209678	309414	202241	negative	No Fragments				annotated
221	128.953	716.41	11521504	15625002	8075212	13468209	5.41231e+06	18475128	12508900	12679174	10760067	10384149	5101962	8702705	11516010	14808382	11157463	12872475	14980650	9955727	10959520	14169932	4.94244e+06	10436309	12184285	32872884	5.00198e+06	11344472	10619511	20651974	4986958	4286377	5097055	5.08812e+06	12603318	4.54699e+06	5.09216e+06	3.13996e+06	12849977	10882085	12068548	positive	Annotate in FrAnK				annotated
528	128.953	665.95	4588220	4636398	3.65887e+06	5.06568e+06	3.67245e+06	5741003	4450993	3.58339e+06	3.35169e+06	3.30176e+06	3.84924e+06	3446078	4.32216e+06	4882591	4713468	3.85193e+06	5056721	2.92738e+06	3842226	4.87392e+06	3.85415e+06	4596023	4794697	10854928	3.89756e+06	4378227	4.14317e+06	6.43029e+06	3.66138e+06	3342146	3.64191e+06	3922785	3.75558e+06	3.02393e+06	3.90299e+06	2.49973e+06	3378093	4824692	4.34091e+06	positive	Annotate in FrAnK				annotated
794	128.953	605.33	3.30987e+06	2888201	2.02942e+06	2.69232e+06	2409102	2610753	2698043	1.68805e+06	1.72715e+06	1.69851e+06	2.45891e+06	1.64036e+06	2.09307e+06	2.76469e+06	3.01463e+06	1.91389e+06	2.68668e+06	1.61996e+06	1.85672e+06	2.53859e+06	2547328	2.60907e+06	2563291	2.83956e+06	2.43576e+06	2.25064e+06	2809365	2809247	2596755	1.95721e+06	2.74171e+06	2.50574e+06	1697808	1.70101e+06	2.45808e+06	1.43589e+06	1.68598e+06	2377484	2.11304e+06	positive	Annotate in FrAnK				annotated
820	128.953	1103.87	2.35173e+06	2.28229e+06	1.59904e+06	2.24242e+06	2.02878e+06	2.23727e+06	2180783	1.1382e+06	1.59196e+06	1.83751e+06	3.0778e+06	1.81906e+06	2502304	2.15192e+06	2.21328e+06	1.41969e+06	2.18704e+06	1.23824e+06	1.56161e+06	2.39192e+06	2.12229e+06	2268138	2.28955e+06	2280467	2283238	2.80355e+06	2.23284e+06	2.27077e+06	2.24238e+06	1.62566e+06	2.21519e+06	2.1798e+06	1.20495e+06	1.4057e+06	2107939	1.72214e+06	1.83081e+06	2.17188e+06	2083103	positive	Annotate in FrAnK				annotated
821	128.953	1053.82	2.36442e+06	2.31124e+06	1.89483e+06	2.24242e+06	2163853	2.34169e+06	2.24487e+06	1.14605e+06	1760678	1.83751e+06	3.0778e+06	1.81906e+06	2.39494e+06	2.33543e+06	2.21506e+06	1.67284e+06	2.18704e+06	1.31697e+06	1.63181e+06	2.46013e+06	2.12229e+06	2.36857e+06	2.28955e+06	2280467	2283238	2.80355e+06	2.39227e+06	2.4743e+06	2289674	1738793	2.21519e+06	2.1798e+06	1.43435e+06	1.4057e+06	2.1184e+06	1.72214e+06	1.83081e+06	2.17188e+06	2083103	positive	Annotate in FrAnK				annotated
884	128.953	1145.08	2.11916e+06	2.28229e+06	1.56166e+06	2.22654e+06	2.02878e+06	2.23727e+06	2110890	1.00831e+06	1458706	1.73913e+06	2313650	1.55305e+06	2502304	1.9729e+06	2.21328e+06	1.28344e+06	2.18704e+06	1.17427e+06	1481068	2.29164e+06	2.07513e+06	2.14298e+06	2.17644e+06	2280467	2174317	2237851	2.18472e+06	2.17594e+06	2.18003e+06	1.49076e+06	2.04594e+06	2104034	1.17282e+06	1.17765e+06	2.09608e+06	1.57501e+06	1.77574e+06	2.15876e+06	2.02849e+06	positive	Annotate in FrAnK				annotated
901	128.953	562.24	2.05697e+06	2275791	1.56381e+06	2.29398e+06	1.80861e+06	1.99073e+06	1.95552e+06	1.29179e+06	1.41581e+06	1.17144e+06	1.701e+06	1.17177e+06	1697443	2.20741e+06	2.44807e+06	1.40235e+06	2.08431e+06	1.21355e+06	1.36797e+06	1.75353e+06	1.90946e+06	1.97757e+06	1.77561e+06	1.7379e+06	1.55659e+06	1.56518e+06	2246144	2.21705e+06	2.16979e+06	1468432	1929318	2.03621e+06	1.36827e+06	1.35382e+06	1.90646e+06	1.03434e+06	1.20196e+06	1.5455e+06	1557875	positive	Annotate in FrAnK				annotated
916	128.953	1363.49	1.87773e+06	2.03208e+06	1.2669e+06	2.01868e+06	1.85155e+06	1.90284e+06	1.9149e+06	977571	1.32353e+06	1.42397e+06	2.07183e+06	1.13713e+06	2.26569e+06	1.83134e+06	1997498	1.346e+06	2.0228e+06	1.15297e+06	1.40769e+06	2.3127e+06	1.85009e+06	2.12113e+06	1.89316e+06	1.84779e+06	1.88335e+06	1905802	1.96495e+06	2174913	1.87195e+06	1.36246e+06	2.02182e+06	2.27579e+06	1.1257e+06	1.07009e+06	1.89707e+06	1.19821e+06	1.24264e+06	1.82892e+06	1.78528e+06	positive	Annotate in FrAnK				annotated
922	128.953	1329.99	1.9242e+06	2.03208e+06	1.31161e+06	2.01868e+06	1.85155e+06	1.90284e+06	1.96408e+06	977571	1.32353e+06	1.42397e+06	2.07183e+06	1.18379e+06	2.26569e+06	1.85622e+06	1997498	1.346e+06	2.0228e+06	1.15297e+06	1.40769e+06	2.3127e+06	1.86883e+06	2.12113e+06	1.89877e+06	1.94222e+06	1885530	1.92789e+06	1.96495e+06	2174913	2.03593e+06	1.36246e+06	2.02182e+06	2.27579e+06	1.1257e+06	1.07009e+06	1928918	1.19821e+06	1.24264e+06	1.82892e+06	1.845e+06	positive	Annotate in FrAnK				annotated
924	128.953	1240.16	1.9242e+06	2.01285e+06	1.31161e+06	1.88871e+06	1.86067e+06	1.89591e+06	1.96408e+06	871804	1.29711e+06	1.24651e+06	1.87834e+06	1.25802e+06	2.14181e+06	1.88525e+06	1.97167e+06	1.21948e+06	1.97775e+06	912817	1.36374e+06	2080869	1.86894e+06	2.05835e+06	2284855	1.94222e+06	1885530	1.92789e+06	1.94942e+06	1.97526e+06	2.03593e+06	1.29546e+06	1.9263e+06	2.0274e+06	995239	1.03445e+06	2.00895e+06	995491	1.26987e+06	1825092	1.845e+06	positive	Annotate in FrAnK				annotated
990	128.953	1270.97	1.87773e+06	1.89547e+06	1.2669e+06	1.79256e+06	1.7677e+06	1.87073e+06	1859664	770600	1.1751e+06	1.09869e+06	1.87834e+06	1.07732e+06	2.04621e+06	1783347	1.88356e+06	1.03848e+06	1.82556e+06	856282	1.20296e+06	1.98931e+06	1795084	2.03958e+06	1.89676e+06	1.71106e+06	1.85721e+06	1.87666e+06	1.94138e+06	1.82899e+06	1.87195e+06	1.24164e+06	1860089	1821594	923712	938556	1.80793e+06	943865	1.24264e+06	1705166	1.79593e+06	positive	Annotate in FrAnK				annotated
993	128.953	544.2	1.89935e+06	1.95468e+06	1.51921e+06	1.91419e+06	1.69345e+06	1.83559e+06	1.63297e+06	1.1735e+06	1.20995e+06	1.15842e+06	1.47276e+06	990849	1.48361e+06	1966877	2023127	1.40235e+06	1.87595e+06	1.18044e+06	1.23904e+06	1.50869e+06	1.7228e+06	1.83786e+06	1.46899e+06	1.49929e+06	1.51563e+06	1.52183e+06	1.99144e+06	1.86671e+06	1.92592e+06	1.38913e+06	1.6578e+06	1.67803e+06	1112567	1.16296e+06	1.5545e+06	871328	1.08641e+06	1.51826e+06	1.38398e+06	positive	Annotate in FrAnK				annotated
1014	128.953	524.61	1.69898e+06	1.77261e+06	1.29498e+06	1.73597e+06	1.41922e+06	1.4159e+06	1.35005e+06	944388	1.03489e+06	696066	936840	755784	925307	1.73241e+06	1.83716e+06	1.16285e+06	1.87595e+06	904077	1.06994e+06	1.33199e+06	1.36593e+06	1.56132e+06	1.2269e+06	1.09627e+06	1.24754e+06	1.05625e+06	1.74527e+06	1.86671e+06	1.71768e+06	1.21689e+06	1.43736e+06	1455234	1.02269e+06	987779	1.36657e+06	593909	781248	978648	946183	positive	Annotate in FrAnK				annotated
1057	128.953	491.65	1.69898e+06	1.67982e+06	1.18905e+06	1.5191e+06	1.34551e+06	1.4159e+06	1.31385e+06	885838	833415	512225	839584	513549	853465	1.64673e+06	1.65344e+06	1.16285e+06	1.59145e+06	904077	1.00981e+06	1.33199e+06	1.28911e+06	1.26628e+06	1065081	999629	1.00697e+06	948565	1.62838e+06	1.66648e+06	1.58559e+06	1.15051e+06	1.42242e+06	1.41469e+06	1.02269e+06	948796	1225843	590304	610334	817372	799787	positive	Annotate in FrAnK				annotated
1069	128.953	327.59	1.5302e+06	1.48084e+06	1.1457e+06	1497180	1.37792e+06	1.41763e+06	1.44385e+06	1053668	1.01598e+06	843378	1173918	941468	1.24493e+06	1.48276e+06	1.56347e+06	1.06295e+06	1591362	912559	1.02486e+06	860178	1.35963e+06	1.36538e+06	1398956	1.30751e+06	1.29049e+06	1.28255e+06	1.59509e+06	1.6103e+06	1.51318e+06	1.28339e+06	1.36937e+06	1403556	1.0451e+06	1.06321e+06	1.31327e+06	733903	1.01985e+06	1.28048e+06	1.23712e+06	positive	Annotate in FrAnK				annotated
1097	128.953	472.75	1.42561e+06	1.4068e+06	1.07344e+06	1391780	1.34551e+06	1.4159e+06	1.31385e+06	885838	833415	512225	800302	513549	853465	1.46516e+06	1.4043e+06	918078	1.4393e+06	817409	946310	1.13153e+06	1.26033e+06	1.17714e+06	1065081	999629	1.00697e+06	948565	1.49081e+06	1.50882e+06	1.39887e+06	1.05631e+06	1.32124e+06	1.3379e+06	945021	915622	1225843	568302	610334	792835	799787	positive	Annotate in FrAnK				annotated
2575	129.007	499.39	79920.6	75803.8	80313.6	87391.2	88858.2	98613	85600.5	103623	110755	96048.4	86110.8	124849	106071	93044.7	75087.3	89592.1	87950.6	91694.7	101214	83674.8	107210	83277.1	127395	121545	123523	120823	92794.1	88029.1	88345.1	91903.6	81746.9	83739.9	105271	100552	107767	99294.2	105438	113641	121296	negative	No Fragments				annotated
4565	129.007	883.67	69085.6	77659.9	83541.7	75567.5	66789	80653.3	66043.4	61716.7	85839.2	74864.9	64413.3	85360.2	84629.9	87656.9	65978.1	82020.9	64257.9	74486	67655.9	69452.1	68927.4	79110.4	63422	75595.9	57088	70882.6	78377.1	79015.1	69264.5	72212.8	72575.2	62686.8	73359.3	69515.5	57201.1	85621.7	95591.1	65575.7	66962.4	negative	No Fragments				annotated
3737	129.014	757.69	500069	394512	396018	332042	271020	369357	306644	491048	478096	469937	366599	329126	417475	423138	438258	288603	379060	271150	341766	275983	714884	373967	542168	270391	466977	336966	417708	372494	623016	628599	327361	438456	378463	554922	651212	595259	273760	332842	335524	negative	No Fragments				annotated
3821	129.014	714	312043	271651	317507	243570	298988	256073	272836	361955	329431	298522	338284	289275	278579	246393	286705	289955	270716	271791	335105	257694	482953	287539	304908	184609	466977	255339	289167	277030	426635	421306	307357	347555	283172	543768	532033	393293	277087	272799	282016	negative	No Fragments				annotated
3980	129.014	561.97	325380	323311	342502	329708	323127	329198	318927	377753	348529	324673	307014	319916	312816	352592	326844	360016	329018	312067	373336	301043	300916	293955	320237	297973	308827	326065	341713	314381	324617	348068	341347	330689	370222	355968	315369	302802	341282	327625	314080	negative	Annotate in FrAnK				annotated
4021	129.014	806.42	282895	289195	291190	265424	264113	255679	279766	285399	274345	302903	267543	273035	252079	268890	269708	279456	300723	271150	267755	244567	265457	242931	230258	242784	227142	266090	257200	262230	309505	295114	251698	242081	285149	281373	257439	335316	273760	264012	280268	negative	No Fragments				annotated
4202	129.014	857.61	151830	203265	228325	192403	136352	221418	144656	159187	220329	176577	134564	234018	225631	215989	165167	217492	119093	177238	173555	195328	150462	196738	138061	211078	122354	166891	218826	216106	134139	142064	157760	148983	199274	134524	141286	176928	225216	140721	136704	negative	No Fragments				annotated
2659	129.017	557.38	NA	NA	NA	NA	NA	NA	NA	NA	NA	41088.8	40610.8	46582.4	69564.8	NA	NA	NA	NA	NA	NA	NA	NA	NA	31625.4	46779.3	33645.7	35553	NA	NA	NA	NA	NA	NA	NA	NA	9464.79	44390.9	44310.5	63448.4	63780.2	negative	No Fragments				annotated
4124	129.019	199.69	153133	150668	179079	134149	149350	198608	135961	150383	190914	173831	160093	174691	200298	151608	189279	173960	135823	210371	224356	142444	129126	137013	159781	139801	115713	131315	155728	146186	157720	266336	149321	160080	290032	155299	139885	277548	143834	188947	144064	negative	No Fragments	Citraconic acid;2-Methylmaleate;Citraconic acid;Glutaconic acid;2-Pentendioate;(E)-Glutaconate;Glutaconic acid;Mesaconic acid;Mesaconate;Mesaconic acid;Methyl hydrogen fumarate;2-Hydroxyglutaric acid lactone;2,5-Dioxopentanoate;2,5-Dioxopentanoate;Itaconic acid;Itaconate;Itaconic acid;Gamma-delta-Dioxovaleric acid;4,5-Dioxopentanoate;Acetylpyruvate	HNEGQIOMVPPMNR-IHWYPQMZSA-N,HNEGQIOMVPPMNR-IHWYPQMZSA-N,HNEGQIOMVPPMNR-IHWYPQMZSA-N,XVOUMQNXTGKGMA-OWOJBTEDSA-N,XVOUMQNXTGKGMA-OWOJBTEDSA-N,XVOUMQNXTGKGMA-OWOJBTEDSA-N,XVOUMQNXTGKGMA-OWOJBTEDSA-N,HNEGQIOMVPPMNR-NSCUHMNNSA-N,HNEGQIOMVPPMNR-NSCUHMNNSA-N,HNEGQIOMVPPMNR-NSCUHMNNSA-N,NKHAVTQWNUWKEO-IHWYPQMZSA-N,QVADRSWDTZDDGR-UHFFFAOYSA-N,VHKNBDIQDAXGBL-UHFFFAOYSA-N,VHKNBDIQDAXGBL-UHFFFAOYSA-N,LVHBHZA…	HMDB00634,C02226,LMFA01170099,HMDB00620,HMDB61185,C02214,LMFA01170109,HMDB00749,C01732,LMFA01170116,HMDB33809,HMDB59743,HMDB60365,C00433,HMDB02092,C00490,LMFA01170063,HMDB13233,C02800,C02132	annotated
4728	129.031	1301.29	31258.1	33723.4	31659.1	26260.1	32148.6	35998.8	31525.1	31621.5	34620.3	37564.6	31141.5	25772.4	35030	39758.1	33512.8	34127.6	40759.6	34590.9	34747.7	33642.2	36572.6	36268.8	35327.3	27510.7	34554.5	31577.2	28841.5	33317	31371	37731.6	27134.6	31437	27126	35121.8	30762.5	32433.2	29741.2	41824.3	31364.2	negative	No Fragments	Ureidoacrylate	JDSSVQWHYUVDDF-UPHRSURJSA-N	C20254	annotated
2577	129.056	277.68	103991	137570	123346	119520	203316	147976	176446	3888967	12204809	71532056	98391008	76990656	87650520	197976	152725	113345	106148	310811	149269	230252	2.29611e+06	10402598	53347012	59389788	60577292	77468584	102685	153889	94533.1	116510	209673	152670	1.77094e+06	5.39491e+06	14784811	63531896	61061256	76054072	92146224	negative	Annotate in FrAnK	3-Oxohexanoic acid;3-Oxohexanoic acid;3-keto-n-caproic acid;2-Methyl-3-ketovaleric acid;3-Methyl-2-oxovaleric acid;3-Methyl-2-oxopentanoate;Ketoleucine;4-Methyl-2-oxopentanoate;Mevalonolactone;Pantolactone;2-Ketohexanoic acid;2-Oxohexanoic acid;2-keto-n-caproic acid;4-Acetylbutyrate;5-Oxohexanoic acid;5-keto-n-caproic acid;Adipate semialdehyde;Adipate semialdehyde;Methyl levulinate;Ethyl acetoace…	BDCLDNALSPBWPQ-UHFFFAOYSA-N,BDCLDNALSPBWPQ-UHFFFAOYSA-N,BDCLDNALSPBWPQ-UHFFFAOYSA-N,QTLYPQZWYOHATR-UHFFFAOYSA-N,JVQYSWDUAOAHFM-UHFFFAOYSA-N,JVQYSWDUAOAHFM-UHFFFAOYSA-N,BKAJNAXTPSGJCU-UHFFFAOYSA-N,BKAJNAXTPSGJCU-UHFFFAOYSA-N,JYVXNLLUYHCIIH-LURJTMIESA-N,SERHXTVXHNVDKA-UHFFFAOYSA-N,XNIHZNNZJHYHLC-UHFFFAOYSA-N,XNIHZNNZJHYHLC-UHFFFAOYSA-N,XNIHZNNZJHYHLC-UHFFFAOYSA-N,MGTZCLMLSSAXLD-UHFFFAOYSA-N,MGTZCLM…	HMDB10717,C02122,LMFA01060008,HMDB00408,HMDB00491,C03465,HMDB00695,C00233,HMDB06024,HMDB59876,HMDB01864,C00902,LMFA01060007,HMDB61881,C02129,LMFA01060010,HMDB12882,C06102,HMDB41602,HMDB31216,HMDB31218,C03500,HMDB31214,HMDB33302,HMDB33698,HMDB33286,C06008,LMFA01020280,C12314,C00671,LMFA01020275,C14530,C03467,LMFA01020276,C01012,C03241,LMFA07040003,LMFA01060009	annotated
2880	129.056	349.49	95388.9	99705.2	93141.6	93192.4	103207	88097.8	82355.1	682475	1.88764e+06	12076046	9520375	15973574	12832159	85147.6	100798	87290.6	87977.1	121115	97304.4	123379	438572	1.34194e+06	9132865	10034164	9891829	11219661	99474.3	92121	79839.1	114181	99522.2	90280	359105	891282	2.29142e+06	9477584	10088416	10871179	11255119	negative	Annotate in FrAnK	3-Oxohexanoic acid;3-Oxohexanoic acid;3-keto-n-caproic acid;2-Methyl-3-ketovaleric acid;3-Methyl-2-oxovaleric acid;3-Methyl-2-oxopentanoate;Ketoleucine;4-Methyl-2-oxopentanoate;Mevalonolactone;Pantolactone;2-Ketohexanoic acid;2-Oxohexanoic acid;2-keto-n-caproic acid;4-Acetylbutyrate;5-Oxohexanoic acid;5-keto-n-caproic acid;Adipate semialdehyde;Adipate semialdehyde;Methyl levulinate;Ethyl acetoace…	BDCLDNALSPBWPQ-UHFFFAOYSA-N,BDCLDNALSPBWPQ-UHFFFAOYSA-N,BDCLDNALSPBWPQ-UHFFFAOYSA-N,QTLYPQZWYOHATR-UHFFFAOYSA-N,JVQYSWDUAOAHFM-UHFFFAOYSA-N,JVQYSWDUAOAHFM-UHFFFAOYSA-N,BKAJNAXTPSGJCU-UHFFFAOYSA-N,BKAJNAXTPSGJCU-UHFFFAOYSA-N,JYVXNLLUYHCIIH-LURJTMIESA-N,SERHXTVXHNVDKA-UHFFFAOYSA-N,XNIHZNNZJHYHLC-UHFFFAOYSA-N,XNIHZNNZJHYHLC-UHFFFAOYSA-N,XNIHZNNZJHYHLC-UHFFFAOYSA-N,MGTZCLMLSSAXLD-UHFFFAOYSA-N,MGTZCLM…	HMDB10717,C02122,LMFA01060008,HMDB00408,HMDB00491,C03465,HMDB00695,C00233,HMDB06024,HMDB59876,HMDB01864,C00902,LMFA01060007,HMDB61881,C02129,LMFA01060010,HMDB12882,C06102,HMDB41602,HMDB31216,HMDB31218,C03500,HMDB31214,HMDB33302,HMDB33698,HMDB33286,C06008,LMFA01020280,C12314,C00671,LMFA01020275,C14530,C03467,LMFA01020276,C01012,C03241,LMFA07040003,LMFA01060009	annotated
2961	129.056	412.5	254901	116209	244806	208048	248088	278258	349750	439033	620893	8785503	8083662	14114406	8963500	310833	284963	193418	222636	198813	163143	501375	285872	1.37569e+06	3015988	4.30883e+06	6764628	7.18865e+06	128729	158112	153086	263872	185164	168398	267807	437292	691043	4.63147e+06	5886223	3710301	7.91359e+06	negative	Annotate in FrAnK	3-Oxohexanoic acid;3-Oxohexanoic acid;3-keto-n-caproic acid;2-Methyl-3-ketovaleric acid;3-Methyl-2-oxovaleric acid;3-Methyl-2-oxopentanoate;Ketoleucine;4-Methyl-2-oxopentanoate;Mevalonolactone;Pantolactone;2-Ketohexanoic acid;2-Oxohexanoic acid;2-keto-n-caproic acid;4-Acetylbutyrate;5-Oxohexanoic acid;5-keto-n-caproic acid;Adipate semialdehyde;Adipate semialdehyde;Methyl levulinate;Ethyl acetoace…	BDCLDNALSPBWPQ-UHFFFAOYSA-N,BDCLDNALSPBWPQ-UHFFFAOYSA-N,BDCLDNALSPBWPQ-UHFFFAOYSA-N,QTLYPQZWYOHATR-UHFFFAOYSA-N,JVQYSWDUAOAHFM-UHFFFAOYSA-N,JVQYSWDUAOAHFM-UHFFFAOYSA-N,BKAJNAXTPSGJCU-UHFFFAOYSA-N,BKAJNAXTPSGJCU-UHFFFAOYSA-N,JYVXNLLUYHCIIH-LURJTMIESA-N,SERHXTVXHNVDKA-UHFFFAOYSA-N,XNIHZNNZJHYHLC-UHFFFAOYSA-N,XNIHZNNZJHYHLC-UHFFFAOYSA-N,XNIHZNNZJHYHLC-UHFFFAOYSA-N,MGTZCLMLSSAXLD-UHFFFAOYSA-N,MGTZCLM…	HMDB10717,C02122,LMFA01060008,HMDB00408,HMDB00491,C03465,HMDB00695,C00233,HMDB06024,HMDB59876,HMDB01864,C00902,LMFA01060007,HMDB61881,C02129,LMFA01060010,HMDB12882,C06102,HMDB41602,HMDB31216,HMDB31218,C03500,HMDB31214,HMDB33302,HMDB33698,HMDB33286,C06008,LMFA01020280,C12314,C00671,LMFA01020275,C14530,C03467,LMFA01020276,C01012,C03241,LMFA07040003,LMFA01060009	annotated
3020	129.056	321.14	95388.9	71058.4	83342.9	72783.1	81917.3	75639.3	82290.6	577309	1.88764e+06	6943476	10080446	11966999	12832159	80097	81150.6	70424.5	87977.1	119830	97304.4	105662	341731	1.30836e+06	9132865	10034164	9891829	9967165	99474.3	70852.7	76435.6	90302.4	99522.2	68724.5	232279	705195	2.29142e+06	8924896	10420257	10871179	11255119	negative	Annotate in FrAnK	3-Oxohexanoic acid;3-Oxohexanoic acid;3-keto-n-caproic acid;2-Methyl-3-ketovaleric acid;3-Methyl-2-oxovaleric acid;3-Methyl-2-oxopentanoate;Ketoleucine;4-Methyl-2-oxopentanoate;Mevalonolactone;Pantolactone;2-Ketohexanoic acid;2-Oxohexanoic acid;2-keto-n-caproic acid;4-Acetylbutyrate;5-Oxohexanoic acid;5-keto-n-caproic acid;Adipate semialdehyde;Adipate semialdehyde;Methyl levulinate;Ethyl acetoace…	BDCLDNALSPBWPQ-UHFFFAOYSA-N,BDCLDNALSPBWPQ-UHFFFAOYSA-N,BDCLDNALSPBWPQ-UHFFFAOYSA-N,QTLYPQZWYOHATR-UHFFFAOYSA-N,JVQYSWDUAOAHFM-UHFFFAOYSA-N,JVQYSWDUAOAHFM-UHFFFAOYSA-N,BKAJNAXTPSGJCU-UHFFFAOYSA-N,BKAJNAXTPSGJCU-UHFFFAOYSA-N,JYVXNLLUYHCIIH-LURJTMIESA-N,SERHXTVXHNVDKA-UHFFFAOYSA-N,XNIHZNNZJHYHLC-UHFFFAOYSA-N,XNIHZNNZJHYHLC-UHFFFAOYSA-N,XNIHZNNZJHYHLC-UHFFFAOYSA-N,MGTZCLMLSSAXLD-UHFFFAOYSA-N,MGTZCLM…	HMDB10717,C02122,LMFA01060008,HMDB00408,HMDB00491,C03465,HMDB00695,C00233,HMDB06024,HMDB59876,HMDB01864,C00902,LMFA01060007,HMDB61881,C02129,LMFA01060010,HMDB12882,C06102,HMDB41602,HMDB31216,HMDB31218,C03500,HMDB31214,HMDB33302,HMDB33698,HMDB33286,C06008,LMFA01020280,C12314,C00671,LMFA01020275,C14530,C03467,LMFA01020276,C01012,C03241,LMFA07040003,LMFA01060009	annotated
3043	129.056	372.91	NA	NA	NA	NA	NA	NA	NA	509269	1099073	12076046	5.68533e+06	10436376	8585279	NA	NA	80763.8	NA	82078.2	93259.1	87372	NA	1.31277e+06	3.84733e+06	2.94695e+06	3644279	4.76141e+06	75119.8	NA	NA	114181	NA	NA	342067	356970	1251358	6.94573e+06	6123138	4.65138e+06	3.94942e+06	negative	Annotate in FrAnK	3-Oxohexanoic acid;3-Oxohexanoic acid;3-keto-n-caproic acid;2-Methyl-3-ketovaleric acid;3-Methyl-2-oxovaleric acid;3-Methyl-2-oxopentanoate;Ketoleucine;4-Methyl-2-oxopentanoate;Mevalonolactone;Pantolactone;2-Ketohexanoic acid;2-Oxohexanoic acid;2-keto-n-caproic acid;4-Acetylbutyrate;5-Oxohexanoic acid;5-keto-n-caproic acid;Adipate semialdehyde;Adipate semialdehyde;Methyl levulinate;Ethyl acetoace…	BDCLDNALSPBWPQ-UHFFFAOYSA-N,BDCLDNALSPBWPQ-UHFFFAOYSA-N,BDCLDNALSPBWPQ-UHFFFAOYSA-N,QTLYPQZWYOHATR-UHFFFAOYSA-N,JVQYSWDUAOAHFM-UHFFFAOYSA-N,JVQYSWDUAOAHFM-UHFFFAOYSA-N,BKAJNAXTPSGJCU-UHFFFAOYSA-N,BKAJNAXTPSGJCU-UHFFFAOYSA-N,JYVXNLLUYHCIIH-LURJTMIESA-N,SERHXTVXHNVDKA-UHFFFAOYSA-N,XNIHZNNZJHYHLC-UHFFFAOYSA-N,XNIHZNNZJHYHLC-UHFFFAOYSA-N,XNIHZNNZJHYHLC-UHFFFAOYSA-N,MGTZCLMLSSAXLD-UHFFFAOYSA-N,MGTZCLM…	HMDB10717,C02122,LMFA01060008,HMDB00408,HMDB00491,C03465,HMDB00695,C00233,HMDB06024,HMDB59876,HMDB01864,C00902,LMFA01060007,HMDB61881,C02129,LMFA01060010,HMDB12882,C06102,HMDB41602,HMDB31216,HMDB31218,C03500,HMDB31214,HMDB33302,HMDB33698,HMDB33286,C06008,LMFA01020280,C12314,C00671,LMFA01020275,C14530,C03467,LMFA01020276,C01012,C03241,LMFA07040003,LMFA01060009	annotated
1308	129.066	726.03	98593.2	97386.2	195684	163444	151640	153179	142541	210181	298194	145264	160382	192161	126680	86221.5	92470.4	92051.3	93803.3	222028	138678	971418	179316	143599	112508	97925.3	104950	98611.6	104284	108329	118423	443456	245144	165610	745788	386934	208256	169190	126833	123068	191014	positive	No Fragments	Dihydrothymine;5,6-Dihydrothymine;Squamolone;3-Isoxazolidinone;L-Cyclo(alanylglycyl);pyroglutamine;2-Aminoacrylic acid;Dehydroalanine;2-Oxazolidinone;Aminoacrylate;gamma-Amino-gamma-cyanobutanoate;4-amino-4-cyano-butanoic acid;alpha-Amino-gamma-cyanobutanoate;2-amino-4-cyano-butanoic acid	NBAKTGXDIBVZOO-UHFFFAOYSA-N,NBAKTGXDIBVZOO-UHFFFAOYSA-N,XYVMBSCIEDOIJQ-UHFFFAOYSA-N,QXDOFVVNXBGLKK-UHFFFAOYSA-N,ICCHEGCKVBMSTF-UHFFFAOYSA-N,NPWMTBZSRRLQNJ-UHFFFAOYSA-N,UQBOJOOOTLPNST-UHFFFAOYSA-N,UQBOJOOOTLPNST-UHFFFAOYSA-N,IZXIZTKNFFYFOF-UHFFFAOYSA-N,YTLYLLTVENPWFT-UPHRSURJSA-N,DXWQLTOXWVWMOH-UHFFFAOYSA-N,DXWQLTOXWVWMOH-UHFFFAOYSA-N,VZSTVUJXUYNIOQ-UHFFFAOYSA-N,VZSTVUJXUYNIOQ-UHFFFAOYSA-N	HMDB00079,C00906,HMDB29874,HMDB39426,HMDB31547,HMDB62558,HMDB03609,C02218,C06695,C20253,C05715,LMFA01100037,C05717,LMFA01100038	annotated
3356	129.092	263.33	1.5932e+06	852353	1.25025e+06	946000	1.20428e+06	1.4588e+06	1.50327e+06	1592387	1.06082e+06	674371	1.23606e+06	1.17518e+06	1.04345e+06	1.25817e+06	1.01002e+06	1.35183e+06	1.01342e+06	930449	863816	1.97768e+06	1.1502e+06	789517	864272	737743	916050	1.03194e+06	1.00694e+06	774064	973718	1.0169e+06	1.13122e+06	1.49927e+06	1.3902e+06	1.13164e+06	1.01138e+06	840011	761141	1095997	1.36704e+06	negative	Annotate in FrAnK	2-Methylpropyl propanoate;2-Methylpropyl propionate;Heptanoic acid;Heptanoic acid;Heptylic acid;2-Methylbutyl acetate;Isopropyl 2-methylpropanoate;Ethyl 2-methylbutyrate;ethyl 2-methyl-butanoate;Methyl hexanoate;formyl hexanoate;Propyl butyrate;propionyl butyrate;Isopropyl butyrate;Isopropyl butyrate;Pentyl acetate;Pentyl acetate;Ethyl pentanoate;Ethyl isovalerate;Ethyl isovalerate;ethyl 3-methyl…	FZXRXKLUIMKDEL-UHFFFAOYSA-N,FZXRXKLUIMKDEL-UHFFFAOYSA-N,MNWFXJYAOYHMED-UHFFFAOYSA-N,MNWFXJYAOYHMED-UHFFFAOYSA-N,MNWFXJYAOYHMED-UHFFFAOYSA-N,XHIUFYZDQBSEMF-UHFFFAOYSA-N,WVRPFQGZHKZCEB-UHFFFAOYSA-N,HCRBXQFHJMCTLF-UHFFFAOYSA-N,HCRBXQFHJMCTLF-UHFFFAOYSA-N,NUKZAGXMHTUAFE-UHFFFAOYSA-N,NUKZAGXMHTUAFE-UHFFFAOYSA-N,HUAZGNHGCJGYNP-UHFFFAOYSA-N,HUAZGNHGCJGYNP-UHFFFAOYSA-N,FFOPEPMHKILNIT-UHFFFAOYSA-N,FFOPEPM…	HMDB34239,LMFA07010567,HMDB00666,C17714,LMFA01010007,HMDB34166,HMDB38227,HMDB33745,LMFA07010506,HMDB35238,LMFA07010433,HMDB39618,LMFA07010417,HMDB39619,LMFA07010673,HMDB39095,LMFA07010176,HMDB40297,HMDB30028,C12290,LMFA07010511,HMDB30052,HMDB32204,HMDB36209,HMDB36238,HMDB36237,HMDB31600,HMDB31594,LMFA01020080,HMDB31595,LMFA01020083,HMDB31528,C12296,HMDB32874,LMFA01020086,LMFA01020085,LMFA01020082…	annotated
1630	129.102	630.53	142689	144424	99042.9	114722	95479.9	111121	182660	185938	391397	202820	201703	129468	197354	114328	148097	109885	146955	114620	82924	339297	175634	537826	102782	89079.6	278740	184755	138065	117465	210477	119062	111991	88857.7	90699.1	105512	157088	90200	198916	312894	113701	positive	No Fragments	Butyramide;4-Aminobutyraldehyde;4-Aminobutyraldehyde;Morpholine;Morpholine;N-Ethylacetamide;D-2-Aminohexano-6-lactam;(S)-Piperidine-2-carboxamide;(Z)-2-Methylpropanal oxime;N,N-Dimethylacetamide;2-(1-Aziridinyl)ethanol;L-Lysine 1,6-lactam;(E)-2-Methylpropanal oxime	DNSISZSEWVHGLH-UHFFFAOYSA-N,DZQLQEYLEYWJIB-UHFFFAOYSA-N,DZQLQEYLEYWJIB-UHFFFAOYSA-N,YNAVUWVOSKDBBP-UHFFFAOYSA-N,YNAVUWVOSKDBBP-UHFFFAOYSA-N,PMDCZENCAXMSOU-UHFFFAOYSA-N,BOWUOGIPSRVRSJ-RXMQYKEDSA-N,XIMBESZRBTVIOD-YFKPBYRVSA-N,SYJPAKDNFZLSMV-HYXAFXHYSA-N,FXHOOIRPVKKKFG-UHFFFAOYSA-N,VYONOYYDEFODAJ-UHFFFAOYSA-N,BOWUOGIPSRVRSJ-YFKPBYRVSA-N,SYJPAKDNFZLSMV-HWKANZROSA-N	HMDB33870,HMDB01080,C00555,HMDB31581,C14452,HMDB31215,C05328,C19809,C20315,C20339,C19332,C02837,C03219	annotated
796	130.05	703.39	75243.7	168218	301021	1.18021e+06	3.16474e+06	2722476	2.74743e+06	1.52384e+06	1.28487e+06	1.18861e+06	2582799	1.6197e+06	2144856	63707.9	209514	187223	1136450	1052897	1.84663e+06	2.48908e+06	2.77222e+06	2.21924e+06	2119817	1.57672e+06	2458486	2528117	65729.7	157821	565215	865495	3.04993e+06	3.2533e+06	1.7038e+06	1860027	2.58566e+06	1.45435e+06	1.09885e+06	1.98778e+06	2.21547e+06	positive	No Fragments	Pyrrolidonecarboxylic acid;5-Oxoprolinate;Pyroglutamic acid;Pidolic acid;Pyruvic acid;Pyruvate;Pyruvic acid;Malonic semialdehyde;3-Oxopropanoate;N-Acryloylglycine;Pyrroline hydroxycarboxylic acid;Glucosereductone;dimethadione;1-Pyrroline-4-hydroxy-2-carboxylate;1-Pyrroline-4-hydroxy-2-carboxylate;(3R,5S)-1-pyrroline-3-hydroxy-5-carboxylic Acid;L-1-Pyrroline-3-hydroxy-5-carboxylate;2-hydroxyacryli…	ODHCTXKNWHHXJC-UHFFFAOYSA-N,ODHCTXKNWHHXJC-UHFFFAOYSA-N,ODHCTXKNWHHXJC-VKHMYHEASA-N,ODHCTXKNWHHXJC-VKHMYHEASA-N,LCTONWCANYUPML-UHFFFAOYSA-N,LCTONWCANYUPML-UHFFFAOYSA-N,LCTONWCANYUPML-UHFFFAOYSA-N,OAKURXIZZOAYBC-UHFFFAOYSA-N,OAKURXIZZOAYBC-UHFFFAOYSA-N,LZCXCXDOGAEFQX-UHFFFAOYSA-N,WFOFKRKDDKGRIK-UHFFFAOYSA-N,NVXLIZQNSVLKPO-UHFFFAOYSA-N,JYJFNDQBESEHJQ-UHFFFAOYSA-N,AOMLMYXPXUTBQH-UHFFFAOYSA-N,AOMLMYX…	HMDB00805,HMDB60262,HMDB00267,C01879,HMDB00243,C00022,LMFA01060077,HMDB11111,C00222,HMDB01843,HMDB01369,HMDB40261,HMDB61093,HMDB02234,C04282,HMDB62585,C04281,HMDB62676,C20363,C01877,C12069,C02237	annotated
3675	130.059	333.63	NA	NA	NA	NA	NA	NA	NA	39750.4	159838	601710	715280	838488	876877	NA	NA	NA	NA	NA	NA	NA	25783.5	130688	625274	696149	716353	711600	NA	NA	NA	NA	NA	NA	NA	75393.4	162469	691642	752261	743290	734914	negative	No Fragments				annotated
2970	130.059	404.63	NA	NA	NA	NA	NA	NA	NA	NA	NA	477330	462523	1.11823e+06	539158	NA	NA	NA	NA	NA	NA	NA	NA	77137.8	164607	297675	455239	384063	NA	NA	NA	NA	NA	NA	NA	NA	41778.4	337670	330220	143293	526329	negative	No Fragments				annotated
8	130.086	644.3	94515.4	89579.5	76866.1	93713.9	142984	105558	140755	107981	358830	1.46185e+06	2.04567e+06	2.0103e+06	2.27367e+06	91372.6	97869.3	60364	111208	73887.3	89696.1	187667	167453	296041	1.65916e+06	2.05245e+06	2.25586e+06	2390807	102646	116902	120381	79282.5	121478	134300	162914	106857	730810	1002133	1.13283e+06	1.55529e+06	2.01427e+06	positive	No Fragments	L-Pipecolic acid;L-Pipecolate;Butyric acid;Butanoic acid;Butyric acid;Pipecolic acid;N4-Acetylaminobutanal;N4-Acetylaminobutanal;3-Acetamidobutanal;Isobutyric acid;2-Methylpropanoate;Isobutyric acid;Isopropyl formate;Vigabatrin;Vigabatrin;Propyl formate;D-Pipecolic acid;L-trans-4-Methyl-2-pyrrolidinecarboxylic acid;2-Pyrrolidineacetic acid;Methyl propionate;formyl propionate;Ethyl acetate;Ethyl a…	HXEACLLIILLPRG-YFKPBYRVSA-N,HXEACLLIILLPRG-YFKPBYRVSA-N,FERIUCNNQQJTOY-UHFFFAOYSA-N,FERIUCNNQQJTOY-UHFFFAOYSA-N,FERIUCNNQQJTOY-UHFFFAOYSA-N,HXEACLLIILLPRG-UHFFFAOYSA-N,DDSLGZOYEPKPSJ-UHFFFAOYSA-N,DDSLGZOYEPKPSJ-UHFFFAOYSA-N,SOYLQPBXNGCSNB-UHFFFAOYSA-N,KQNPFQTWMSNSAP-UHFFFAOYSA-N,KQNPFQTWMSNSAP-UHFFFAOYSA-N,KQNPFQTWMSNSAP-UHFFFAOYSA-N,RMOUBSOVHSONPZ-UHFFFAOYSA-N,PJDFLNIOAUIZSL-UHFFFAOYSA-N,PJDFLNI…	HMDB00716,C00408,HMDB00039,C00246,LMFA01010004,HMDB00070,HMDB04226,C05936,HMDB59649,HMDB01873,C02632,LMFA01020071,HMDB40579,HMDB15212,C07500,HMDB40253,HMDB05960,HMDB29435,HMDB29444,HMDB30062,LMFA07010410,HMDB31217,C00849,HMDB31507,HMDB62225,C03969,HMDB03243,C00466,LMFA12000020,C00810,LMFA12000064,C01769,C13696,C14440	annotated
1421	130.086	419.87	458980	360566	268338	427824	384394	411453	504822	298720	439956	489800	880199	528158	412233	384556	420432	239532	408749	190968	291155	508884	400502	370881	484681	500582	603160	539083	398237	354424	439875	319087	386415	395599	363825	339137	509272	378947	450232	381922	451578	positive	L-beta-Homoproline (C6H11NO2) Prob = 98.3600000000	L-Pipecolic acid;L-Pipecolate;Butyric acid;Butanoic acid;Butyric acid;Pipecolic acid;N4-Acetylaminobutanal;N4-Acetylaminobutanal;3-Acetamidobutanal;Isobutyric acid;2-Methylpropanoate;Isobutyric acid;Isopropyl formate;Vigabatrin;Vigabatrin;Propyl formate;D-Pipecolic acid;L-trans-4-Methyl-2-pyrrolidinecarboxylic acid;2-Pyrrolidineacetic acid;Methyl propionate;formyl propionate;Ethyl acetate;Ethyl a…	HXEACLLIILLPRG-YFKPBYRVSA-N,HXEACLLIILLPRG-YFKPBYRVSA-N,FERIUCNNQQJTOY-UHFFFAOYSA-N,FERIUCNNQQJTOY-UHFFFAOYSA-N,FERIUCNNQQJTOY-UHFFFAOYSA-N,HXEACLLIILLPRG-UHFFFAOYSA-N,DDSLGZOYEPKPSJ-UHFFFAOYSA-N,DDSLGZOYEPKPSJ-UHFFFAOYSA-N,SOYLQPBXNGCSNB-UHFFFAOYSA-N,KQNPFQTWMSNSAP-UHFFFAOYSA-N,KQNPFQTWMSNSAP-UHFFFAOYSA-N,KQNPFQTWMSNSAP-UHFFFAOYSA-N,RMOUBSOVHSONPZ-UHFFFAOYSA-N,PJDFLNIOAUIZSL-UHFFFAOYSA-N,PJDFLNI…	HMDB00716,C00408,HMDB00039,C00246,LMFA01010004,HMDB00070,HMDB04226,C05936,HMDB59649,HMDB01873,C02632,LMFA01020071,HMDB40579,HMDB15212,C07500,HMDB40253,HMDB05960,HMDB29435,HMDB29444,HMDB30062,LMFA07010410,HMDB31217,C00849,HMDB31507,HMDB62225,C03969,HMDB03243,C00466,LMFA12000020,C00810,LMFA12000064,C01769,C13696,C14440	annotated+fragment
3316	130.087	574.3	19429.6	26541.1	52439.2	138246	567252	798494	823199	676796	712637	1.18967e+06	1.11465e+06	1.3046e+06	1.29984e+06	27518	26918.4	39880.4	119314	257634	731774	1.10048e+06	563122	738199	1.06454e+06	1.32325e+06	1.10951e+06	1.31419e+06	23278.9	29739.5	43432.4	145160	446828	730372	1.32677e+06	907518	941929	1111190	1.24607e+06	1.14107e+06	1.30096e+06	negative	Annotate in FrAnK	L-Alloisoleucine;L-Leucine;L-Leucine;L-Leucine;L-Isoleucine;L-Isoleucine;2S-Amino-3S-methylpentanoic acid;(±)-erythro-Isoleucine;Isoleucine;N-(2-Hydroxyethyl)-morpholine;Aminocaproic acid;6-Aminohexanoate;6-amino-hexanoic acid;L-Norleucine;L-Norleucine;2S-amino-hexanoic acid;3-Aminocaproic acid;N-methylvaline;6-Deoxyfagomine;D-Leucine;D-Leucine;Beta-Leucine;3,3,5-triiodo-L-thyronine-beta-D-glucur…	AGPKZVBTJJNPAG-UHNVWZDZSA-N,ROHFNLRQFUQHCH-YFKPBYRVSA-N,ROHFNLRQFUQHCH-YFKPBYRVSA-N,ROHFNLRQFUQHCH-YFKPBYRVSA-N,AGPKZVBTJJNPAG-WHFBIAKZSA-N,AGPKZVBTJJNPAG-WHFBIAKZSA-N,AGPKZVBTJJNPAG-WHFBIAKZSA-N,AGPKZVBTJJNPAG-UHFFFAOYSA-N,AGPKZVBTJJNPAG-UHFFFAOYSA-N,KKFDCBRMNNSAAW-UHFFFAOYSA-N,SLXKOJJOQWFEFD-UHFFFAOYSA-N,SLXKOJJOQWFEFD-UHFFFAOYSA-N,SLXKOJJOQWFEFD-UHFFFAOYSA-N,LRQKBLKVPFOOQJ-YFKPBYRVSA-N,LRQKBLK…	HMDB00557,HMDB00687,C00123,Std1_2_20MAY19_20190611_110002_9,HMDB00172,C00407,LMFA01100047,HMDB33923,C16434,HMDB60650,HMDB01901,C02378,LMFA01100035,HMDB01645,C01933,LMFA01100042,HMDB29168,HMDB61716,HMDB36382,HMDB13773,C01570,HMDB03640,HMDB62203,C16439,LMFA01100048,C06418,C08263,C02486,C16647	identified
3662	130.087	597.21	NA	6951.18	NA	21776.4	138872	205763	306365	287171	592743	613728	620454	576413	848020	NA	NA	NA	NA	31134.6	215064	757870	184865	596302	769389	739571	717160	806585	NA	NA	NA	14392.4	144028	152114	934508	626018	802913	637592	578487	620431	704057	negative	Annotate in FrAnK	L-Alloisoleucine;L-Leucine;L-Leucine;L-Leucine;L-Isoleucine;L-Isoleucine;2S-Amino-3S-methylpentanoic acid;L-isoleucine;(±)-erythro-Isoleucine;Isoleucine;N-(2-Hydroxyethyl)-morpholine;Aminocaproic acid;6-Aminohexanoate;6-amino-hexanoic acid;L-Norleucine;L-Norleucine;2S-amino-hexanoic acid;3-Aminocaproic acid;N-methylvaline;6-Deoxyfagomine;D-Leucine;D-Leucine;Beta-Leucine;3,3,5-triiodo-L-thyronine-…	AGPKZVBTJJNPAG-UHNVWZDZSA-N,ROHFNLRQFUQHCH-YFKPBYRVSA-N,ROHFNLRQFUQHCH-YFKPBYRVSA-N,ROHFNLRQFUQHCH-YFKPBYRVSA-N,AGPKZVBTJJNPAG-WHFBIAKZSA-N,AGPKZVBTJJNPAG-WHFBIAKZSA-N,AGPKZVBTJJNPAG-WHFBIAKZSA-N,AGPKZVBTJJNPAG-WHFBIAKZSA-N,AGPKZVBTJJNPAG-UHFFFAOYSA-N,AGPKZVBTJJNPAG-UHFFFAOYSA-N,KKFDCBRMNNSAAW-UHFFFAOYSA-N,SLXKOJJOQWFEFD-UHFFFAOYSA-N,SLXKOJJOQWFEFD-UHFFFAOYSA-N,SLXKOJJOQWFEFD-UHFFFAOYSA-N,LRQKBLK…	HMDB00557,HMDB00687,C00123,Std1_2_20MAY19_20190611_110002_9,HMDB00172,C00407,LMFA01100047,Std2_1_20MAY19_20190611_110318_18,HMDB33923,C16434,HMDB60650,HMDB01901,C02378,LMFA01100035,HMDB01645,C01933,LMFA01100042,HMDB29168,HMDB61716,HMDB36382,HMDB13773,C01570,HMDB03640,HMDB62203,C16439,LMFA01100048,C06418,C08263,C02486,C16647	identified
4391	130.087	628.6	8406.77	5877.37	8905.85	12541.8	38789.1	43384.6	73127	55571	73491	84134.5	85634.1	84767	94880.2	11697.8	7462.2	9552.28	11261.2	10673.1	55306.4	134151	48156.9	86221	95166.6	113223	115556	108787	NA	NA	5942.83	9162.91	28461	41737.3	154050	100325	124606	83864.3	80261.9	97749.1	92757.5	negative	No Fragments	L-Alloisoleucine;L-Leucine;L-Leucine;L-Isoleucine;L-Isoleucine;2S-Amino-3S-methylpentanoic acid;L-isoleucine;(±)-erythro-Isoleucine;Isoleucine;N-(2-Hydroxyethyl)-morpholine;Aminocaproic acid;6-Aminohexanoate;6-amino-hexanoic acid;L-Norleucine;L-Norleucine;2S-amino-hexanoic acid;3-Aminocaproic acid;N-methylvaline;6-Deoxyfagomine;D-Leucine;D-Leucine;Beta-Leucine;3,3,5-triiodo-L-thyronine-beta-D-glu…	AGPKZVBTJJNPAG-UHNVWZDZSA-N,ROHFNLRQFUQHCH-YFKPBYRVSA-N,ROHFNLRQFUQHCH-YFKPBYRVSA-N,AGPKZVBTJJNPAG-WHFBIAKZSA-N,AGPKZVBTJJNPAG-WHFBIAKZSA-N,AGPKZVBTJJNPAG-WHFBIAKZSA-N,AGPKZVBTJJNPAG-WHFBIAKZSA-N,AGPKZVBTJJNPAG-UHFFFAOYSA-N,AGPKZVBTJJNPAG-UHFFFAOYSA-N,KKFDCBRMNNSAAW-UHFFFAOYSA-N,SLXKOJJOQWFEFD-UHFFFAOYSA-N,SLXKOJJOQWFEFD-UHFFFAOYSA-N,SLXKOJJOQWFEFD-UHFFFAOYSA-N,LRQKBLKVPFOOQJ-YFKPBYRVSA-N,LRQKBLK…	HMDB00557,HMDB00687,C00123,HMDB00172,C00407,LMFA01100047,Std2_1_20MAY19_20190611_110318_18,HMDB33923,C16434,HMDB60650,HMDB01901,C02378,LMFA01100035,HMDB01645,C01933,LMFA01100042,HMDB29168,HMDB61716,HMDB36382,HMDB13773,C01570,HMDB03640,HMDB62203,C16439,LMFA01100048,C06418,C08263,C02486,C16647	identified
3504	130.931	1474.65	746072	796888	896255	771437	1.1846e+06	796516	748861	813835	901697	888090	789724	828401	1.00687e+06	1196601	751278	834662	963961	820499	833014	853482	746047	789864	735020	785940	877608	1.02256e+06	730142	749818	777899	876313	932643	766207	882280	861535	741310	800552	840468	794278	844241	negative	Annotate in FrAnK				annotated
3560	130.931	1442.05	713852	831848	829384	741280	1.14218e+06	835428	713314	766027	800120	894040	790964	815136	888668	1.16212e+06	785890	875720	913833	743490	812834	893675	780389	760444	749589	906916	893358	1.10673e+06	761376	805894	785983	956973	911889	879179	840903	805437	826368	823179	946623	845216	794909	negative	Annotate in FrAnK				annotated
3581	130.931	416.48	585044	596266	675030	710899	972814	691505	661474	675348	775108	695266	639922	606531	696984	1098124	624502	718592	778782	736679	684226	660942	615934	639777	621122	813669	805915	843418	634602	616350	669667	665555	697233	649609	656342	631508	628416	770616	819606	665790	762943	negative	No Fragments				annotated
3596	130.931	1416.1	213951	176254	214578	163862	239118	184263	194740	193794	216806	230506	212008	156055	196690	245753	176308	164536	179675	204291	253733	183887	212460	161514	210994	201586	162272	196295	172165	154248	207561	227010	172782	155192	167443	167713	233844	211269	240853	208317	159053	negative	Annotate in FrAnK				annotated
3665	130.931	427.23	553659	523412	619792	561244	933136	548971	554363	628743	602086	591197	597629	583487	683324	835186	556688	584490	631004	636660	621982	611880	615934	565762	569278	527519	656307	819769	553401	545523	561603	590303	631692	527473	656342	631508	543685	597492	585090	621338	573147	negative	Annotate in FrAnK				annotated
3706	130.931	435.94	468460	515693	498918	505668	747148	476117	523432	592068	570098	591197	502792	555006	599443	739351	456954	477004	607229	520713	602759	513223	476041	495237	505443	527519	656307	808810	480055	485653	523323	531001	598740	496842	595384	539118	529638	562903	585090	564249	573147	negative	No Fragments				annotated
3724	130.931	248.18	436193	445082	509862	460687	681972	464749	465192	468584	489551	518840	465514	461031	520349	751688	432060	515026	531424	504000	509330	476909	429544	460680	476079	457592	514737	648111	459836	469024	458157	521092	544195	441154	505463	458538	456772	516910	503824	442663	461328	negative	Annotate in FrAnK				annotated
3748	130.931	171.95	436193	416954	504133	442499	617473	434603	420603	456530	489551	499917	414018	457078	496695	655872	420712	488693	486917	487429	503040	467887	419322	432272	421397	440877	481468	578762	436772	430171	425113	521092	479537	426775	460291	454811	429934	455766	503824	438972	447231	negative	No Fragments				annotated
3753	130.931	196.18	424139	402641	480762	429172	592680	419637	413076	439632	462994	464374	382890	428036	496695	653372	396820	469872	469933	481888	490043	422363	405106	411122	406759	417822	452215	536450	410364	420614	394012	460278	462644	395142	441092	426107	394945	455766	465026	410234	419492	negative	Annotate in FrAnK				annotated
4585	130.999	775.24	76682.5	53946	43393.9	31606.7	21046.8	42100.1	64688.7	53056.5	34357.9	NA	NA	NA	NA	54894.6	56828.3	29008	48061.8	27239.3	30496.9	45543.1	65001.2	41773.6	NA	NA	NA	53277.1	46925.8	37184.6	89666.1	31516.4	33660.5	38701.8	31563.5	39533.4	48794.8	NA	21512	NA	NA	negative	No Fragments	Oxalacetic acid;Oxaloacetate;Oxalacetic acid;2-Hydroxyethylenedicarboxylate;2-hydroxy-2-butenedioic acid;trans-2,3-Epoxysuccinate	KHPXUQMNIQBQEV-UHFFFAOYSA-N,KHPXUQMNIQBQEV-UHFFFAOYSA-N,KHPXUQMNIQBQEV-UHFFFAOYSA-N,UWYVPFMHMJIBHE-UPHRSURJSA-N,UWYVPFMHMJIBHE-UPHRSURJSA-N,DCEMCPAKSGRHCN-JCYAYHJZSA-N	HMDB00223,C00036,LMFA01170120,C03981,LMFA01170061,C03548	annotated
2965	131.035	421.51	95772.5	182911	276822	393083	741023	899000	1.09583e+06	2.02947e+06	5363030	9288169	15928131	10287193	19320206	247692	202230	220124	449987	698754	995740	570018	1.43189e+06	2129211	10783778	12832576	13058886	15724008	98076	121468	186862	435762	576648	664570	1.33202e+06	1.43452e+06	4.51476e+06	7815196	10015177	16060973	16760203	negative	Annotate in FrAnK	Monoethyl malonic acid;Ethylmalonic acid;Ethylmalonic acid;Glutaric acid;Glutarate;2-Deoxy-L-ribono-1,4-lactone;Methylsuccinic acid;Methylsuccinic acid;2-Hydroxy-4-oxopentanoic acid;2-C-Methyl-1,4-erythrono-D-lactone;(S)-Methylbutanethioic acid;Dimethylmalonic acid;dimethyl-malonic acid;2-Acetolactate ;2-Acetolactate;(S)-2-Acetolactate;(S)-2-Acetolactate;3-Hydroxy-3-methyl-2-oxobutanoic acid;3-hy…	HGINADPHJQTSKN-UHFFFAOYSA-N,UKFXDFUAPNAMPJ-UHFFFAOYSA-N,UKFXDFUAPNAMPJ-UHFFFAOYSA-N,JFCQEDHGNNZCLN-UHFFFAOYSA-N,JFCQEDHGNNZCLN-UHFFFAOYSA-N,YIXDEYPPAGPYDP-UHFFFAOYSA-N,WXUAQHNMJWJLTG-UHFFFAOYSA-N,WXUAQHNMJWJLTG-UHFFFAOYSA-N,QTSNVMMGKAPSRT-UHFFFAOYSA-N,OHTGZAWPVDWARE-UHFFFAOYSA-N,JDRMYOQETPMYQX-UHFFFAOYSA-N,OREAFAJWWJHCOT-UHFFFAOYSA-N,OREAFAJWWJHCOT-UHFFFAOYSA-N,NMDWGEGFJUBKLB-UHFFFAOYSA-N,NMDWGEG…	HMDB00576,HMDB00622,LMFA01170105,HMDB00661,C00489,HMDB33958,HMDB01844,LMFA01170119,HMDB40531,HMDB29884,HMDB61879,HMDB02001,LMFA01170103,HMDB06833,C00900,HMDB06855,C06010,C04181,LMFA01020277,C04106,C11838,C02674,C03589	annotated
3870	131.035	818.71	338324	310952	313774	187842	77078.7	73984.4	74801.9	417570	410422	261833	183506	162094	173178	246867	331205	352371	186260	108171	100073	87961.6	489813	350779	271904	244711	226260	239369	347693	311161	330749	230598	68148.4	68237.7	56522.3	389512	442438	223382	169463	154088	145562	negative	No Fragments	Monoethyl malonic acid;Ethylmalonic acid;Ethylmalonic acid;Glutaric acid;Glutarate;2-Deoxy-L-ribono-1,4-lactone;Methylsuccinic acid;Methylsuccinic acid;2-Hydroxy-4-oxopentanoic acid;2-C-Methyl-1,4-erythrono-D-lactone;(S)-Methylbutanethioic acid;Dimethylmalonic acid;dimethyl-malonic acid;2-Acetolactate ;2-Acetolactate;(S)-2-Acetolactate;(S)-2-Acetolactate;3-Hydroxy-3-methyl-2-oxobutanoic acid;3-hy…	HGINADPHJQTSKN-UHFFFAOYSA-N,UKFXDFUAPNAMPJ-UHFFFAOYSA-N,UKFXDFUAPNAMPJ-UHFFFAOYSA-N,JFCQEDHGNNZCLN-UHFFFAOYSA-N,JFCQEDHGNNZCLN-UHFFFAOYSA-N,YIXDEYPPAGPYDP-UHFFFAOYSA-N,WXUAQHNMJWJLTG-UHFFFAOYSA-N,WXUAQHNMJWJLTG-UHFFFAOYSA-N,QTSNVMMGKAPSRT-UHFFFAOYSA-N,OHTGZAWPVDWARE-UHFFFAOYSA-N,JDRMYOQETPMYQX-UHFFFAOYSA-N,OREAFAJWWJHCOT-UHFFFAOYSA-N,OREAFAJWWJHCOT-UHFFFAOYSA-N,NMDWGEGFJUBKLB-UHFFFAOYSA-N,NMDWGEG…	HMDB00576,HMDB00622,LMFA01170105,HMDB00661,C00489,HMDB33958,HMDB01844,LMFA01170119,HMDB40531,HMDB29884,HMDB61879,HMDB02001,LMFA01170103,HMDB06833,C00900,HMDB06855,C06010,C04181,LMFA01020277,C04106,C11838,C02674,C03589	annotated
2443	131.071	417.92	NA	NA	NA	75589.4	214978	388411	257649	362506	318739	2.25588e+06	2.8749e+06	3.20292e+06	3.32322e+06	NA	NA	39428.3	77490.1	99471.9	283501	513232	179013	426590	1.32657e+06	1.69143e+06	1.82825e+06	2.69431e+06	19968.9	30463.5	NA	85021.6	95089.8	264860	503757	334809	508062	2.43052e+06	3.07197e+06	2.30899e+06	2907418	negative	No Fragments	(R)-3-Hydroxyhexanoic acid;3R-hydroxy-hexanoic acid;(5R)-5-Hydroxyhexanoic acid;5R-hydroxy-hexanoic acid;5-Hydroxyhexanoic acid;5-hydroxy caproic acid;D-Leucic acid;D-2-Hydroxyisocaproate;D-Leucic acid;Leucinic acid;Leucinic acid;Hydroxyisocaproic acid;hydroxy-isocaproic acid;2-Hydroxy-3-methylpentanoic acid;2-hydroxy-3-methyl-pentanoic acid;4,4-Dimethoxy-2-butanone;Threo-3-Hydroxy-2-methylbutyri…	HPMGFDVTYHWBAG-RXMQYKEDSA-N,HPMGFDVTYHWBAG-RXMQYKEDSA-N,YDCRNMJQROAWFT-RXMQYKEDSA-N,YDCRNMJQROAWFT-RXMQYKEDSA-N,YDCRNMJQROAWFT-UHFFFAOYSA-N,YDCRNMJQROAWFT-UHFFFAOYSA-N,LVRFTAZAXQPQHI-RXMQYKEDSA-N,LVRFTAZAXQPQHI-RXMQYKEDSA-N,LVRFTAZAXQPQHI-RXMQYKEDSA-N,LVRFTAZAXQPQHI-UHFFFAOYSA-N,LVRFTAZAXQPQHI-UHFFFAOYSA-N,LVRFTAZAXQPQHI-YFKPBYRVSA-N,LVRFTAZAXQPQHI-YFKPBYRVSA-N,RILPIWOPNGRASR-RFZPGFLSSA-N,RILPIWO…	HMDB10718,LMFA01050377,HMDB00409,LMFA01050376,HMDB00525,LMFA01050014,HMDB00624,C03264,LMFA01050402,HMDB00665,LMFA01050381,HMDB00746,LMFA01050408,HMDB00317,LMFA01050380,HMDB33851,HMDB59770,HMDB01975,LMFA01050387,HMDB01624,LMFA01050011,HMDB40409,HMDB29166,HMDB32158,HMDB12843,C06103,LMFA01050015,HMDB61652,LMFA01050012,HMDB41844,HMDB32456,C07834,C03499,LMFA01050013	annotated
3001	131.071	410.35	NA	NA	NA	31355.8	37537	114576	37428.7	145557	143970	1.91403e+06	1.76026e+06	3.20292e+06	3.32322e+06	NA	NA	39428.3	NA	26691.1	87891.1	513232	179013	204356	467359	784251	1.13982e+06	1066096	19968.9	30463.5	NA	85021.6	95089.8	122975	131851	154057	245437	1.5691e+06	1.02201e+06	1.69165e+06	2907418	negative	No Fragments	(R)-3-Hydroxyhexanoic acid;3R-hydroxy-hexanoic acid;(5R)-5-Hydroxyhexanoic acid;5R-hydroxy-hexanoic acid;5-Hydroxyhexanoic acid;5-hydroxy caproic acid;D-Leucic acid;D-2-Hydroxyisocaproate;D-Leucic acid;Leucinic acid;Leucinic acid;Hydroxyisocaproic acid;hydroxy-isocaproic acid;2-Hydroxy-3-methylpentanoic acid;2-hydroxy-3-methyl-pentanoic acid;4,4-Dimethoxy-2-butanone;Threo-3-Hydroxy-2-methylbutyri…	HPMGFDVTYHWBAG-RXMQYKEDSA-N,HPMGFDVTYHWBAG-RXMQYKEDSA-N,YDCRNMJQROAWFT-RXMQYKEDSA-N,YDCRNMJQROAWFT-RXMQYKEDSA-N,YDCRNMJQROAWFT-UHFFFAOYSA-N,YDCRNMJQROAWFT-UHFFFAOYSA-N,LVRFTAZAXQPQHI-RXMQYKEDSA-N,LVRFTAZAXQPQHI-RXMQYKEDSA-N,LVRFTAZAXQPQHI-RXMQYKEDSA-N,LVRFTAZAXQPQHI-UHFFFAOYSA-N,LVRFTAZAXQPQHI-UHFFFAOYSA-N,LVRFTAZAXQPQHI-YFKPBYRVSA-N,LVRFTAZAXQPQHI-YFKPBYRVSA-N,RILPIWOPNGRASR-RFZPGFLSSA-N,RILPIWO…	HMDB10718,LMFA01050377,HMDB00409,LMFA01050376,HMDB00525,LMFA01050014,HMDB00624,C03264,LMFA01050402,HMDB00665,LMFA01050381,HMDB00746,LMFA01050408,HMDB00317,LMFA01050380,HMDB33851,HMDB59770,HMDB01975,LMFA01050387,HMDB01624,LMFA01050011,HMDB40409,HMDB29166,HMDB32158,HMDB12843,C06103,LMFA01050015,HMDB61652,LMFA01050012,HMDB41844,HMDB32456,C07834,C03499,LMFA01050013	annotated
3185	131.071	279.53	78104.9	38819.8	86834.1	65264.4	116495	108915	168994	186529	241140	2.37239e+06	3.66181e+06	1.89559e+06	2780061	58483.6	41807.2	121442	79135.6	62617.4	78252.4	385757	122905	250189	1.44191e+06	1.45745e+06	1.44319e+06	2.45374e+06	19575.5	30763.2	63418.5	85103.2	94660.3	81014.1	137590	224267	291524	1.70215e+06	1.43159e+06	2.14653e+06	2.61111e+06	negative	No Fragments	(R)-3-Hydroxyhexanoic acid;3R-hydroxy-hexanoic acid;(5R)-5-Hydroxyhexanoic acid;5R-hydroxy-hexanoic acid;5-Hydroxyhexanoic acid;5-hydroxy caproic acid;D-Leucic acid;D-2-Hydroxyisocaproate;D-Leucic acid;Leucinic acid;Leucinic acid;Hydroxyisocaproic acid;hydroxy-isocaproic acid;2-Hydroxy-3-methylpentanoic acid;2-hydroxy-3-methyl-pentanoic acid;4,4-Dimethoxy-2-butanone;Threo-3-Hydroxy-2-methylbutyri…	HPMGFDVTYHWBAG-RXMQYKEDSA-N,HPMGFDVTYHWBAG-RXMQYKEDSA-N,YDCRNMJQROAWFT-RXMQYKEDSA-N,YDCRNMJQROAWFT-RXMQYKEDSA-N,YDCRNMJQROAWFT-UHFFFAOYSA-N,YDCRNMJQROAWFT-UHFFFAOYSA-N,LVRFTAZAXQPQHI-RXMQYKEDSA-N,LVRFTAZAXQPQHI-RXMQYKEDSA-N,LVRFTAZAXQPQHI-RXMQYKEDSA-N,LVRFTAZAXQPQHI-UHFFFAOYSA-N,LVRFTAZAXQPQHI-UHFFFAOYSA-N,LVRFTAZAXQPQHI-YFKPBYRVSA-N,LVRFTAZAXQPQHI-YFKPBYRVSA-N,RILPIWOPNGRASR-RFZPGFLSSA-N,RILPIWO…	HMDB10718,LMFA01050377,HMDB00409,LMFA01050376,HMDB00525,LMFA01050014,HMDB00624,C03264,LMFA01050402,HMDB00665,LMFA01050381,HMDB00746,LMFA01050408,HMDB00317,LMFA01050380,HMDB33851,HMDB59770,HMDB01975,LMFA01050387,HMDB01624,LMFA01050011,HMDB40409,HMDB29166,HMDB32158,HMDB12843,C06103,LMFA01050015,HMDB61652,LMFA01050012,HMDB41844,HMDB32456,C07834,C03499,LMFA01050013	annotated
3187	131.071	316.53	NA	21414.6	24906.4	27637.3	53745.2	51095	49739.2	56162.4	119160	751905	3.66181e+06	939300	979282	20479.6	33651	26063.8	33204.9	22311.4	50046.9	118229	56010	87782	691520	588042	938110	896868	16787.7	17422.4	18171.3	43733.5	36183.4	43510.1	54396.1	139943	147127	677603	663577	927469	1.49983e+06	negative	No Fragments	(R)-3-Hydroxyhexanoic acid;3R-hydroxy-hexanoic acid;(5R)-5-Hydroxyhexanoic acid;5R-hydroxy-hexanoic acid;5-Hydroxyhexanoic acid;5-hydroxy caproic acid;D-Leucic acid;D-2-Hydroxyisocaproate;D-Leucic acid;Leucinic acid;Leucinic acid;Hydroxyisocaproic acid;hydroxy-isocaproic acid;2-Hydroxy-3-methylpentanoic acid;2-hydroxy-3-methyl-pentanoic acid;4,4-Dimethoxy-2-butanone;Threo-3-Hydroxy-2-methylbutyri…	HPMGFDVTYHWBAG-RXMQYKEDSA-N,HPMGFDVTYHWBAG-RXMQYKEDSA-N,YDCRNMJQROAWFT-RXMQYKEDSA-N,YDCRNMJQROAWFT-RXMQYKEDSA-N,YDCRNMJQROAWFT-UHFFFAOYSA-N,YDCRNMJQROAWFT-UHFFFAOYSA-N,LVRFTAZAXQPQHI-RXMQYKEDSA-N,LVRFTAZAXQPQHI-RXMQYKEDSA-N,LVRFTAZAXQPQHI-RXMQYKEDSA-N,LVRFTAZAXQPQHI-UHFFFAOYSA-N,LVRFTAZAXQPQHI-UHFFFAOYSA-N,LVRFTAZAXQPQHI-YFKPBYRVSA-N,LVRFTAZAXQPQHI-YFKPBYRVSA-N,RILPIWOPNGRASR-RFZPGFLSSA-N,RILPIWO…	HMDB10718,LMFA01050377,HMDB00409,LMFA01050376,HMDB00525,LMFA01050014,HMDB00624,C03264,LMFA01050402,HMDB00665,LMFA01050381,HMDB00746,LMFA01050408,HMDB00317,LMFA01050380,HMDB33851,HMDB59770,HMDB01975,LMFA01050387,HMDB01624,LMFA01050011,HMDB40409,HMDB29166,HMDB32158,HMDB12843,C06103,LMFA01050015,HMDB61652,LMFA01050012,HMDB41844,HMDB32456,C07834,C03499,LMFA01050013	annotated
584	131.118	1006.71	138682	185260	248242	1.02618e+06	3.26777e+06	4.14301e+06	3.82029e+06	2.67823e+06	2.28359e+06	2.08983e+06	3278247	2.59732e+06	3.36324e+06	106775	199406	221229	1.00416e+06	1427803	2.14114e+06	3646964	3.26114e+06	3.19663e+06	3.36592e+06	3.35509e+06	3.31524e+06	3536203	113673	198268	359580	767055	2960155	3.51293e+06	8284101	3036278	3.48649e+06	1.80898e+06	1.9431e+06	3.57651e+06	3.66481e+06	positive	N-acetyl putrescine (C6H14N2O) Prob = 97.9400000000	N-Acetylputrescinium;N-Acetylputrescine;N-Acetylputrescine;Dimethylethanolamine;N-Nitrosodi-n-propylamine	KLZGKIDSEJWEDW-UHFFFAOYSA-N,KLZGKIDSEJWEDW-UHFFFAOYSA-N,KLZGKIDSEJWEDW-UHFFFAOYSA-N,UEEJHVSXFDXPFK-UHFFFAOYSA-N,YLKFDHTUAUWZPQ-UHFFFAOYSA-N	HMDB60268,HMDB02064,C02714,HMDB32231,C19279	annotated+fragment
628	131.118	1093.31	41589.1	48910.2	42841.9	51993.8	57486.9	59659.1	68427.1	53160.1	49891.5	242732	593256	582964	667490	48738.3	41966.6	35009.6	47553.6	38350.7	56472.1	55951.3	61735.4	65626	290500	377701	444087	453808	53322.1	41504.4	38975.5	43626.8	54644.8	58156.3	101667	65502	59881.8	212664	308914	602071	707893	positive	Annotate in FrAnK	N-Acetylputrescinium;N-Acetylputrescine;N-Acetylputrescine;Dimethylethanolamine;N-Nitrosodi-n-propylamine	KLZGKIDSEJWEDW-UHFFFAOYSA-N,KLZGKIDSEJWEDW-UHFFFAOYSA-N,KLZGKIDSEJWEDW-UHFFFAOYSA-N,UEEJHVSXFDXPFK-UHFFFAOYSA-N,YLKFDHTUAUWZPQ-UHFFFAOYSA-N	HMDB60268,HMDB02064,C02714,HMDB32231,C19279	annotated
1450	131.162	495.3	648491	647607	705140	670183	590461	696618	687874	640928	615881	672269	615874	803632	720365	560566	682490	600050	607282	674580	709148	662494	651434	679039	627478	672173	704473	580163	675095	649425	659778	680156	615886	729656	701283	640035	641657	606099	707590	709720	690860	positive	No Fragments				annotated
2574	132.03	492.17	NA	NA	6734.52	6887.25	NA	NA	NA	14014.5	49787.3	107623	123935	139265	82889.1	6074.79	NA	3815.26	6127.31	NA	NA	5962.09	35676.3	48022.2	94158.8	107947	90464.1	116749	NA	5837.7	9113.34	6277.03	NA	5682.25	NA	7510.38	19201.7	31542.2	40330.6	95136.9	40754.7	negative	No Fragments	L-Aspartic acid;L-Aspartate;Iminodiacetic acid;Iminodiacetate;D-Aspartic acid;D-Aspartate;1-deoxy-1-(N6-lysino)-D-fructose;Aspartate	CKLJMWTZIZZHCS-REOHCLBHSA-N,CKLJMWTZIZZHCS-REOHCLBHSA-N,NBZBKCUXIYYUSX-UHFFFAOYSA-N,NBZBKCUXIYYUSX-UHFFFAOYSA-N,CKLJMWTZIZZHCS-UWTATZPHSA-N,CKLJMWTZIZZHCS-UWTATZPHSA-N,CKLJMWTZIZZHCS-UHFFFAOYSA-N,CKLJMWTZIZZHCS-UHFFFAOYSA-N	HMDB00191,C00049,HMDB11753,C19911,HMDB06483,C00402,HMDB62186,C16433	annotated
3573	132.03	657.58	NA	NA	NA	43400.3	224889	255207	299351	313812	452936	930757	1.04227e+06	977984	1099343	NA	NA	NA	NA	115917	267717	372025	422305	387955	587638	573816	734655	726517	NA	NA	NA	NA	177822	283248	424896	381216	625705	1.03785e+06	990148	925838	960092	negative	No Fragments	L-Aspartic acid;L-Aspartate;Iminodiacetic acid;Iminodiacetate;D-Aspartic acid;D-Aspartate;1-deoxy-1-(N6-lysino)-D-fructose;Aspartate	CKLJMWTZIZZHCS-REOHCLBHSA-N,CKLJMWTZIZZHCS-REOHCLBHSA-N,NBZBKCUXIYYUSX-UHFFFAOYSA-N,NBZBKCUXIYYUSX-UHFFFAOYSA-N,CKLJMWTZIZZHCS-UWTATZPHSA-N,CKLJMWTZIZZHCS-UWTATZPHSA-N,CKLJMWTZIZZHCS-UHFFFAOYSA-N,CKLJMWTZIZZHCS-UHFFFAOYSA-N	HMDB00191,C00049,HMDB11753,C19911,HMDB06483,C00402,HMDB62186,C16433	annotated
2050	132.066	765.92	37475.3	53360.5	24387.1	47964.7	64677	37746.9	39414.9	54059.7	49917.1	99540	197944	178425	229353	99061.7	34117.7	26314.2	36996	29415.4	38727	50036.4	48555.6	59691.9	154738	120821	142785	163070	31122.1	29672.7	28259	33514.2	45897.3	57748.2	33997.7	44588.8	80733.2	100737	115410	230756	242709	positive	No Fragments	4-Hydroxyproline;Hydroxyproline;Hydroxypropionic acid;3-Hydroxypropanoate;N-Acetyl-L-alanine;Propionylglycine;L-Lactic acid;(S)-Lactate;4-Hydroxy-L-proline;Trans-3-hydroxy-L-proline;trans-3-Hydroxy-L-proline;Dihydroxyacetone;Glycerone;cis-4-Hydroxy-D-proline;cis-4-Hydroxy-D-proline;D-Lactic acid;(R)-Lactate;Glyceraldehyde;Glyceraldehyde;5-Aminolevulinic acid;5-Aminolevulinate;5-amino-levulinic ac…	PMMYEEVYMWASQN-DMTCNVIQSA-N,PMMYEEVYMWASQN-DMTCNVIQSA-N,ALRHLSYJTWAHJZ-UHFFFAOYSA-N,ALRHLSYJTWAHJZ-UHFFFAOYSA-N,KTHDTJVBEPMMGL-VKHMYHEASA-N,WOMAZEJKVZLLFE-UHFFFAOYSA-N,JVTAAEKCZFNVCJ-REOHCLBHSA-N,JVTAAEKCZFNVCJ-REOHCLBHSA-N,PMMYEEVYMWASQN-BKLSDQPFSA-N,BJBUEDPLEOHJGE-IMJSIDKUSA-N,BJBUEDPLEOHJGE-IMJSIDKUSA-N,RXKJFZQQPQGTFL-UHFFFAOYSA-N,RXKJFZQQPQGTFL-UHFFFAOYSA-N,PMMYEEVYMWASQN-QWWZWVQMSA-N,PMMYEEV…	HMDB00725,C01157,HMDB00700,C01013,HMDB00766,HMDB00783,HMDB00190,C00186,HMDB06055,HMDB59659,C05147,HMDB01882,C00184,HMDB60460,C03440,HMDB01311,C00256,HMDB01051,C02154,HMDB01149,C00430,LMFA01100055,HMDB29580,HMDB61880,C01073,HMDB36576,HMDB41929,HMDB02113,HMDB02104,C01165,HMDB06272,C01110,LMFA01060169,HMDB31232,C19706,C00577,C01432,C03741,C02426,C03651,C01015,C03341,LMFA01060171	annotated
4625	132.067	1108.15	NA	NA	NA	NA	NA	NA	3849.8	NA	NA	40642.3	57356.6	73585.7	77213.4	NA	NA	NA	NA	NA	NA	NA	4596.2	NA	17887.5	28592.5	34451.7	38332.8	3017.04	NA	NA	NA	NA	NA	NA	3156.7	NA	31111.3	47080.7	60069.5	69282.1	negative	No Fragments	1,4-Dideoxy-1,4-imino-D-ribitol;N-Lactoyl ethanolamine;L-2-Amino-5-hydroxypentanoic acid;N-Hydroxy-L-valine	OQEBIHBLFRADNM-UHFFFAOYSA-N,RZCHTMXTKQHYDT-UHFFFAOYSA-N,CZWARROQQFCFJB-UHFFFAOYSA-N,PXEKBQAJOBYINU-BYPYZUCNSA-N	HMDB39499,HMDB32356,HMDB31658,C20313	annotated
498	132.102	574.42	439424	494761	599305	1.81988e+06	6.17465e+06	8.19267e+06	8.22457e+06	5728374	5.98573e+06	9061272	11754706	11495004	13409885	410333	519532	645106	1.3606e+06	2.21527e+06	6054342	11230727	5844892	7.2829e+06	10503362	12042508	11148245	12766630	362389	473091	588093	1.43546e+06	5342537	8451473	11792791	8.23154e+06	9885899	8397727	10203831	10857345	11857020	positive	Isoleucine (C6H13NO2) Prob = 52.6400000000	L-Alloisoleucine;L-Leucine;L-Leucine;L-Leucine;L-Isoleucine;L-Isoleucine;2S-Amino-3S-methylpentanoic acid;(±)-erythro-Isoleucine;Isoleucine;N-(2-Hydroxyethyl)-morpholine;Aminocaproic acid;6-Aminohexanoate;6-amino-hexanoic acid;L-Norleucine;L-Norleucine;2S-amino-hexanoic acid;1,1-Dimethoxyethane;3-Aminocaproic acid;N-methylvaline;6-Deoxyfagomine;2-Ethoxyethanol;2-Ethoxyethanol;1,3-Butanediol;1,3-B…	AGPKZVBTJJNPAG-UHNVWZDZSA-N,ROHFNLRQFUQHCH-YFKPBYRVSA-N,ROHFNLRQFUQHCH-YFKPBYRVSA-N,ROHFNLRQFUQHCH-YFKPBYRVSA-N,AGPKZVBTJJNPAG-WHFBIAKZSA-N,AGPKZVBTJJNPAG-WHFBIAKZSA-N,AGPKZVBTJJNPAG-WHFBIAKZSA-N,AGPKZVBTJJNPAG-UHFFFAOYSA-N,AGPKZVBTJJNPAG-UHFFFAOYSA-N,KKFDCBRMNNSAAW-UHFFFAOYSA-N,SLXKOJJOQWFEFD-UHFFFAOYSA-N,SLXKOJJOQWFEFD-UHFFFAOYSA-N,SLXKOJJOQWFEFD-UHFFFAOYSA-N,LRQKBLKVPFOOQJ-YFKPBYRVSA-N,LRQKBLK…	HMDB00557,HMDB00687,C00123,Std1_2_20MAY19_20190611_110002_9,HMDB00172,C00407,LMFA01100047,HMDB33923,C16434,HMDB60650,HMDB01901,C02378,LMFA01100035,HMDB01645,C01933,LMFA01100042,HMDB30061,HMDB29168,HMDB61716,HMDB36382,HMDB31213,C14687,HMDB31320,C20335,HMDB33007,C03044,HMDB13773,C01570,HMDB03640,HMDB62203,C16439,LMFA01100048,HMDB03156,C06418,C08263,C02486,C03046,C16647,C20657	identified+fragment
502	132.102	595.03	353283	340225	300605	443926	1.71564e+06	2.22022e+06	3.69718e+06	2958260	5.81973e+06	4801957	6.05809e+06	6401150	13409885	290644	299155	387709	401324	651515	1.99587e+06	8454210	2.48846e+06	7196668	8168582	8183673	8435339	8817505	362389	293717	312273	381755	1.6382e+06	1197247	9570477	6194419	9050134	5.25146e+06	5440203	7.091e+06	8371814	positive	D-Alloisoleucine (C6H13NO2) Prob = 95.5200000000	L-Alloisoleucine;L-Leucine;L-Leucine;L-Leucine;L-Isoleucine;L-Isoleucine;2S-Amino-3S-methylpentanoic acid;L-isoleucine;(±)-erythro-Isoleucine;Isoleucine;N-(2-Hydroxyethyl)-morpholine;Aminocaproic acid;6-Aminohexanoate;6-amino-hexanoic acid;L-Norleucine;L-Norleucine;2S-amino-hexanoic acid;1,1-Dimethoxyethane;3-Aminocaproic acid;N-methylvaline;6-Deoxyfagomine;2-Ethoxyethanol;2-Ethoxyethanol;1,3-But…	AGPKZVBTJJNPAG-UHNVWZDZSA-N,ROHFNLRQFUQHCH-YFKPBYRVSA-N,ROHFNLRQFUQHCH-YFKPBYRVSA-N,ROHFNLRQFUQHCH-YFKPBYRVSA-N,AGPKZVBTJJNPAG-WHFBIAKZSA-N,AGPKZVBTJJNPAG-WHFBIAKZSA-N,AGPKZVBTJJNPAG-WHFBIAKZSA-N,AGPKZVBTJJNPAG-WHFBIAKZSA-N,AGPKZVBTJJNPAG-UHFFFAOYSA-N,AGPKZVBTJJNPAG-UHFFFAOYSA-N,KKFDCBRMNNSAAW-UHFFFAOYSA-N,SLXKOJJOQWFEFD-UHFFFAOYSA-N,SLXKOJJOQWFEFD-UHFFFAOYSA-N,SLXKOJJOQWFEFD-UHFFFAOYSA-N,LRQKBLK…	HMDB00557,HMDB00687,C00123,Std1_2_20MAY19_20190611_110002_9,HMDB00172,C00407,LMFA01100047,Std2_1_20MAY19_20190611_110318_18,HMDB33923,C16434,HMDB60650,HMDB01901,C02378,LMFA01100035,HMDB01645,C01933,LMFA01100042,HMDB30061,HMDB29168,HMDB61716,HMDB36382,HMDB31213,C14687,HMDB31320,C20335,HMDB33007,C03044,HMDB13773,C01570,HMDB03640,HMDB62203,C16439,LMFA01100048,HMDB03156,C06418,C08263,C02486,C03046,C1…	identified+fragment
614	132.102	418.93	3.30292e+06	3.58511e+06	3.17303e+06	3992239	3.82283e+06	5.63127e+06	6898366	5.95255e+06	5496067	4.62631e+06	5.85146e+06	3.47274e+06	4.76875e+06	2.95327e+06	3.57036e+06	2.63148e+06	4112842	2.70802e+06	4712500	5.08364e+06	4.6948e+06	5.12451e+06	6.39556e+06	6.3963e+06	5233461	4925318	3.24694e+06	3.20751e+06	3.61309e+06	3141406	2.98956e+06	5704044	4267580	5.23304e+06	5.51869e+06	4.16839e+06	4880483	5746609	6.17484e+06	positive	Annotate in FrAnK	L-Alloisoleucine;L-Leucine;L-Leucine;L-Isoleucine;L-Isoleucine;2S-Amino-3S-methylpentanoic acid;(±)-erythro-Isoleucine;Isoleucine;N-(2-Hydroxyethyl)-morpholine;Aminocaproic acid;6-Aminohexanoate;6-amino-hexanoic acid;L-Norleucine;L-Norleucine;2S-amino-hexanoic acid;1,1-Dimethoxyethane;3-Aminocaproic acid;N-methylvaline;6-Deoxyfagomine;2-Ethoxyethanol;2-Ethoxyethanol;1,3-Butanediol;1,3-Butanediol;…	AGPKZVBTJJNPAG-UHNVWZDZSA-N,ROHFNLRQFUQHCH-YFKPBYRVSA-N,ROHFNLRQFUQHCH-YFKPBYRVSA-N,AGPKZVBTJJNPAG-WHFBIAKZSA-N,AGPKZVBTJJNPAG-WHFBIAKZSA-N,AGPKZVBTJJNPAG-WHFBIAKZSA-N,AGPKZVBTJJNPAG-UHFFFAOYSA-N,AGPKZVBTJJNPAG-UHFFFAOYSA-N,KKFDCBRMNNSAAW-UHFFFAOYSA-N,SLXKOJJOQWFEFD-UHFFFAOYSA-N,SLXKOJJOQWFEFD-UHFFFAOYSA-N,SLXKOJJOQWFEFD-UHFFFAOYSA-N,LRQKBLKVPFOOQJ-YFKPBYRVSA-N,LRQKBLKVPFOOQJ-YFKPBYRVSA-N,LRQKBLK…	HMDB00557,HMDB00687,C00123,HMDB00172,C00407,LMFA01100047,HMDB33923,C16434,HMDB60650,HMDB01901,C02378,LMFA01100035,HMDB01645,C01933,LMFA01100042,HMDB30061,HMDB29168,HMDB61716,HMDB36382,HMDB31213,C14687,HMDB31320,C20335,HMDB33007,C03044,HMDB13773,C01570,HMDB03640,HMDB62203,C16439,LMFA01100048,HMDB03156,C06418,C08263,C02486,C03046,C16647,C20657	annotated
2227	132.113	1190.63	NA	NA	16024.7	47677.5	116214	133693	128268	96860.1	72701.9	90252.8	150859	119499	113612	NA	NA	8135.65	45826.3	54559.3	87815.8	121134	137791	137764	132032	152995	121929	117414	NA	6070.55	23360.7	37109.8	120343	122481	95226.9	85057.1	113380	75494.4	85357.6	132765	141796	positive	No Fragments	N-Carbamoylputrescine;N-Carbamoylputrescine;4-Guanidino-1-butanol	YANFYYGANIYHGI-UHFFFAOYSA-N,YANFYYGANIYHGI-UHFFFAOYSA-N,FULLTSYFDLSFSF-UHFFFAOYSA-N	HMDB33458,C00436,C17146	annotated
3814	132.868	211.92	280246	358928	315671	367043	480086	388937	312077	342125	310661	249120	373894	315667	476157	547665	424119	181579	473047	170855	286357	383115	343776	383262	366747	418909	416652	479742	354091	348829	329303	305119	421645	308522	287150	300195	384022	159067	236272	392604	375585	negative	No Fragments				annotated
3387	132.868	738.82	929230	1.0496e+06	935322	1.04834e+06	1.43554e+06	1.02705e+06	1.1389e+06	722159	588269	809017	1074402	948961	1.43283e+06	1.60699e+06	965642	595211	1176642	450605	784867	1.80715e+06	859161	826663	928145	865184	1.05038e+06	1.35366e+06	920053	970312	1.06551e+06	1.02885e+06	1.33761e+06	1.17207e+06	1.05682e+06	711823	796388	643160	826250	1.31834e+06	1.31536e+06	negative	Annotate in FrAnK				annotated
4320	132.868	1410.55	126313	148972	158149	125310	165472	125924	120136	153207	169875	144433	131384	180736	171250	187631	117916	119449	153604	89482	159223	149840	134307	128663	135069	133323	146536	182246	133352	131337	134319	175632	138144	104736	162931	143685	138460	108602	147197	137787	136149	negative	No Fragments				annotated
3339	132.929	1467.77	389842	375054	426482	375493	564715	355445	374426	401398	434634	429127	368204	439358	482475	566252	370135	414658	435889	384894	439115	406333	362157	373326	348054	374268	410850	479608	364994	371023	395445	432841	408188	359152	406793	386854	374425	481261	453459	404057	414062	negative	Annotate in FrAnK				annotated
3583	132.929	415.58	397774	276922	343966	294961	468951	338320	270768	329168	344817	352351	318094	356389	493300	413641	303553	302913	385728	354166	405824	302562	308754	330322	318469	492772	354140	576296	339027	315498	300073	340483	337264	267639	321223	286169	403022	324668	335726	357298	318206	negative	No Fragments				annotated
3790	132.929	1453.34	364126	407805	406760	352730	531840	355445	374426	375376	410464	429127	366762	439358	425309	566252	370135	411945	409635	383606	439115	446183	362157	363695	372718	385904	410956	479608	340213	364679	395445	445632	405704	413560	399271	386854	350394	422183	425071	404057	414062	negative	No Fragments				annotated
3798	132.929	1471.47	389842	375054	426482	375493	564715	354352	358916	401398	434634	399772	368204	422595	482475	545526	341794	369133	435889	384894	422396	406333	352181	373326	348054	360076	410850	477477	364994	371023	379617	428759	408188	359152	406793	380157	374425	481261	453459	385157	385638	negative	No Fragments				annotated
3906	132.929	1502.68	279997	280201	346333	308633	435070	288492	280817	328603	369319	331765	293422	311568	353381	450078	291266	319786	343125	303896	334588	332396	288240	285100	291711	318152	318181	383310	296457	281879	289704	350926	348157	290284	325937	292272	291550	302191	344604	310465	308632	negative	Annotate in FrAnK				annotated
2461	133.014	780.35	1.10973e+06	1.47776e+06	3.08054e+06	2657386	403688	318778	329489	12127826	88629352	309867936	345793632	387127552	384587264	1.07335e+06	1246322	1.92424e+06	4.96833e+06	1.02955e+06	295011	4.09465e+06	7.46416e+06	44578476	171357584	205174384	217772528	226622368	1.05711e+06	1.3756e+06	3.32692e+06	4289758	2528197	327112	7061240	8798931	102090936	266165376	301937184	359469024	371099232	negative	D-(+)-Malic acid (C4H6O5) Prob = 79.0300000000	Malic acid;Malate;L-Malic acid;(S)-Malate;(S)-Malate;D-Malic acid;(R)-Malate;Velcorin;3-Dehydro-L-threonate	BJEPYKJPYRNKOW-UHFFFAOYSA-N,BJEPYKJPYRNKOW-UHFFFAOYSA-N,BJEPYKJPYRNKOW-REOHCLBHSA-N,BJEPYKJPYRNKOW-REOHCLBHSA-N,BJEPYKJPYRNKOW-REOHCLBHSA-N,BJEPYKJPYRNKOW-UWTATZPHSA-N,BJEPYKJPYRNKOW-UWTATZPHSA-N,GZDFHIJNHHMENY-UHFFFAOYSA-N,SCSGVVIUUUPOOJ-GSVOUGTGSA-N	HMDB00744,C00711,HMDB00156,C00149,Std2_1_20MAY19_20190611_110318_64,HMDB31518,C00497,HMDB32872,C03064	identified+fragment
3646	133.014	831.66	36288.8	58971.8	42488.1	53918.4	NA	50977.4	29732.3	32884	200605	573144	523045	1.03402e+06	785659	63528	47968.5	59440.4	32531.8	31700.3	16897.7	43375.3	39347.4	123238	201685	584368	253647	386642	58772.9	50623.2	20808.1	NA	19636.5	NA	56705.2	25154	105530	326061	892395	412197	672166	negative	No Fragments	Malic acid;Malate;L-Malic acid;(S)-Malate;D-Malic acid;(R)-Malate;Velcorin;3-Dehydro-L-threonate	BJEPYKJPYRNKOW-UHFFFAOYSA-N,BJEPYKJPYRNKOW-UHFFFAOYSA-N,BJEPYKJPYRNKOW-REOHCLBHSA-N,BJEPYKJPYRNKOW-REOHCLBHSA-N,BJEPYKJPYRNKOW-UWTATZPHSA-N,BJEPYKJPYRNKOW-UWTATZPHSA-N,GZDFHIJNHHMENY-UHFFFAOYSA-N,SCSGVVIUUUPOOJ-GSVOUGTGSA-N	HMDB00744,C00711,HMDB00156,C00149,HMDB31518,C00497,HMDB32872,C03064	annotated
3868	133.014	856.85	NA	43685.2	35637.2	37611.5	NA	35138	NA	26257.2	132847	208168	207480	505142	467123	45703.2	NA	59440.4	NA	NA	NA	43162.4	NA	66576.4	94190.3	364354	152295	202959	41731.1	39346.8	NA	NA	NA	NA	21264.7	NA	46876.9	183167	488471	244816	263588	negative	No Fragments	Malic acid;Malate;L-Malic acid;(S)-Malate;D-Malic acid;(R)-Malate;Velcorin;3-Dehydro-L-threonate	BJEPYKJPYRNKOW-UHFFFAOYSA-N,BJEPYKJPYRNKOW-UHFFFAOYSA-N,BJEPYKJPYRNKOW-REOHCLBHSA-N,BJEPYKJPYRNKOW-REOHCLBHSA-N,BJEPYKJPYRNKOW-UWTATZPHSA-N,BJEPYKJPYRNKOW-UWTATZPHSA-N,GZDFHIJNHHMENY-UHFFFAOYSA-N,SCSGVVIUUUPOOJ-GSVOUGTGSA-N	HMDB00744,C00711,HMDB00156,C00149,HMDB31518,C00497,HMDB32872,C03064	annotated
4381	133.014	999.82	21740.1	30429.6	24326.8	30212.5	19641.9	24580.2	27197.4	19211.1	46659.5	111230	133802	123520	162630	26382.5	24635.9	22933.8	30948.2	23776.5	22125.4	24342.7	24956	36905.8	63241.4	79192.5	85734.3	109344	27434.1	29792.7	25224.4	22847.8	26535.1	19301.9	17523.9	19467	41780	98135.5	120357	124481	153961	negative	No Fragments	Malic acid;Malate;L-Malic acid;(S)-Malate;D-Malic acid;(R)-Malate;Velcorin;3-Dehydro-L-threonate	BJEPYKJPYRNKOW-UHFFFAOYSA-N,BJEPYKJPYRNKOW-UHFFFAOYSA-N,BJEPYKJPYRNKOW-REOHCLBHSA-N,BJEPYKJPYRNKOW-REOHCLBHSA-N,BJEPYKJPYRNKOW-UWTATZPHSA-N,BJEPYKJPYRNKOW-UWTATZPHSA-N,GZDFHIJNHHMENY-UHFFFAOYSA-N,SCSGVVIUUUPOOJ-GSVOUGTGSA-N	HMDB00744,C00711,HMDB00156,C00149,HMDB31518,C00497,HMDB32872,C03064	annotated
4595	133.014	1446.39	28960.8	22767.7	27872.7	28053.6	31118.2	30907.8	45154.8	19372.5	24980.2	52322.5	57179.3	45596.5	85918.7	38789.6	32291.8	16232.3	35579.1	10985.7	15312	27052.1	27433.1	32000.2	42908.1	33192.8	49111.1	57359.8	27182.1	30194.8	27303.4	26603.3	31688	34098.2	15093.3	24588.7	30950.1	36989.7	47066.3	67987.3	57038.1	negative	No Fragments	Malic acid;Malate;L-Malic acid;(S)-Malate;D-Malic acid;(R)-Malate;Velcorin;3-Dehydro-L-threonate	BJEPYKJPYRNKOW-UHFFFAOYSA-N,BJEPYKJPYRNKOW-UHFFFAOYSA-N,BJEPYKJPYRNKOW-REOHCLBHSA-N,BJEPYKJPYRNKOW-REOHCLBHSA-N,BJEPYKJPYRNKOW-UWTATZPHSA-N,BJEPYKJPYRNKOW-UWTATZPHSA-N,GZDFHIJNHHMENY-UHFFFAOYSA-N,SCSGVVIUUUPOOJ-GSVOUGTGSA-N	HMDB00744,C00711,HMDB00156,C00149,HMDB31518,C00497,HMDB32872,C03064	annotated
824	133.028	853.08	440359	710332	471784	772944	145341	1.07255e+06	840500	331075	1.62782e+06	737680	759854	2.00369e+06	2.68846e+06	1.25768e+06	492156	881417	331793	384938	267018	1840440	1.24004e+06	3.0605e+06	1.36236e+06	2.86143e+06	1.36665e+06	2.16769e+06	820108	868363	289718	362684	367728	158447	775212	620253	559542	419217	1.85476e+06	923698	943096	positive	Annotate in FrAnK				annotated
2605	133.051	440.02	1.21345e+06	2.03889e+06	5.93279e+06	23789164	74217216	60541920	59352660	56250940	65143136	70413792	59409096	54179548	50540436	1.24785e+06	1.95153e+06	6319531	24571824	57901448	59595004	55846920	56267428	53606596	23333662	21719504	17780784	20055200	1.30507e+06	2016187	6867072	21590482	57644840	54830020	46004712	41838972	59641512	74532856	52198368	48860068	44594672	negative	Annotate in FrAnK	2,3-Dihydroxyvaleric acid;2,3-dihydroxy-valeric acid;1-Deoxy-D-xylulose;2,3-Dihydroxy-2-methylbutanoic acid;(R)-glycerol 1-acetate;(R)-2,3-Dihydroxy-isovalerate;(R)-2,3-Dihydroxy-3-methylbutanoate;Deoxyribose;2,3-Dihydroxy-3-methylbutanoate;1-Deoxy-D-xylulose;2-Deoxy-alpha-D-ribopyranose;Deoxyribose;2-Deoxy-L-arabinose	CJXCLBPFKGZXJP-UHFFFAOYSA-N,CJXCLBPFKGZXJP-UHFFFAOYSA-N,KZVAAIRBJJYZOW-WISUUJSJSA-N,AOWPAWLEXIYETE-UHFFFAOYSA-N,KMZHZAAOEWVPSE-YFKPBYRVSA-N,JTEYKUFKXGDTEU-VKHMYHEASA-N,JTEYKUFKXGDTEU-VKHMYHEASA-N,PDWIQYODPROSQH-WISUUJSJSA-N,JTEYKUFKXGDTEU-UHFFFAOYSA-N,IGUZJYCAXLYZEE-RFZPGFLSSA-N,ZVQAVWAHRUNNPG-LMVFSUKVSA-N,PDWIQYODPROSQH-PYHARJCCSA-N,ZVQAVWAHRUNNPG-WISUUJSJSA-N	HMDB00421,LMFA01050384,HMDB01292,HMDB29576,HMDB12485,HMDB12141,C04272,HMDB03224,C04039,C06257,C08347,C01801,C02783	annotated
2673	133.051	524.13	97490.4	113536	309447	836638	2333330	2.513e+06	2.4236e+06	2049428	7743515	34884620	44468204	45876096	50264900	104740	123893	262382	850486	3.25854e+06	2.29827e+06	2426775	2.16304e+06	5.18141e+06	18355456	25048486	22869780	26630614	87877.6	110730	265481	777944	2.18602e+06	2.4137e+06	2.22636e+06	1.87219e+06	7793993	36924012	37424520	44666908	46606152	negative	Annotate in FrAnK	2,3-Dihydroxyvaleric acid;2,3-dihydroxy-valeric acid;1-Deoxy-D-xylulose;2,3-Dihydroxy-2-methylbutanoic acid;(R)-glycerol 1-acetate;(R)-2,3-Dihydroxy-isovalerate;(R)-2,3-Dihydroxy-3-methylbutanoate;Deoxyribose;2,3-Dihydroxy-3-methylbutanoate;1-Deoxy-D-xylulose;2-Deoxy-alpha-D-ribopyranose;Deoxyribose;2-Deoxy-L-arabinose	CJXCLBPFKGZXJP-UHFFFAOYSA-N,CJXCLBPFKGZXJP-UHFFFAOYSA-N,KZVAAIRBJJYZOW-WISUUJSJSA-N,AOWPAWLEXIYETE-UHFFFAOYSA-N,KMZHZAAOEWVPSE-YFKPBYRVSA-N,JTEYKUFKXGDTEU-VKHMYHEASA-N,JTEYKUFKXGDTEU-VKHMYHEASA-N,PDWIQYODPROSQH-WISUUJSJSA-N,JTEYKUFKXGDTEU-UHFFFAOYSA-N,IGUZJYCAXLYZEE-RFZPGFLSSA-N,ZVQAVWAHRUNNPG-LMVFSUKVSA-N,PDWIQYODPROSQH-PYHARJCCSA-N,ZVQAVWAHRUNNPG-WISUUJSJSA-N	HMDB00421,LMFA01050384,HMDB01292,HMDB29576,HMDB12485,HMDB12141,C04272,HMDB03224,C04039,C06257,C08347,C01801,C02783	annotated
2913	133.051	419.29	493097	848080	2701698	9537177	18960610	26803622	16262392	23084850	24337798	10301651	9206444	19281112	18536076	370158	660470	2.64427e+06	8.34189e+06	19107200	27000186	19823752	21241364	19996450	4.00677e+06	3658523	2800526	3.15309e+06	532497	899416	2327881	9295401	21665094	20972870	23732696	16379929	22478444	21851388	8561734	8292560	15140819	negative	Annotate in FrAnK	2,3-Dihydroxyvaleric acid;2,3-dihydroxy-valeric acid;1-Deoxy-D-xylulose;2,3-Dihydroxy-2-methylbutanoic acid;(R)-glycerol 1-acetate;(R)-2,3-Dihydroxy-isovalerate;(R)-2,3-Dihydroxy-3-methylbutanoate;Deoxyribose;2,3-Dihydroxy-3-methylbutanoate;1-Deoxy-D-xylulose;2-Deoxy-alpha-D-ribopyranose;Deoxyribose;2-Deoxy-L-arabinose	CJXCLBPFKGZXJP-UHFFFAOYSA-N,CJXCLBPFKGZXJP-UHFFFAOYSA-N,KZVAAIRBJJYZOW-WISUUJSJSA-N,AOWPAWLEXIYETE-UHFFFAOYSA-N,KMZHZAAOEWVPSE-YFKPBYRVSA-N,JTEYKUFKXGDTEU-VKHMYHEASA-N,JTEYKUFKXGDTEU-VKHMYHEASA-N,PDWIQYODPROSQH-WISUUJSJSA-N,JTEYKUFKXGDTEU-UHFFFAOYSA-N,IGUZJYCAXLYZEE-RFZPGFLSSA-N,ZVQAVWAHRUNNPG-LMVFSUKVSA-N,PDWIQYODPROSQH-PYHARJCCSA-N,ZVQAVWAHRUNNPG-WISUUJSJSA-N	HMDB00421,LMFA01050384,HMDB01292,HMDB29576,HMDB12485,HMDB12141,C04272,HMDB03224,C04039,C06257,C08347,C01801,C02783	annotated
3042	133.051	405.68	NA	342839	1.09447e+06	3.868e+06	9283657	12134478	NA	9373701	11064911	5940648	6.65444e+06	8.12733e+06	6326101	165803	NA	950205	NA	NA	9869801	NA	10828104	8089247	2.95945e+06	2.73187e+06	2.17791e+06	2.2972e+06	251591	325360	NA	NA	10747161	8654243	7.83443e+06	NA	9228681	10748099	7.84493e+06	6161026	5.87292e+06	negative	No Fragments	2,3-Dihydroxyvaleric acid;2,3-dihydroxy-valeric acid;1-Deoxy-D-xylulose;2,3-Dihydroxy-2-methylbutanoic acid;(R)-glycerol 1-acetate;(R)-2,3-Dihydroxy-isovalerate;(R)-2,3-Dihydroxy-3-methylbutanoate;Deoxyribose;2,3-Dihydroxy-3-methylbutanoate;1-Deoxy-D-xylulose;2-Deoxy-alpha-D-ribopyranose;Deoxyribose;2-Deoxy-L-arabinose	CJXCLBPFKGZXJP-UHFFFAOYSA-N,CJXCLBPFKGZXJP-UHFFFAOYSA-N,KZVAAIRBJJYZOW-WISUUJSJSA-N,AOWPAWLEXIYETE-UHFFFAOYSA-N,KMZHZAAOEWVPSE-YFKPBYRVSA-N,JTEYKUFKXGDTEU-VKHMYHEASA-N,JTEYKUFKXGDTEU-VKHMYHEASA-N,PDWIQYODPROSQH-WISUUJSJSA-N,JTEYKUFKXGDTEU-UHFFFAOYSA-N,IGUZJYCAXLYZEE-RFZPGFLSSA-N,ZVQAVWAHRUNNPG-LMVFSUKVSA-N,PDWIQYODPROSQH-PYHARJCCSA-N,ZVQAVWAHRUNNPG-WISUUJSJSA-N	HMDB00421,LMFA01050384,HMDB01292,HMDB29576,HMDB12485,HMDB12141,C04272,HMDB03224,C04039,C06257,C08347,C01801,C02783	annotated
3183	133.051	363.37	116104	103826	241686	1.34381e+06	3.09719e+06	3.75593e+06	2.56774e+06	2.4852e+06	2.81674e+06	1755636	1.95329e+06	1.47864e+06	2.07519e+06	79097.4	99149.5	256504	1.36134e+06	1.90482e+06	2.143e+06	3124100	1.98679e+06	2.1261e+06	1.02135e+06	1.42886e+06	891686	901380	92609.3	160777	412998	870023	2.24282e+06	2482934	1.70628e+06	1.72038e+06	2.68565e+06	2.66029e+06	2.33631e+06	1.86838e+06	2.39154e+06	negative	Annotate in FrAnK	2,3-Dihydroxyvaleric acid;2,3-dihydroxy-valeric acid;1-Deoxy-D-xylulose;2,3-Dihydroxy-2-methylbutanoic acid;(R)-glycerol 1-acetate;(R)-2,3-Dihydroxy-isovalerate;(R)-2,3-Dihydroxy-3-methylbutanoate;Deoxyribose;2,3-Dihydroxy-3-methylbutanoate;1-Deoxy-D-xylulose;2-Deoxy-alpha-D-ribopyranose;Deoxyribose;2-Deoxy-L-arabinose	CJXCLBPFKGZXJP-UHFFFAOYSA-N,CJXCLBPFKGZXJP-UHFFFAOYSA-N,KZVAAIRBJJYZOW-WISUUJSJSA-N,AOWPAWLEXIYETE-UHFFFAOYSA-N,KMZHZAAOEWVPSE-YFKPBYRVSA-N,JTEYKUFKXGDTEU-VKHMYHEASA-N,JTEYKUFKXGDTEU-VKHMYHEASA-N,PDWIQYODPROSQH-WISUUJSJSA-N,JTEYKUFKXGDTEU-UHFFFAOYSA-N,IGUZJYCAXLYZEE-RFZPGFLSSA-N,ZVQAVWAHRUNNPG-LMVFSUKVSA-N,PDWIQYODPROSQH-PYHARJCCSA-N,ZVQAVWAHRUNNPG-WISUUJSJSA-N	HMDB00421,LMFA01050384,HMDB01292,HMDB29576,HMDB12485,HMDB12141,C04272,HMDB03224,C04039,C06257,C08347,C01801,C02783	annotated
3681	133.051	580.02	40896.1	30832.6	70856.7	114245	252339	264575	232928	260554	293278	547997	558120	537935	801726	22068.6	43879.9	62106.8	152814	240772	257900	255980	219866	237354	267020	335474	338091	538405	29085.8	37054.9	63657.8	103093	236424	204031	201487	177675	292378	590116	501461	624287	556086	negative	No Fragments	2,3-Dihydroxyvaleric acid;2,3-dihydroxy-valeric acid;1-Deoxy-D-xylulose;2,3-Dihydroxy-2-methylbutanoic acid;(R)-glycerol 1-acetate;(R)-2,3-Dihydroxy-isovalerate;(R)-2,3-Dihydroxy-3-methylbutanoate;Deoxyribose;2,3-Dihydroxy-3-methylbutanoate;1-Deoxy-D-xylulose;2-Deoxy-alpha-D-ribopyranose;Deoxyribose;2-Deoxy-L-arabinose	CJXCLBPFKGZXJP-UHFFFAOYSA-N,CJXCLBPFKGZXJP-UHFFFAOYSA-N,KZVAAIRBJJYZOW-WISUUJSJSA-N,AOWPAWLEXIYETE-UHFFFAOYSA-N,KMZHZAAOEWVPSE-YFKPBYRVSA-N,JTEYKUFKXGDTEU-VKHMYHEASA-N,JTEYKUFKXGDTEU-VKHMYHEASA-N,PDWIQYODPROSQH-WISUUJSJSA-N,JTEYKUFKXGDTEU-UHFFFAOYSA-N,IGUZJYCAXLYZEE-RFZPGFLSSA-N,ZVQAVWAHRUNNPG-LMVFSUKVSA-N,PDWIQYODPROSQH-PYHARJCCSA-N,ZVQAVWAHRUNNPG-WISUUJSJSA-N	HMDB00421,LMFA01050384,HMDB01292,HMDB29576,HMDB12485,HMDB12141,C04272,HMDB03224,C04039,C06257,C08347,C01801,C02783	annotated
3566	133.066	1445.35	72627.7	72940.5	68479.9	54870.6	50268.6	58213.3	61271.4	75157.3	60909.4	59720.1	58097.7	63480.1	60508	80344.1	62857.2	79661.6	65740.4	56086.9	71212.9	69104.1	55210.4	55092.1	53792.4	60975.6	53691.5	52128.6	57295.6	67577.9	58105.9	69654.6	48021.8	78285.3	63097.6	71559.7	52101	59765.5	73830.9	68179.7	82324.8	negative	No Fragments	7-Nonene-3,5-diyn-1-ol;Chavicol;Chavicol;Indan-1-ol;Indan-1-ol;m-Methylacetophenone;(Z)-4-(1-Propenyl)phenol;Cinnamyl alcohol;trans-Cinnamyl alcohol;Cinnamyl alcohol;(4-Methylphenyl)acetaldehyde;4-Ethylbenzaldehyde;2,4-Dimethylbenzaldehyde;o-Vinylanisole;2-Phenylpropanal;3-Phenylpropanal;4'-Methylacetophenone;1-Phenyl-1-propanone;Isochavicol;Phenylacetone	BPNAUFVEGQLPFM-NSCUHMNNSA-N,RGIBXDHONMXTLI-UHFFFAOYSA-N,RGIBXDHONMXTLI-UHFFFAOYSA-N,YIAPLDFPUUJILH-UHFFFAOYSA-N,YIAPLDFPUUJILH-UHFFFAOYSA-N,FSPSELPMWGWDRY-UHFFFAOYSA-N,UMFCIIBZHQXRCJ-IHWYPQMZSA-N,OOCCDEMITAIZTP-UHFFFAOYSA-N,OOCCDEMITAIZTP-QPJJXVBHSA-N,OOCCDEMITAIZTP-QPJJXVBHSA-N,CIXAYNMKFFQEFU-UHFFFAOYSA-N,QNGNSVIICDLXHT-UHFFFAOYSA-N,GISVICWQYMUPJF-UHFFFAOYSA-N,SFBTTWXNCQVIEC-UHFFFAOYSA-N,IQVAERD…	HMDB34563,HMDB34107,C16930,HMDB59601,C01710,HMDB59895,HMDB30839,HMDB29697,HMDB29698,C02394,HMDB29639,HMDB32024,HMDB32142,HMDB36441,HMDB31626,HMDB33716,HMDB32608,HMDB32623,C20464,C15512	annotated
1731	133.097	1004.12	48897.8	44167.7	39181.5	56178.4	21490.7	47580.1	51845.9	43484.4	64545.8	96389.1	159297	140892	90734.2	21653	50547.8	37614.3	34828.9	36563.3	32304.2	37340.6	82613.1	405186	419325	438414	288750	210035	45190.5	44056.1	37870.3	43884	38144.2	41520.3	60099.9	42281.7	56064.1	42605.3	74131	90471.3	75297.9	positive	No Fragments	Ornithine;L-Ornithine;L-Ornithine;D-Ornithine;D-Ornithine;L-Ornithine monochlorohydrate/ornithine;Ornithine;2,5-Diaminopentanoic acid;3-Aminopropane-1,2-diol;(2R,4S)-2,4-Diaminopentanoate	AHLPHDHHMVZTML-BYPYZUCNSA-N,AHLPHDHHMVZTML-BYPYZUCNSA-N,AHLPHDHHMVZTML-BYPYZUCNSA-N,AHLPHDHHMVZTML-SCSAIBSYSA-N,AHLPHDHHMVZTML-SCSAIBSYSA-N,AHLPHDHHMVZTML-UHFFFAOYSA-N,AHLPHDHHMVZTML-UHFFFAOYSA-N,AHLPHDHHMVZTML-UHFFFAOYSA-N,KQIGMPWTAHJUMN-VKHMYHEASA-N,PCEJMSIIDXUDSN-IUYQGCFVSA-N	HMDB00214,C00077,Std2_1_20MAY19_20190611_110318_40,HMDB03374,C00515,HMDB32455,C01602,LMFA01100057,C06057,C03943	identified
3704	133.992	457.96	113542	355011	132256	104799	188903	107849	125776	193793	140973	257782	69366.2	192482	187815	277990	249585	284598	497107	814461	426785	295111	213888	325378	265108	339668	510375	122623	523561	171802	371818	482768	320053	289178	321464	238982	695369	233120	122211	162414	205114	negative	Annotate in FrAnK				annotated
72	134.019	732.58	NA	NA	NA	NA	NA	NA	NA	101548	504324	1.20333e+06	1.00083e+06	1.1467e+06	1.08648e+06	NA	NA	NA	NA	NA	NA	NA	NA	369793	1.19531e+06	1.4393e+06	871567	1.19277e+06	NA	NA	NA	NA	NA	NA	NA	NA	356024	1.0247e+06	1.12565e+06	930365	1.03585e+06	positive	No Fragments				annotated
3850	134.047	529.12	24487.2	15056.9	24881.9	358398	146314	78941.1	225477	44570.9	125256	129037	118815	163705	146965	36761	15840.1	71865.6	327923	383917	82315.5	185631	156625	372528	141787	175310	128151	220558	38745.9	13550.8	96049.4	522631	411190	50414.8	144053	79406.2	392365	163105	206973	186680	217879	negative	No Fragments	Adenine;Adenine;Adenine	GFFGJBXGBJISGV-UHFFFAOYSA-N,GFFGJBXGBJISGV-UHFFFAOYSA-N,GFFGJBXGBJISGV-UHFFFAOYSA-N	HMDB00034,C00147,Std1_2_20MAY19_20190611_110002_6	identified
3328	134.054	432.7	34917.3	91542.5	323237	736934	2038490	2.34511e+06	2.03021e+06	2.19842e+06	2.26235e+06	2300150	1.53964e+06	1.7151e+06	1.53751e+06	49041	91131.3	295207	859590	1.76659e+06	2.06706e+06	2.04489e+06	1.76154e+06	1.44447e+06	705834	527803	601668	546136	61195	101111	236820	816273	2.0211e+06	1.63132e+06	1951948	1.61672e+06	1.9024e+06	1.94221e+06	1.54659e+06	1.53263e+06	1.32401e+06	negative	No Fragments				annotated
3643	134.054	489.35	NA	NA	18699.6	24037.5	151382	88671.2	66341	59479.2	424629	642128	955775	1.06336e+06	1.06147e+06	NA	NA	6799.13	41719.7	163324	62247.2	57059.4	60010.5	129528	330013	539896	374320	404582	NA	NA	7070.91	21939.5	82425.3	64349.8	58829.3	51271.7	181020	472549	808630	724093	786572	negative	No Fragments				annotated
3881	134.054	382.19	NA	NA	NA	163133	359231	480564	210198	246368	361246	339198	209669	286297	305025	NA	NA	NA	118861	257130	265702	403477	311192	296473	124419	143966	91762.1	108142	NA	NA	NA	119994	309609	318719	227127	200344	342634	446355	343696	339195	307195	negative	No Fragments				annotated
591	134.081	414.39	87307.1	59591.7	347680	525802	1.60359e+06	3034033	4196832	419768	476416	465626	1.36963e+06	5.08353e+06	3.27243e+06	49107.2	129939	135278	358765	188668	2.91435e+06	2.55288e+06	3.83941e+06	4363661	565702	303894	956180	298120	93043.6	162825	264201	120004	1.55575e+06	2.24331e+06	8.08328e+06	4.86988e+06	6.17723e+06	4437187	1.53497e+06	305869	4.21784e+06	positive	L-beta-Homothreonine (C5H11NO3) Prob = 95.8400000000	Glycerol;Glycerol;1,4-Dideoxy-1,4-imino-D-ribitol;N-Lactoyl ethanolamine;L-2-Amino-5-hydroxypentanoic acid;N-Hydroxy-L-valine	PEDCQBHIVMGVHV-UHFFFAOYSA-N,PEDCQBHIVMGVHV-UHFFFAOYSA-N,OQEBIHBLFRADNM-UHFFFAOYSA-N,RZCHTMXTKQHYDT-UHFFFAOYSA-N,CZWARROQQFCFJB-UHFFFAOYSA-N,PXEKBQAJOBYINU-BYPYZUCNSA-N	HMDB00131,C00116,HMDB39499,HMDB32356,HMDB31658,C20313	annotated+fragment
1498	134.081	727.15	53629.1	77336	76870.4	212846	713704	625009	630206	403959	356082	367874	497930	431165	561782	59047.8	72111.2	93276.3	188336	331254	434926	548580	588999	418026	461582	341706	525965	458152	59045.6	52422.8	84832	231443	720966	687978	467605	464904	539948	406817	419837	477116	524179	positive	No Fragments	Glycerol;Glycerol;1,4-Dideoxy-1,4-imino-D-ribitol;N-Lactoyl ethanolamine;L-2-Amino-5-hydroxypentanoic acid;N-Hydroxy-L-valine	PEDCQBHIVMGVHV-UHFFFAOYSA-N,PEDCQBHIVMGVHV-UHFFFAOYSA-N,OQEBIHBLFRADNM-UHFFFAOYSA-N,RZCHTMXTKQHYDT-UHFFFAOYSA-N,CZWARROQQFCFJB-UHFFFAOYSA-N,PXEKBQAJOBYINU-BYPYZUCNSA-N	HMDB00131,C00116,HMDB39499,HMDB32356,HMDB31658,C20313	annotated
1660	134.081	376.56	63249.2	58877	73689.6	89935.3	171314	230146	320498	345041	476416	349267	393283	409435	236885	49107.2	59098.4	55942.2	94101	188668	354258	249029	297572	299446	296894	296864	236758	267907	62467.2	60345.1	77097.7	90419.4	148179	228042	505989	405431	432027	365261	386440	305869	265606	positive	L-beta-Homothreonine (C5H11NO3) Prob = 76.5000000000	Glycerol;Glycerol;1,4-Dideoxy-1,4-imino-D-ribitol;N-Lactoyl ethanolamine;L-2-Amino-5-hydroxypentanoic acid;N-Hydroxy-L-valine	PEDCQBHIVMGVHV-UHFFFAOYSA-N,PEDCQBHIVMGVHV-UHFFFAOYSA-N,OQEBIHBLFRADNM-UHFFFAOYSA-N,RZCHTMXTKQHYDT-UHFFFAOYSA-N,CZWARROQQFCFJB-UHFFFAOYSA-N,PXEKBQAJOBYINU-BYPYZUCNSA-N	HMDB00131,C00116,HMDB39499,HMDB32356,HMDB31658,C20313	annotated+fragment
2036	134.081	617.79	48218.5	49558.9	24125.9	42403.1	46748.6	59988.7	59876.8	63307.1	54960.7	94289.9	155523	143958	146890	59889.8	35923.1	31212.9	49018.2	47932.4	45796.1	50379.9	48384.2	66445.8	160705	191037	211921	256814	23532.8	41068.1	47378	50612.9	55326.5	71818.9	28241.4	55747.2	67699	80725.5	100401	116397	140418	positive	No Fragments	Glycerol;Glycerol;1,4-Dideoxy-1,4-imino-D-ribitol;N-Lactoyl ethanolamine;L-2-Amino-5-hydroxypentanoic acid;N-Hydroxy-L-valine	PEDCQBHIVMGVHV-UHFFFAOYSA-N,PEDCQBHIVMGVHV-UHFFFAOYSA-N,OQEBIHBLFRADNM-UHFFFAOYSA-N,RZCHTMXTKQHYDT-UHFFFAOYSA-N,CZWARROQQFCFJB-UHFFFAOYSA-N,PXEKBQAJOBYINU-BYPYZUCNSA-N	HMDB00131,C00116,HMDB39499,HMDB32356,HMDB31658,C20313	annotated
2055	134.081	305.79	72060.1	56613.4	47286.1	78628.4	127229	180635	172826	168862	229469	158122	192813	147659	101654	41792.4	45613	30510.2	61391.7	81438.6	145130	235457	174608	236467	142349	100498	107682	102946	45582.8	60514	60659.6	76325.7	91157.7	148600	156091	154198	213676	183647	153641	121623	107718	positive	No Fragments	Glycerol;Glycerol;1,4-Dideoxy-1,4-imino-D-ribitol;N-Lactoyl ethanolamine;L-2-Amino-5-hydroxypentanoic acid;N-Hydroxy-L-valine	PEDCQBHIVMGVHV-UHFFFAOYSA-N,PEDCQBHIVMGVHV-UHFFFAOYSA-N,OQEBIHBLFRADNM-UHFFFAOYSA-N,RZCHTMXTKQHYDT-UHFFFAOYSA-N,CZWARROQQFCFJB-UHFFFAOYSA-N,PXEKBQAJOBYINU-BYPYZUCNSA-N	HMDB00131,C00116,HMDB39499,HMDB32356,HMDB31658,C20313	annotated
2058	134.081	293.81	72060.1	56613.4	47286.1	78628.4	127229	180635	155658	156889	92215.5	69086.3	192813	96081.6	67765	43710.7	46417.8	30510.2	61391.7	81438.6	106025	235457	151399	135686	111836	98697.9	84094.9	100618	45582.8	60514	50560.1	76263.5	83114.6	148600	108102	99701.7	129719	49825.9	39328.7	76696.8	65227.1	positive	No Fragments	Glycerol;Glycerol;1,4-Dideoxy-1,4-imino-D-ribitol;N-Lactoyl ethanolamine;L-2-Amino-5-hydroxypentanoic acid;N-Hydroxy-L-valine	PEDCQBHIVMGVHV-UHFFFAOYSA-N,PEDCQBHIVMGVHV-UHFFFAOYSA-N,OQEBIHBLFRADNM-UHFFFAOYSA-N,RZCHTMXTKQHYDT-UHFFFAOYSA-N,CZWARROQQFCFJB-UHFFFAOYSA-N,PXEKBQAJOBYINU-BYPYZUCNSA-N	HMDB00131,C00116,HMDB39499,HMDB32356,HMDB31658,C20313	annotated
678	134.118	756.1	188708	378695	333791	174422	167505	282915	95741.8	359095	166523	585091	1.22921e+06	258397	254796	244907	110004	122430	190640	205093	418759	94767.6	135200	60393.9	116447	113483	137008	194853	161599	127075	113341	293824	112371	94465.6	109061	80281.2	109398	833035	966304	5.2664e+06	279877	positive	Annotate in FrAnK				annotated
3388	134.865	738.08	623530	649736	495942	539532	861011	554652	701632	360398	309033	361740	614548	557449	804666	800074	586894	374110	677960	240294	502402	1.09664e+06	469343	372524	534350	489815	560136	716602	527840	522080	578711	547820	826263	781184	533794	448012	440298	297390	491790	665114	708793	negative	Annotate in FrAnK				annotated
3606	134.865	1408.71	69339.2	91644.3	95768.6	69077.6	101136	64586.4	83169.1	93016.7	93118.7	89541.1	82747.4	100269	94235	114141	76777.7	74861.4	82780.7	60416.9	75693.9	86185.7	96754.2	82662.9	76618.2	74546.4	81350.7	104764	76418.8	75935.7	74794.7	90357.9	85053.8	62411.3	100312	83489.5	83819	88842.5	85353.3	77794.2	86441.2	negative	No Fragments				annotated
2927	134.916	851.8	11242827	1136005	960962	1.44555e+06	8974321	1.42459e+06	13666750	10448484	1.15823e+06	15372276	20907662	1.52253e+06	20118568	1.28253e+06	11063207	1.29625e+06	15948390	13645375	14310980	1.9304e+06	21787788	3.49829e+06	25695866	2813356	24892182	17603590	2269702	1.35845e+06	14952737	15215752	14743532	11737865	2.33423e+06	18549392	18740696	17455608	1.87308e+06	21094450	19402882	negative	Annotate in FrAnK	Potassium sulfate	OTYBMLCTZGSZBG-UHFFFAOYSA-L	C13192	annotated
4614	134.916	882.89	28096.9	NA	12983.5	NA	19784.7	5053.77	31407.5	22347	13365.9	28753.2	38227.6	17232.2	80566.8	6721.12	17885.3	11503.6	33212.9	18858	24436.1	11217.7	35414.8	20203	31961.1	NA	28425.7	42751	13163.3	11062.2	28608.6	22090.6	23820.9	19687.1	5428.23	37270.3	39220.1	16357.2	22715.6	28797.6	37377.4	negative	No Fragments	Potassium sulfate	OTYBMLCTZGSZBG-UHFFFAOYSA-L	C13192	annotated
3890	134.961	829.31	149974	170712	368312	236243	334546	269982	165087	364399	331352	216120	123645	352125	230533	468613	176010	323369	225777	251021	311452	290268	120548	175040	122698	192086	175557	305332	183289	215484	127338	299616	255386	123129	384775	292392	129802	184709	299641	168083	159427	negative	Annotate in FrAnK				annotated
4358	134.961	1390.79	66347.7	70117.9	145981	78592.8	132678	71900.4	57554.7	149863	129971	120040	64235.9	168235	104818	134183	56841.1	140268	94805.6	105299	140716	85862.3	55332.2	53123.8	62092.2	80905	75686.2	112714	72636.5	70139.1	64045.1	134306	100431	61570.2	171029	167154	70272.4	105629	120221	68989.6	84345.8	negative	No Fragments				annotated
3612	134.986	1405.86	39438.7	42069.7	52155.6	44255.1	36431.9	43788.3	42917	42679.9	55294.4	63632.1	46136.6	42240.9	40077.2	40541.9	39359.6	73712	40246.5	71024.8	51093.3	42630.2	48823.4	46336.7	43096.8	40821.4	42452.8	41530.9	42959.5	39600.1	42531.8	54554.4	39184.1	42631.5	44404.2	43241	53161.1	74868.1	56037.4	39381.5	40761.7	negative	No Fragments				annotated
3806	134.986	1316.33	60891.6	64041.2	68984.3	56605.6	47592.2	55544.7	68816.4	52136.6	77337.9	97892.3	60090	65422.1	71251.9	49873.7	59940.2	103469	58800.9	132268	75703.8	65880.8	59185.6	61280.1	63916.9	58296.6	53836	55545.3	60268.4	63100.3	59676.2	69157.4	55881.1	60922.9	56323.8	56034.5	63284.8	115608	94810	62969.3	58184.8	negative	No Fragments				annotated
4684	134.986	1052.55	18942.3	20743.8	27655.5	23124	14357.3	18236.3	19885.6	21691.1	30167.4	45758.2	20645.1	23788.3	18505.5	14711.8	20904.7	43502.4	14867.2	57081.4	32104.8	15968.4	21396.6	19514.9	22574.1	18772.5	16084.6	15828.7	24228.8	19818.1	24431.6	29012.1	17151.1	19068.5	20012.3	25797.8	20477.1	46807.3	35419.9	22419.8	18047.5	negative	No Fragments				annotated
4603	135.03	577.57	26815.1	28491.2	27928	NA	NA	NA	NA	14149	NA	NA	NA	NA	NA	27156.3	22378	33600.7	36146.9	36848.8	NA	84301.6	NA	NA	NA	NA	NA	NA	50911.1	60581.6	59800.3	65099.5	NA	7062.47	NA	NA	NA	NA	NA	NA	NA	negative	No Fragments	Threonic acid;Erythronic acid;L-threonic Acid;Threonate	JPIJQSOTBSSVTP-GBXIJSLDSA-N,JPIJQSOTBSSVTP-PWNYCUMCSA-N,JPIJQSOTBSSVTP-STHAYSLISA-N,JPIJQSOTBSSVTP-STHAYSLISA-N	HMDB00943,HMDB00613,HMDB62620,C01620	annotated
3073	135.031	566.95	NA	NA	NA	120574	142699	41206.5	81190	NA	589786	4612334	5258901	5.70875e+06	6323118	NA	NA	30289.8	87568.8	102734	76627.1	198658	470279	2.39508e+06	7476713	8663661	8538029	9141382	NA	NA	17278.4	68817.1	73833.8	7344.1	225929	132119	584209	4.00595e+06	4.86858e+06	5451043	5753149	negative	Allopurinol (C5H4N4O) Prob = 98.1400000000	Hypoxanthine;Hypoxanthine;Hypoxanthine;Allopurinol	FDGQSTZJBFJUBT-UHFFFAOYSA-N,FDGQSTZJBFJUBT-UHFFFAOYSA-N,FDGQSTZJBFJUBT-UHFFFAOYSA-N,OFCNXPDARWKPPY-UHFFFAOYSA-N	HMDB00157,C00262,Std2_1_20MAY19_20190611_110318_12,HMDB14581	identified+fragment
4528	135.031	621.39	NA	NA	NA	NA	NA	NA	NA	NA	NA	24592.5	47994.2	67781.9	55622.7	NA	NA	NA	NA	NA	NA	NA	NA	11536.3	55604.6	73666.2	106013	79345.1	NA	NA	NA	NA	NA	NA	NA	NA	NA	23598.5	35087.1	48121.8	53342.5	negative	No Fragments	Hypoxanthine;Hypoxanthine;Allopurinol	FDGQSTZJBFJUBT-UHFFFAOYSA-N,FDGQSTZJBFJUBT-UHFFFAOYSA-N,OFCNXPDARWKPPY-UHFFFAOYSA-N	HMDB00157,C00262,HMDB14581	annotated
3638	135.045	363.94	389444	396883	538959	232209	383051	563311	366057	645061	474872	461106	289743	386876	255905	382712	178793	266346	313919	607815	1.08644e+06	382448	283804	290541	251910	338544	281767	327071	420123	541700	278988	375430	745263	668072	522620	817153	278962	648993	334186	368452	409212	negative	Annotate in FrAnK	Phenylacetic acid;Phenylacetic acid;alpha-Methyl-2-furanacrolein;2-Methoxybenzaldehyde;Methyl benzoate;3-(3-Furanyl)-2-methyl-2-propenal;Phenyl acetate;Phenyl acetate;Phenyl acetate;4-Methoxybenzaldehyde;p-Anisaldehyde;4-Methylbenzoic acid;Toluate;2-Methylbenzoic acid;o-Toluate;Benzyl formate;Benzylformate;3-Methoxybenzaldehyde;4-(2-Furanyl)-3-buten-2-one;M-toluic Acid;m-Methylbenzoate;4-Hydroxyp…	WLJVXDMOQOGPHL-UHFFFAOYSA-N,WLJVXDMOQOGPHL-UHFFFAOYSA-N,ZNBXZUKDRRRQJK-FNORWQNLSA-N,PKZJLOCLABXVMC-UHFFFAOYSA-N,QPJVMBTYPHYUOC-UHFFFAOYSA-N,WHDVHEXMVPUJNI-DAXSKMNVSA-N,IPBVNPXQWQGGJP-UHFFFAOYSA-N,IPBVNPXQWQGGJP-UHFFFAOYSA-N,IPBVNPXQWQGGJP-UHFFFAOYSA-N,ZRSNZINYAWTAHE-UHFFFAOYSA-N,ZRSNZINYAWTAHE-UHFFFAOYSA-N,LPNBBFKOUUSUDB-UHFFFAOYSA-N,LPNBBFKOUUSUDB-UHFFFAOYSA-N,ZWLPBLYKEWSWPD-UHFFFAOYSA-N,ZWLPBLY…	HMDB00209,C07086,HMDB38176,HMDB33766,HMDB33968,HMDB40638,HMDB40733,C00548,C15583,HMDB29686,C10761,HMDB29635,C01454,HMDB02340,C07215,HMDB41485,C05613,HMDB31459,HMDB33128,HMDB62810,C07211,HMDB03767,C03765,HMDB32400,HMDB32603,HMDB32568,C06224,C07085,C10700,C07189,C14087,C20645	annotated
3667	135.045	294.26	251980	273614	738312	232209	278707	222766	282488	259798	412427	561303	923411	627930	294781	322450	217776	246535	295609	412485	367773	271810	206034	270212	235642	756713	295142	667170	340875	541700	263118	789868	273440	248118	254584	354299	278962	870581	584757	917338	309558	negative	Annotate in FrAnK	Phenylacetic acid;Phenylacetic acid;alpha-Methyl-2-furanacrolein;2-Methoxybenzaldehyde;Methyl benzoate;3-(3-Furanyl)-2-methyl-2-propenal;Phenyl acetate;Phenyl acetate;Phenyl acetate;4-Methoxybenzaldehyde;p-Anisaldehyde;4-Methylbenzoic acid;Toluate;2-Methylbenzoic acid;o-Toluate;Benzyl formate;Benzylformate;3-Methoxybenzaldehyde;4-(2-Furanyl)-3-buten-2-one;M-toluic Acid;m-Methylbenzoate;4-Hydroxyp…	WLJVXDMOQOGPHL-UHFFFAOYSA-N,WLJVXDMOQOGPHL-UHFFFAOYSA-N,ZNBXZUKDRRRQJK-FNORWQNLSA-N,PKZJLOCLABXVMC-UHFFFAOYSA-N,QPJVMBTYPHYUOC-UHFFFAOYSA-N,WHDVHEXMVPUJNI-DAXSKMNVSA-N,IPBVNPXQWQGGJP-UHFFFAOYSA-N,IPBVNPXQWQGGJP-UHFFFAOYSA-N,IPBVNPXQWQGGJP-UHFFFAOYSA-N,ZRSNZINYAWTAHE-UHFFFAOYSA-N,ZRSNZINYAWTAHE-UHFFFAOYSA-N,LPNBBFKOUUSUDB-UHFFFAOYSA-N,LPNBBFKOUUSUDB-UHFFFAOYSA-N,ZWLPBLYKEWSWPD-UHFFFAOYSA-N,ZWLPBLY…	HMDB00209,C07086,HMDB38176,HMDB33766,HMDB33968,HMDB40638,HMDB40733,C00548,C15583,HMDB29686,C10761,HMDB29635,C01454,HMDB02340,C07215,HMDB41485,C05613,HMDB31459,HMDB33128,HMDB62810,C07211,HMDB03767,C03765,HMDB32400,HMDB32603,HMDB32568,C06224,C07085,C10700,C07189,C14087,C20645	annotated
3349	135.045	418.99	1.8266e+06	1.43584e+06	1042916	1.09766e+06	1.69205e+06	1.15708e+06	2.08048e+06	1.47539e+06	1.20231e+06	1200757	786549	863225	917107	1.07115e+06	992325	898440	1.43391e+06	1.84792e+06	1.20903e+06	1587982	774492	1.19855e+06	1.32455e+06	1.31313e+06	1.45938e+06	887761	1.72906e+06	1.41349e+06	1014850	1.05728e+06	1034345	1.03693e+06	1.32801e+06	1.49733e+06	1.68756e+06	1.34024e+06	1.71283e+06	1.43569e+06	1.27595e+06	negative	No Fragments	Phenylacetic acid;Phenylacetic acid;alpha-Methyl-2-furanacrolein;2-Methoxybenzaldehyde;Methyl benzoate;3-(3-Furanyl)-2-methyl-2-propenal;Phenyl acetate;Phenyl acetate;Phenyl acetate;4-Methoxybenzaldehyde;p-Anisaldehyde;4-Methylbenzoic acid;Toluate;2-Methylbenzoic acid;o-Toluate;Benzyl formate;Benzylformate;3-Methoxybenzaldehyde;4-(2-Furanyl)-3-buten-2-one;M-toluic Acid;m-Methylbenzoate;4-Hydroxyp…	WLJVXDMOQOGPHL-UHFFFAOYSA-N,WLJVXDMOQOGPHL-UHFFFAOYSA-N,ZNBXZUKDRRRQJK-FNORWQNLSA-N,PKZJLOCLABXVMC-UHFFFAOYSA-N,QPJVMBTYPHYUOC-UHFFFAOYSA-N,WHDVHEXMVPUJNI-DAXSKMNVSA-N,IPBVNPXQWQGGJP-UHFFFAOYSA-N,IPBVNPXQWQGGJP-UHFFFAOYSA-N,IPBVNPXQWQGGJP-UHFFFAOYSA-N,ZRSNZINYAWTAHE-UHFFFAOYSA-N,ZRSNZINYAWTAHE-UHFFFAOYSA-N,LPNBBFKOUUSUDB-UHFFFAOYSA-N,LPNBBFKOUUSUDB-UHFFFAOYSA-N,ZWLPBLYKEWSWPD-UHFFFAOYSA-N,ZWLPBLY…	HMDB00209,C07086,HMDB38176,HMDB33766,HMDB33968,HMDB40638,HMDB40733,C00548,C15583,HMDB29686,C10761,HMDB29635,C01454,HMDB02340,C07215,HMDB41485,C05613,HMDB31459,HMDB33128,HMDB62810,C07211,HMDB03767,C03765,HMDB32400,HMDB32603,HMDB32568,C06224,C07085,C10700,C07189,C14087,C20645	annotated
3637	135.045	372.29	547452	396883	538959	216390	383051	563311	366057	645061	474872	461106	419546	393107	255905	382712	218670	362589	313919	607815	1.08644e+06	382448	283804	373082	251910	338544	281767	327071	420123	349672	278988	405083	745263	668072	522620	817153	237449	648993	334186	368452	409212	negative	Annotate in FrAnK	Phenylacetic acid;Phenylacetic acid;alpha-Methyl-2-furanacrolein;2-Methoxybenzaldehyde;Methyl benzoate;3-(3-Furanyl)-2-methyl-2-propenal;Phenyl acetate;Phenyl acetate;Phenyl acetate;4-Methoxybenzaldehyde;p-Anisaldehyde;4-Methylbenzoic acid;Toluate;2-Methylbenzoic acid;o-Toluate;Benzyl formate;Benzylformate;3-Methoxybenzaldehyde;4-(2-Furanyl)-3-buten-2-one;M-toluic Acid;m-Methylbenzoate;4-Hydroxyp…	WLJVXDMOQOGPHL-UHFFFAOYSA-N,WLJVXDMOQOGPHL-UHFFFAOYSA-N,ZNBXZUKDRRRQJK-FNORWQNLSA-N,PKZJLOCLABXVMC-UHFFFAOYSA-N,QPJVMBTYPHYUOC-UHFFFAOYSA-N,WHDVHEXMVPUJNI-DAXSKMNVSA-N,IPBVNPXQWQGGJP-UHFFFAOYSA-N,IPBVNPXQWQGGJP-UHFFFAOYSA-N,IPBVNPXQWQGGJP-UHFFFAOYSA-N,ZRSNZINYAWTAHE-UHFFFAOYSA-N,ZRSNZINYAWTAHE-UHFFFAOYSA-N,LPNBBFKOUUSUDB-UHFFFAOYSA-N,LPNBBFKOUUSUDB-UHFFFAOYSA-N,ZWLPBLYKEWSWPD-UHFFFAOYSA-N,ZWLPBLY…	HMDB00209,C07086,HMDB38176,HMDB33766,HMDB33968,HMDB40638,HMDB40733,C00548,C15583,HMDB29686,C10761,HMDB29635,C01454,HMDB02340,C07215,HMDB41485,C05613,HMDB31459,HMDB33128,HMDB62810,C07211,HMDB03767,C03765,HMDB32400,HMDB32603,HMDB32568,C06224,C07085,C10700,C07189,C14087,C20645	annotated
889	135.08	1436.42	1335821	1.23623e+06	1.76649e+06	1.13161e+06	1.08167e+06	1.12431e+06	1.05787e+06	2.22049e+06	1.68918e+06	1.62327e+06	1.17916e+06	1.85999e+06	1.19719e+06	1.04304e+06	1.15956e+06	2.47604e+06	1.08042e+06	2190394	1.85908e+06	1.15501e+06	1.17218e+06	1.13833e+06	1.24824e+06	1.17919e+06	1.15016e+06	1.14538e+06	1.09093e+06	1.1246e+06	1295273	2.16985e+06	1.18159e+06	1.20281e+06	1.59266e+06	1.97298e+06	1.22562e+06	1.56929e+06	2.15658e+06	1.34355e+06	1.26829e+06	positive	Annotate in FrAnK	7-Nonene-3,5-diyn-1-ol;Chavicol;Chavicol;Indan-1-ol;Indan-1-ol;m-Methylacetophenone;(Z)-4-(1-Propenyl)phenol;Cinnamyl alcohol;trans-Cinnamyl alcohol;Cinnamyl alcohol;(4-Methylphenyl)acetaldehyde;4-Ethylbenzaldehyde;2,4-Dimethylbenzaldehyde;o-Vinylanisole;2-Phenylpropanal;3-Phenylpropanal;4'-Methylacetophenone;1-Phenyl-1-propanone;Isochavicol;Phenylacetone	BPNAUFVEGQLPFM-NSCUHMNNSA-N,RGIBXDHONMXTLI-UHFFFAOYSA-N,RGIBXDHONMXTLI-UHFFFAOYSA-N,YIAPLDFPUUJILH-UHFFFAOYSA-N,YIAPLDFPUUJILH-UHFFFAOYSA-N,FSPSELPMWGWDRY-UHFFFAOYSA-N,UMFCIIBZHQXRCJ-IHWYPQMZSA-N,OOCCDEMITAIZTP-UHFFFAOYSA-N,OOCCDEMITAIZTP-QPJJXVBHSA-N,OOCCDEMITAIZTP-QPJJXVBHSA-N,CIXAYNMKFFQEFU-UHFFFAOYSA-N,QNGNSVIICDLXHT-UHFFFAOYSA-N,GISVICWQYMUPJF-UHFFFAOYSA-N,SFBTTWXNCQVIEC-UHFFFAOYSA-N,IQVAERD…	HMDB34563,HMDB34107,C16930,HMDB59601,C01710,HMDB59895,HMDB30839,HMDB29697,HMDB29698,C02394,HMDB29639,HMDB32024,HMDB32142,HMDB36441,HMDB31626,HMDB33716,HMDB32608,HMDB32623,C20464,C15512	annotated
994	135.08	391.99	1.08504e+06	1.04569e+06	1.66967e+06	1.04107e+06	1.09427e+06	1.05878e+06	1.00654e+06	1.85521e+06	1.57569e+06	1.57185e+06	1.03173e+06	1.46977e+06	996621	1.03945e+06	1.04426e+06	1.49795e+06	1.05455e+06	1.65683e+06	1.60675e+06	1.02799e+06	1.06629e+06	1.12872e+06	983095	990569	1.00502e+06	968185	1.08217e+06	1.02202e+06	1.03571e+06	1.54006e+06	1.09477e+06	982040	1.53601e+06	1.54219e+06	953756	1.59904e+06	2.00734e+06	968094	1.02531e+06	positive	Annotate in FrAnK	7-Nonene-3,5-diyn-1-ol;Chavicol;Chavicol;Indan-1-ol;Indan-1-ol;m-Methylacetophenone;(Z)-4-(1-Propenyl)phenol;Cinnamyl alcohol;trans-Cinnamyl alcohol;Cinnamyl alcohol;(4-Methylphenyl)acetaldehyde;4-Ethylbenzaldehyde;2,4-Dimethylbenzaldehyde;o-Vinylanisole;2-Phenylpropanal;3-Phenylpropanal;4'-Methylacetophenone;1-Phenyl-1-propanone;Isochavicol;Phenylacetone	BPNAUFVEGQLPFM-NSCUHMNNSA-N,RGIBXDHONMXTLI-UHFFFAOYSA-N,RGIBXDHONMXTLI-UHFFFAOYSA-N,YIAPLDFPUUJILH-UHFFFAOYSA-N,YIAPLDFPUUJILH-UHFFFAOYSA-N,FSPSELPMWGWDRY-UHFFFAOYSA-N,UMFCIIBZHQXRCJ-IHWYPQMZSA-N,OOCCDEMITAIZTP-UHFFFAOYSA-N,OOCCDEMITAIZTP-QPJJXVBHSA-N,OOCCDEMITAIZTP-QPJJXVBHSA-N,CIXAYNMKFFQEFU-UHFFFAOYSA-N,QNGNSVIICDLXHT-UHFFFAOYSA-N,GISVICWQYMUPJF-UHFFFAOYSA-N,SFBTTWXNCQVIEC-UHFFFAOYSA-N,IQVAERD…	HMDB34563,HMDB34107,C16930,HMDB59601,C01710,HMDB59895,HMDB30839,HMDB29697,HMDB29698,C02394,HMDB29639,HMDB32024,HMDB32142,HMDB36441,HMDB31626,HMDB33716,HMDB32608,HMDB32623,C20464,C15512	annotated
1015	135.08	168.08	865782	970929	1.58444e+06	1.00813e+06	859922	869467	853929	1.54165e+06	1.50855e+06	1.47893e+06	863656	1345225	912971	966982	892576	1.87124e+06	1.02988e+06	1622948	1405489	838064	857512	886227	842410	857588	988050	1.26133e+06	885707	963914	920060	1512844	860045	988725	1.63915e+06	1.32585e+06	916398	1.30579e+06	1.50867e+06	853028	839418	positive	No Fragments	7-Nonene-3,5-diyn-1-ol;Chavicol;Chavicol;Indan-1-ol;Indan-1-ol;m-Methylacetophenone;(Z)-4-(1-Propenyl)phenol;Cinnamyl alcohol;trans-Cinnamyl alcohol;Cinnamyl alcohol;(4-Methylphenyl)acetaldehyde;4-Ethylbenzaldehyde;2,4-Dimethylbenzaldehyde;o-Vinylanisole;2-Phenylpropanal;3-Phenylpropanal;4'-Methylacetophenone;1-Phenyl-1-propanone;Isochavicol;Phenylacetone	BPNAUFVEGQLPFM-NSCUHMNNSA-N,RGIBXDHONMXTLI-UHFFFAOYSA-N,RGIBXDHONMXTLI-UHFFFAOYSA-N,YIAPLDFPUUJILH-UHFFFAOYSA-N,YIAPLDFPUUJILH-UHFFFAOYSA-N,FSPSELPMWGWDRY-UHFFFAOYSA-N,UMFCIIBZHQXRCJ-IHWYPQMZSA-N,OOCCDEMITAIZTP-UHFFFAOYSA-N,OOCCDEMITAIZTP-QPJJXVBHSA-N,OOCCDEMITAIZTP-QPJJXVBHSA-N,CIXAYNMKFFQEFU-UHFFFAOYSA-N,QNGNSVIICDLXHT-UHFFFAOYSA-N,GISVICWQYMUPJF-UHFFFAOYSA-N,SFBTTWXNCQVIEC-UHFFFAOYSA-N,IQVAERD…	HMDB34563,HMDB34107,C16930,HMDB59601,C01710,HMDB59895,HMDB30839,HMDB29697,HMDB29698,C02394,HMDB29639,HMDB32024,HMDB32142,HMDB36441,HMDB31626,HMDB33716,HMDB32608,HMDB32623,C20464,C15512	annotated
1064	135.08	1528.19	935620	844802	1.33338e+06	900697	905656	853947	800209	1.37275e+06	1.38229e+06	1.32668e+06	889930	1.34632e+06	921546	813650	867821	1.26052e+06	916530	1.29687e+06	1.3657e+06	831230	826648	939532	836895	947458	846323	879530	880765	861127	892414	1.36403e+06	823401	829999	1.65025e+06	1.35755e+06	899748	1.37026e+06	1.5154e+06	902857	960991	positive	Annotate in FrAnK	7-Nonene-3,5-diyn-1-ol;Chavicol;Chavicol;Indan-1-ol;Indan-1-ol;m-Methylacetophenone;(Z)-4-(1-Propenyl)phenol;Cinnamyl alcohol;trans-Cinnamyl alcohol;Cinnamyl alcohol;(4-Methylphenyl)acetaldehyde;4-Ethylbenzaldehyde;2,4-Dimethylbenzaldehyde;o-Vinylanisole;2-Phenylpropanal;3-Phenylpropanal;4'-Methylacetophenone;1-Phenyl-1-propanone;Isochavicol;Phenylacetone	BPNAUFVEGQLPFM-NSCUHMNNSA-N,RGIBXDHONMXTLI-UHFFFAOYSA-N,RGIBXDHONMXTLI-UHFFFAOYSA-N,YIAPLDFPUUJILH-UHFFFAOYSA-N,YIAPLDFPUUJILH-UHFFFAOYSA-N,FSPSELPMWGWDRY-UHFFFAOYSA-N,UMFCIIBZHQXRCJ-IHWYPQMZSA-N,OOCCDEMITAIZTP-UHFFFAOYSA-N,OOCCDEMITAIZTP-QPJJXVBHSA-N,OOCCDEMITAIZTP-QPJJXVBHSA-N,CIXAYNMKFFQEFU-UHFFFAOYSA-N,QNGNSVIICDLXHT-UHFFFAOYSA-N,GISVICWQYMUPJF-UHFFFAOYSA-N,SFBTTWXNCQVIEC-UHFFFAOYSA-N,IQVAERD…	HMDB34563,HMDB34107,C16930,HMDB59601,C01710,HMDB59895,HMDB30839,HMDB29697,HMDB29698,C02394,HMDB29639,HMDB32024,HMDB32142,HMDB36441,HMDB31626,HMDB33716,HMDB32608,HMDB32623,C20464,C15512	annotated
1139	135.08	323.97	1135189	674855	1.10582e+06	664349	665196	667302	628701	1.02974e+06	1.09141e+06	1.10181e+06	663323	1.08754e+06	653136	606740	694047	1175159	666298	1.22188e+06	1055708	690548	608365	635874	638782	695029	699501	737646	578985	725432	704119	1.40551e+06	718320	709372	894126	1.12244e+06	693742	1.00323e+06	1.29919e+06	671468	580397	positive	Annotate in FrAnK	7-Nonene-3,5-diyn-1-ol;Chavicol;Chavicol;Indan-1-ol;Indan-1-ol;m-Methylacetophenone;(Z)-4-(1-Propenyl)phenol;Cinnamyl alcohol;trans-Cinnamyl alcohol;Cinnamyl alcohol;(4-Methylphenyl)acetaldehyde;4-Ethylbenzaldehyde;2,4-Dimethylbenzaldehyde;o-Vinylanisole;2-Phenylpropanal;3-Phenylpropanal;4'-Methylacetophenone;1-Phenyl-1-propanone;Isochavicol;Phenylacetone	BPNAUFVEGQLPFM-NSCUHMNNSA-N,RGIBXDHONMXTLI-UHFFFAOYSA-N,RGIBXDHONMXTLI-UHFFFAOYSA-N,YIAPLDFPUUJILH-UHFFFAOYSA-N,YIAPLDFPUUJILH-UHFFFAOYSA-N,FSPSELPMWGWDRY-UHFFFAOYSA-N,UMFCIIBZHQXRCJ-IHWYPQMZSA-N,OOCCDEMITAIZTP-UHFFFAOYSA-N,OOCCDEMITAIZTP-QPJJXVBHSA-N,OOCCDEMITAIZTP-QPJJXVBHSA-N,CIXAYNMKFFQEFU-UHFFFAOYSA-N,QNGNSVIICDLXHT-UHFFFAOYSA-N,GISVICWQYMUPJF-UHFFFAOYSA-N,SFBTTWXNCQVIEC-UHFFFAOYSA-N,IQVAERD…	HMDB34563,HMDB34107,C16930,HMDB59601,C01710,HMDB59895,HMDB30839,HMDB29697,HMDB29698,C02394,HMDB29639,HMDB32024,HMDB32142,HMDB36441,HMDB31626,HMDB33716,HMDB32608,HMDB32623,C20464,C15512	annotated
1422	135.08	536.31	400389	412661	674600	472917	366305	390584	447388	594091	615112	805690	406130	649313	388050	388340	458091	873173	395236	801639	770650	365875	379219	370415	379595	385904	388817	386794	456618	408085	393866	630419	372696	414461	612300	818883	360284	599100	744875	362516	376241	positive	Annotate in FrAnK	7-Nonene-3,5-diyn-1-ol;Chavicol;Chavicol;Indan-1-ol;Indan-1-ol;m-Methylacetophenone;(Z)-4-(1-Propenyl)phenol;Cinnamyl alcohol;trans-Cinnamyl alcohol;Cinnamyl alcohol;(4-Methylphenyl)acetaldehyde;4-Ethylbenzaldehyde;2,4-Dimethylbenzaldehyde;o-Vinylanisole;2-Phenylpropanal;3-Phenylpropanal;4'-Methylacetophenone;1-Phenyl-1-propanone;Isochavicol;Phenylacetone	BPNAUFVEGQLPFM-NSCUHMNNSA-N,RGIBXDHONMXTLI-UHFFFAOYSA-N,RGIBXDHONMXTLI-UHFFFAOYSA-N,YIAPLDFPUUJILH-UHFFFAOYSA-N,YIAPLDFPUUJILH-UHFFFAOYSA-N,FSPSELPMWGWDRY-UHFFFAOYSA-N,UMFCIIBZHQXRCJ-IHWYPQMZSA-N,OOCCDEMITAIZTP-UHFFFAOYSA-N,OOCCDEMITAIZTP-QPJJXVBHSA-N,OOCCDEMITAIZTP-QPJJXVBHSA-N,CIXAYNMKFFQEFU-UHFFFAOYSA-N,QNGNSVIICDLXHT-UHFFFAOYSA-N,GISVICWQYMUPJF-UHFFFAOYSA-N,SFBTTWXNCQVIEC-UHFFFAOYSA-N,IQVAERD…	HMDB34563,HMDB34107,C16930,HMDB59601,C01710,HMDB59895,HMDB30839,HMDB29697,HMDB29698,C02394,HMDB29639,HMDB32024,HMDB32142,HMDB36441,HMDB31626,HMDB33716,HMDB32608,HMDB32623,C20464,C15512	annotated
1811	135.08	679.46	194085	197315	316724	221669	192649	171029	269425	279462	330181	324181	180991	262907	181158	171598	205844	375579	167017	318726	299744	184159	190513	174096	196282	159551	168282	192427	172413	176957	263629	298720	207300	200409	274191	340541	189237	306675	315310	187204	173769	positive	No Fragments	7-Nonene-3,5-diyn-1-ol;Chavicol;Chavicol;Indan-1-ol;Indan-1-ol;m-Methylacetophenone;(Z)-4-(1-Propenyl)phenol;Cinnamyl alcohol;trans-Cinnamyl alcohol;Cinnamyl alcohol;(4-Methylphenyl)acetaldehyde;4-Ethylbenzaldehyde;2,4-Dimethylbenzaldehyde;o-Vinylanisole;2-Phenylpropanal;3-Phenylpropanal;4'-Methylacetophenone;1-Phenyl-1-propanone;Isochavicol;Phenylacetone	BPNAUFVEGQLPFM-NSCUHMNNSA-N,RGIBXDHONMXTLI-UHFFFAOYSA-N,RGIBXDHONMXTLI-UHFFFAOYSA-N,YIAPLDFPUUJILH-UHFFFAOYSA-N,YIAPLDFPUUJILH-UHFFFAOYSA-N,FSPSELPMWGWDRY-UHFFFAOYSA-N,UMFCIIBZHQXRCJ-IHWYPQMZSA-N,OOCCDEMITAIZTP-UHFFFAOYSA-N,OOCCDEMITAIZTP-QPJJXVBHSA-N,OOCCDEMITAIZTP-QPJJXVBHSA-N,CIXAYNMKFFQEFU-UHFFFAOYSA-N,QNGNSVIICDLXHT-UHFFFAOYSA-N,GISVICWQYMUPJF-UHFFFAOYSA-N,SFBTTWXNCQVIEC-UHFFFAOYSA-N,IQVAERD…	HMDB34563,HMDB34107,C16930,HMDB59601,C01710,HMDB59895,HMDB30839,HMDB29697,HMDB29698,C02394,HMDB29639,HMDB32024,HMDB32142,HMDB36441,HMDB31626,HMDB33716,HMDB32608,HMDB32623,C20464,C15512	annotated
1863	135.08	700.5	176602	182461	289253	172230	160096	141765	269425	270348	233654	258802	157500	262907	169661	150423	169099	335177	154421	309457	264980	158917	179212	137688	164644	139386	165218	192427	149563	176957	204429	279336	183168	199697	224058	340541	189237	306675	284228	187204	169815	positive	No Fragments	7-Nonene-3,5-diyn-1-ol;Chavicol;Chavicol;Indan-1-ol;Indan-1-ol;m-Methylacetophenone;(Z)-4-(1-Propenyl)phenol;Cinnamyl alcohol;trans-Cinnamyl alcohol;Cinnamyl alcohol;(4-Methylphenyl)acetaldehyde;4-Ethylbenzaldehyde;2,4-Dimethylbenzaldehyde;o-Vinylanisole;2-Phenylpropanal;3-Phenylpropanal;4'-Methylacetophenone;1-Phenyl-1-propanone;Isochavicol;Phenylacetone	BPNAUFVEGQLPFM-NSCUHMNNSA-N,RGIBXDHONMXTLI-UHFFFAOYSA-N,RGIBXDHONMXTLI-UHFFFAOYSA-N,YIAPLDFPUUJILH-UHFFFAOYSA-N,YIAPLDFPUUJILH-UHFFFAOYSA-N,FSPSELPMWGWDRY-UHFFFAOYSA-N,UMFCIIBZHQXRCJ-IHWYPQMZSA-N,OOCCDEMITAIZTP-UHFFFAOYSA-N,OOCCDEMITAIZTP-QPJJXVBHSA-N,OOCCDEMITAIZTP-QPJJXVBHSA-N,CIXAYNMKFFQEFU-UHFFFAOYSA-N,QNGNSVIICDLXHT-UHFFFAOYSA-N,GISVICWQYMUPJF-UHFFFAOYSA-N,SFBTTWXNCQVIEC-UHFFFAOYSA-N,IQVAERD…	HMDB34563,HMDB34107,C16930,HMDB59601,C01710,HMDB59895,HMDB30839,HMDB29697,HMDB29698,C02394,HMDB29639,HMDB32024,HMDB32142,HMDB36441,HMDB31626,HMDB33716,HMDB32608,HMDB32623,C20464,C15512	annotated
4260	135.092	272.21	NA	NA	NA	15313.3	109350	88682.6	152546	153877	100924	190497	158931	209153	168122	NA	NA	NA	33505	61440.6	134935	130288	93478	118089	106112	120674	134526	130340	NA	NA	NA	36446.7	85001.7	139208	99093.2	100146	107280	141215	115629	149837	169278	negative	No Fragments				annotated
852	135.102	273.51	939684	1.50009e+06	1.37524e+06	1.84219e+06	1.64703e+06	1.46665e+06	1.68825e+06	1.10827e+06	1.70992e+06	1.49524e+06	1.53334e+06	1.2179e+06	1.95185e+06	1.48259e+06	2.02822e+06	1.2815e+06	1.66589e+06	1.19174e+06	1.57553e+06	1.5218e+06	1.00768e+06	1.9802e+06	2209994	2.11903e+06	2.22882e+06	2.66842e+06	1873699	1315940	2.19473e+06	1488054	1.61704e+06	1.69706e+06	1.15526e+06	1.40669e+06	1.80476e+06	1.23835e+06	1.49504e+06	2.1817e+06	1418908	positive	No Fragments	Polypropylene glycol (m w 1,200-3,000);1,2,6-Hexanetriol	DUFKCOQISQKSAV-UHFFFAOYSA-N,ZWVMLYRJXORSEP-UHFFFAOYSA-N	HMDB32478,C20334	annotated
1377	135.102	306.15	231587	231888	237903	363829	255679	268079	265894	227365	261587	194595	317377	237602	357581	272418	335360	193737	376873	257050	228398	352857	231270	317805	329185	342002	395670	450164	384390	217965	335652	270706	292288	294068	185154	257060	332403	220232	327973	396345	264486	positive	No Fragments	Polypropylene glycol (m w 1,200-3,000);1,2,6-Hexanetriol	DUFKCOQISQKSAV-UHFFFAOYSA-N,ZWVMLYRJXORSEP-UHFFFAOYSA-N	HMDB32478,C20334	annotated
1511	135.102	284.99	307332	306703	323922	453129	401120	287432	345918	262356	390787	487014	542901	499514	371897	451625	369109	339959	380605	484050	432607	433322	280281	380652	444151	434248	656267	592300	384390	314561	443781	385068	304350	317299	399982	469360	423406	266001	529564	702324	393739	positive	No Fragments	Polypropylene glycol (m w 1,200-3,000);1,2,6-Hexanetriol	DUFKCOQISQKSAV-UHFFFAOYSA-N,ZWVMLYRJXORSEP-UHFFFAOYSA-N	HMDB32478,C20334	annotated
2950	135.916	850.82	103228	NA	NA	NA	73400.8	NA	131683	104278	NA	160138	166420	NA	167330	NA	94610.9	NA	138252	141869	130172	NA	183586	NA	225038	NA	214549	146543	NA	NA	160421	120797	150890	88621.2	NA	134167	152530	119051	NA	183230	164078	negative	No Fragments				annotated
3128	135.971	407.35	1.3793e+06	1.46642e+06	1.50736e+06	1.51874e+06	1.34265e+06	1.52634e+06	1.61002e+06	1.46325e+06	1.31963e+06	1.4454e+06	1.60421e+06	1.42062e+06	1.68152e+06	1.40085e+06	1.46997e+06	1.38558e+06	1.60047e+06	1.52157e+06	1.38433e+06	1312142	1.55511e+06	1.49379e+06	1.52822e+06	1.4672e+06	1.52116e+06	1.50649e+06	1.61965e+06	1.48552e+06	1.4417e+06	1.35518e+06	1.39192e+06	1.56372e+06	1.28511e+06	1.47926e+06	1.45432e+06	1.40539e+06	1.48054e+06	1.65931e+06	1.59299e+06	negative	Annotate in FrAnK				annotated
3470	135.971	372.83	1.10258e+06	1.19381e+06	997030	993073	1.06753e+06	1.08336e+06	887312	1.10425e+06	915663	1.15383e+06	1.259e+06	1.251e+06	1.22888e+06	1.04315e+06	1120056	1.02239e+06	956282	1.00883e+06	1.01893e+06	604926	1.24196e+06	1125785	1.13026e+06	1.20772e+06	1.20313e+06	1.08264e+06	980057	1.04806e+06	1.10021e+06	935784	1.16343e+06	1.09721e+06	1.08787e+06	1.11635e+06	1.01679e+06	1.07346e+06	1.35959e+06	1.13778e+06	1.04055e+06	negative	Annotate in FrAnK				annotated
3031	136.028	566.6	NA	NA	NA	NA	NA	NA	NA	NA	NA	69107.9	75818.5	78017.8	81833.6	NA	NA	NA	NA	NA	NA	NA	NA	35740.3	102577	126592	132089	138097	NA	NA	NA	NA	NA	NA	NA	NA	NA	62300.8	65071.9	90862.1	93011.4	negative	No Fragments				annotated
3025	136.035	566.42	NA	NA	NA	NA	NA	NA	NA	NA	NA	259781	293192	346658	337999	NA	NA	NA	NA	NA	NA	NA	26508.8	137620	427603	516893	467903	489048	NA	NA	NA	NA	NA	NA	NA	NA	26225.9	229004	252810	318191	318125	negative	No Fragments				annotated
4734	136.041	608.02	7121.74	8588.49	16558.3	22107.3	40781.6	40502.3	24853	22046.2	11263.1	9922.99	NA	12980.4	11951.6	17072	13173.9	16947	15437.9	37503.6	28777.4	19414.4	26919.7	22203.2	13012.5	21942.5	11059	9682.22	7765.25	8740.85	9164.14	20437.3	39924.4	40929.6	24457.2	21547.6	19949.6	17540.4	19712.2	10427.6	15292.3	negative	No Fragments	Trigonelline;N-Methylnicotinate;2-Pyridylacetic acid;m-Aminobenzoic acid;p-Aminobenzoic acid;4-Aminobenzoate;3-Pyridylacetic acid;Salicylamide;2-Aminobenzoic acid;Anthranilate;Methyl nicotinate;3-Nitrotoluene;2-Nitrotoluene;4-Nitrotoluene	WWNNZCOKKKDOPX-UHFFFAOYSA-N,WWNNZCOKKKDOPX-UHFFFAOYSA-N,BPSNETAIJADFTO-UHFFFAOYSA-N,XFDUHJPVQKIXHO-UHFFFAOYSA-N,ALYNCZNDIQEVRV-UHFFFAOYSA-N,ALYNCZNDIQEVRV-UHFFFAOYSA-N,WGNUNYPERJMVRM-UHFFFAOYSA-N,SKZKKFZAGNVIMN-UHFFFAOYSA-N,RWZYAGGXGHYGMB-UHFFFAOYSA-N,RWZYAGGXGHYGMB-UHFFFAOYSA-N,YNBADRVTZLEFNH-UHFFFAOYSA-N,QZYHIOPPLUPUJF-UHFFFAOYSA-N,PLAZTCDQAHEYBI-UHFFFAOYSA-N,ZPTVNYMJQHSSEA-UHFFFAOYSA-N	HMDB00875,C01004,HMDB60722,HMDB01891,HMDB01392,C00568,HMDB01538,HMDB15687,HMDB01123,C00108,HMDB29806,C19486,C19597,C14394	annotated
4189	136.049	227.65	172274	161333	194095	213878	156340	180482	221476	193227	189840	159172	145474	141525	114122	149993	208900	167763	216171	234512	154778	157789	146198	148092	120419	158537	126020	117222	170578	178769	242605	175678	202773	178805	128016	157050	147792	159305	157864	145766	146037	negative	No Fragments				annotated
3852	136.052	1344.38	380341	333787	358407	376323	498976	375353	394683	299271	333663	410169	330786	311030	514053	456227	392409	378434	393197	445572	392113	376470	384955	316582	413433	367416	340905	429104	344890	379569	407891	318386	389739	388363	356648	306299	310028	322627	319502	411223	341376	negative	Annotate in FrAnK	Isoniazid;Isoniazid	QRXWMOHMRWLFEY-UHFFFAOYSA-N,QRXWMOHMRWLFEY-UHFFFAOYSA-N	HMDB15086,C07054	annotated
4269	136.052	1295.78	165360	180805	172180	159651	183300	172616	186556	189412	149361	169173	164163	154398	181639	195622	187613	164709	160050	162545	190925	187269	174428	161891	207299	181235	182422	173717	160302	167944	194593	162030	178660	168996	138676	195204	164947	179827	157729	155015	170513	negative	No Fragments	Isoniazid;Isoniazid	QRXWMOHMRWLFEY-UHFFFAOYSA-N,QRXWMOHMRWLFEY-UHFFFAOYSA-N	HMDB15086,C07054	annotated
4355	136.052	1252.6	153792	157214	126922	138817	146568	168613	174077	117612	133747	169173	164163	102921	155787	147323	141331	140864	139554	159249	165391	138147	134259	161773	144852	134460	138105	135400	160302	141941	143932	156150	154551	145237	138676	129857	135057	116193	137757	154068	137799	negative	No Fragments	Isoniazid;Isoniazid	QRXWMOHMRWLFEY-UHFFFAOYSA-N,QRXWMOHMRWLFEY-UHFFFAOYSA-N	HMDB15086,C07054	annotated
422	136.062	528.57	319607	142920	483443	10709955	3740638	1.93562e+06	6.46279e+06	896023	3438792	3.73526e+06	3395453	5151634	4.42053e+06	511131	154616	2.52473e+06	9654399	12300723	1.85582e+06	5.09615e+06	3.9605e+06	10429427	4227934	4.85756e+06	4.08671e+06	5785015	613231	213725	2311467	15413919	11482622	1.01872e+06	4.22334e+06	1.97473e+06	10625705	5.05589e+06	6.31264e+06	5477271	6290540	positive	Annotate in FrAnK	Adenine;Adenine;Adenine	GFFGJBXGBJISGV-UHFFFAOYSA-N,GFFGJBXGBJISGV-UHFFFAOYSA-N,GFFGJBXGBJISGV-UHFFFAOYSA-N	HMDB00034,C00147,Std1_2_20MAY19_20190611_110002_6	identified
2250	136.062	1430.35	94040.1	92795.8	78111.4	104358	109058	100809	80571.6	95594.3	83470.9	86460.8	87938.2	92923.7	143046	143210	95695.9	86998.8	97910	80801.7	109388	98800.6	86472.9	87039.1	111352	95424.7	95914.3	107445	81169.8	92246.9	86552.1	77656.6	82400.4	98237.7	86762.2	111847	93738	75320.6	92195.8	112578	79036.6	positive	No Fragments	Adenine;Adenine	GFFGJBXGBJISGV-UHFFFAOYSA-N,GFFGJBXGBJISGV-UHFFFAOYSA-N	HMDB00034,C00147	annotated
4444	136.07	572.53	NA	NA	NA	NA	NA	NA	NA	NA	NA	79447.4	98669.9	127344	130535	NA	NA	NA	NA	NA	NA	NA	NA	39603.6	71444.4	87372.7	110231	119532	NA	NA	NA	NA	NA	NA	NA	NA	NA	64279.8	80339.5	106780	97759.2	negative	No Fragments				annotated
2357	136.076	1517.42	72602.6	65340.7	64164.8	62221.8	57860.5	69614.5	70119.9	69730.9	63630.8	65738.1	59284.1	65237	61914.7	57658.5	60639.9	63426.8	63523.8	51571.6	58843.1	64127.6	78980.9	59179.9	68186.7	68836.3	63625.1	84690.4	50167.8	82040	74425	65551.2	76292.2	66966.1	56976.1	61183.1	63170.5	51600	59610	95946.3	68497.1	positive	No Fragments	2-Phenylacetamide;2-Phenylacetamide;Phenol;Phenol;Phenol;N-Acetylarylamine;Acetanilide;4-Acetyl-2-methylpyridine;4-Acetyl-3-methylpyridine;2-Acetyl-5-methylpyridine;5-(2-Furanyl)-3,4-dihydro-2H-pyrrole;2,3-Dihydro-1H-pyrrolizine-5-carboxaldehyde;2-Acetyl-4-methylpyridine;2-Acetyl-6-methylpyridine;2'-Aminoacetophenone;2-Aminoacetophenone;(Z)-Phenylacetaldehyde oxime;(E)-Phenylacetaldoxime;Arene ox…	LSBDFXRDZJMBSC-UHFFFAOYSA-N,LSBDFXRDZJMBSC-UHFFFAOYSA-N,ISWSIDIOOBJBQZ-UHFFFAOYSA-N,ISWSIDIOOBJBQZ-UHFFFAOYSA-N,ISWSIDIOOBJBQZ-UHFFFAOYSA-N,FZERHIULMFGESH-UHFFFAOYSA-N,FZERHIULMFGESH-UHFFFAOYSA-N,NIGBUKPEJHINOG-UHFFFAOYSA-N,MWTAIRKNMHLZBS-UHFFFAOYSA-N,SBFBKLLKNHMBOH-UHFFFAOYSA-N,RSWIYWDWUHQXIZ-UHFFFAOYSA-N,XDRGCZAFSAFSLR-UHFFFAOYSA-N,HRVQMQWVGKYDCF-UHFFFAOYSA-N,FPQMUQPPAYCAME-UHFFFAOYSA-N,GTDQGKW…	HMDB10715,C02505,HMDB00228,C00146,C15584,HMDB01250,C07565,HMDB40223,HMDB40224,HMDB40222,HMDB40013,HMDB40008,HMDB37071,HMDB37072,HMDB32630,HMDB32628,C16075,C19714,C01782,C15561	annotated
2127	136.084	1493.74	105902	108300	201257	112878	101011	92298.4	92875.6	151710	164233	154448	109095	143977	107548	105326	89441.9	150451	112738	141151	144182	113429	102233	99899.9	94503.7	98012.9	114070	107362	95397.2	101329	89978.9	136883	93503.6	109428	145446	132722	98920.8	155264	172332	109306	93984.8	positive	No Fragments				annotated
2175	136.084	1533.57	115018	108300	166146	112878	90922.4	88606.6	100620	159751	168610	154448	109095	168404	95281.3	102611	88808.1	150451	104033	152000	144182	95532.6	105097	107343	100170	105864	90866.2	99205.9	85945.2	101329	94921.6	161927	101332	93434.6	175351	138405	106589	155264	150060	101994	96726.8	positive	No Fragments				annotated
2320	136.084	1371.78	62122.1	62568.9	66631.3	45297.8	61456.1	60384.4	42125.6	71224.1	77516.4	109260	67064.3	71279.3	79314.1	61762.8	54627.3	64585.2	83525.6	83966.9	111995	64243.5	61096.3	53057.6	61260.2	56142.6	77789.9	58385.3	74389.1	65284.6	81699.7	74300.1	69357.5	94110.9	86289.2	58835.7	93796.6	91985.1	68300.1	94679.2	86442.4	positive	No Fragments				annotated
2144	136.105	273.9	87572.7	136923	104719	144255	99783.8	131095	99686.6	74145.4	121702	124622	110255	73195.4	122515	115805	88579.7	135664	132675	74077.8	91747.1	123927	96824.4	141593	129816	110470	149823	192735	135836	94185.8	147440	120857	131642	101425	88776.7	86811.8	119917	107896	154143	149760	119843	positive	No Fragments				annotated
3815	136.863	213.19	94760.9	98289.9	94261.9	102764	135296	125681	107635	94116.1	90802.3	73658.6	101961	93945.3	130216	133616	158663	73327.7	132788	36863.2	92240.7	107150	103067	96522.5	93401.6	97856.8	105611	120098	98133.3	92197.1	96234.5	82947.8	134886	104098	117154	73299.3	95010.5	58205.7	61045.5	132426	98240.6	negative	No Fragments				annotated
3389	136.863	738.71	257928	328143	309195	335838	417412	323956	292742	211938	151562	242597	302233	416725	393288	404807	264796	172948	322734	108438	209208	557583	189352	237299	251394	232921	250383	420195	268266	244684	319899	302746	377074	326725	252531	235585	236628	222339	188667	362228	360168	negative	No Fragments				annotated
3816	136.863	209.82	87655.9	98289.9	94261.9	102764	131926	101227	107635	94116.1	80867.4	64311.3	79865.2	81181.7	124291	133616	158663	73327.7	119531	36863.2	92240.7	107150	103067	87976.1	93401.6	97856.8	104988	118966	98133.3	92197.1	96234.5	80608.6	134886	100082	117154	73299.3	95010.5	58205.7	61045.5	132426	98240.6	negative	No Fragments				annotated
4321	136.863	1410.37	39806	45940.1	47819.3	44036.1	55924	32399.2	35698.1	53864.8	49493.4	43582.5	41218.2	66219.4	46231.8	57094.1	41507.5	33230.1	49773.3	34047.6	48805.9	37909.2	46329.9	41223.6	37519	41367.1	42737.7	55858.6	49640.2	39140.7	37373.9	48377.9	46287	33095.5	47328.8	44210.9	41090.8	38321.4	46077.5	41993.7	39678	negative	No Fragments				annotated
2935	136.914	851.7	793734	95050.6	66363.1	126166	651562	103852	1.03385e+06	752293	120359	1.13472e+06	1.4838e+06	113611	1.21694e+06	117621	813139	109004	1.09124e+06	953617	1.00325e+06	150248	1.44523e+06	295660	1.86004e+06	229009	1.75348e+06	1.30973e+06	173438	91027.1	1.19533e+06	1.0855e+06	1.10197e+06	831820	175069	1339982	1.44278e+06	1.27255e+06	138059	1510265	1.34764e+06	negative	Annotate in FrAnK				annotated
3918	136.94	851.35	100405	83179.3	97985.6	150963	NA	145126	87128.3	271725	174659	85138.6	43321.1	277039	40639.5	65545.4	57451.1	140830	NA	99042.7	64454.2	81770	114316	164261	126248	270569	NA	NA	97833.9	110274	NA	77676.9	NA	NA	438166	205891	NA	84274.2	189267	111506	119424	negative	No Fragments				annotated
1435	136.946	894.25	44878.5	36361	36508	39480.5	24771.9	40647.3	46518	98369.5	38752.5	35124.4	48042.3	52897.1	18605.2	11948.5	46853.5	29626.8	21396.9	35574.6	32797.8	10080.5	45232.9	46450.6	49354.7	51615.7	18676.3	27519.9	40970.6	36233.6	43491.6	37267.4	20063.5	45048.8	100171	94561.9	48970.5	46625.8	38704.3	51254	71228.2	positive	No Fragments				annotated
3705	136.95	764.85	243069	185960	228293	213516	73965	274557	207168	810254	282361	256443	186299	345261	78249.4	110320	220258	238084	95089.6	282942	310507	79592.5	340398	207220	231851	376527	65785.8	89158.5	230344	181969	194550	239211	129222	237146	777248	733014	217356	248521	235729	265924	273917	negative	No Fragments				annotated
2310	136.95	1249.85	55793.3	53776.3	78318.4	58171.8	105178	65606.8	50474	61991.4	81777.1	102112	48912.9	78700.6	98714.5	107235	58279	75746.6	80000.4	66899.4	83634.9	77989.9	56765.3	59907.2	53215.5	63452.9	88344.3	116140	58259.9	51965.1	60478.4	72687.2	75981.1	58986.7	62310.1	69042	55947.9	78507	94467.2	63693.8	67260.9	positive	No Fragments				annotated
2343	136.95	1212.92	56848.9	53776.3	78318.4	58171.8	101798	52791.1	47156.8	51266.7	81777.1	68837.9	45238.7	70522.9	83196.1	99175	47915.1	75746.6	89871	61293.4	78488.7	67182.7	47681	48212.4	49037.8	59803.4	73792.2	94293.3	49865.1	50192.9	47751.7	69638.2	78689.3	58986.7	51493.7	70081.1	41460.1	64586.9	77083	54756.4	70285.3	positive	No Fragments				annotated
3783	136.962	791.61	500108	475622	459944	511398	410178	481018	443705	461564	479831	542170	415642	435310	401415	499910	405464	566428	439658	495660	452347	478352	471481	463864	361641	386041	278281	323637	469128	507095	419068	398257	410766	447316	446577	416936	364330	304186	465660	276883	514657	negative	Annotate in FrAnK				annotated
3626	136.992	1413.97	19288.6	32749	29385.7	22235.7	24473.2	25510.8	26138.7	34266.6	26133.3	29611.4	24555.3	25958.4	22209.5	20202.7	25430.2	25628.1	19453.3	30792.8	28376.4	20274.5	24711.8	19562.4	45756.4	21544.1	26717.4	23136.8	22227.3	23509	24034.8	27107.2	17500.8	22854.3	24527.3	24482.6	27121	30187.8	24011.3	22677.9	25306.2	negative	No Fragments				annotated
4462	136.992	482.64	34104.5	29811.6	30792.2	27425.2	35769.2	36110.8	34362.6	35317.4	35140.9	25448.9	73321.5	35180.4	40433.3	35332.9	37677.1	28372.5	31846.2	28990.3	30760.2	122992	27322.1	45170.9	29040.6	37369.1	67202.6	43602.7	25153.4	19570.7	28056	21894.3	29460.9	37421.5	34166.4	38679.5	37405.8	72606.1	41668.7	35837	40469.3	negative	No Fragments				annotated
4644	136.992	1487.14	57459.2	57663	49061.8	60122.7	68343	60008.6	52527.1	57263.3	56417.5	54006.7	61895.8	56199.5	59983.5	73238.5	56033	59061	59142.9	54297.6	53923.5	53673.3	58613.1	57301.2	56075.9	66470	61373.4	63613.1	58821.4	57825.3	55806.1	57791	61965.7	62477.9	56013.1	54700.3	55340.1	54683.7	52687.2	62688	60150.4	negative	No Fragments				annotated
47	137.046	566.81	95190.7	88564.6	287226	7213710	6604216	1.90537e+06	3.40353e+06	NA	27743874	168075648	190629504	220405776	245638912	121700	192814	1.30777e+06	3.73753e+06	6124773	4260034	9544775	21391942	101547968	258129792	299032736	315085376	323802848	194628	426677	1.07882e+06	3.29456e+06	4.06369e+06	808125	10302813	5.97604e+06	26933776	157470624	182168656	202142176	212588080	positive	Allopurinol (C5H4N4O) Prob = 93.4000000000	Hypoxanthine;Hypoxanthine;Hypoxanthine;Allopurinol	FDGQSTZJBFJUBT-UHFFFAOYSA-N,FDGQSTZJBFJUBT-UHFFFAOYSA-N,FDGQSTZJBFJUBT-UHFFFAOYSA-N,OFCNXPDARWKPPY-UHFFFAOYSA-N	HMDB00157,C00262,Std2_1_20MAY19_20190611_110318_12,HMDB14581	identified+fragment
4028	137.047	1330.39	28258	27465.1	30278.3	26945.4	35241.1	31060.8	33627.2	33209.7	29469.7	30033.7	30582.2	26554.3	44642	34289.6	31585.2	22849.3	31314.4	35523.1	33562.1	35101.4	30353.2	29843.1	32893.8	35692.5	34574.3	35611.8	34639.1	27041.9	23950.3	36045.8	35842.2	27380.3	29839.9	26908.6	27369.2	36224.5	24779.6	31124.7	26157	negative	No Fragments	8-Hydroxypurine	GIKQOZJNGHZXSN-UHFFFAOYSA-N	HMDB12182	annotated
1296	137.081	566.88	146999	119109	75411.7	100129	82840.6	79164.2	56926.4	72207.3	61989.9	NA	455068	55627	NA	151924	58163.3	42000.6	68261.7	NA	74207.1	60730.1	NA	NA	NA	NA	NA	NA	121988	132513	62564.4	49737.4	57941.8	46585.8	30439.2	26834.5	70616.9	503135	46154.7	975183	263959	positive	No Fragments	2-Deoxy-D-ribitol;2-Methylerythritol ;1-Deoxy-D-ribitol;3-Deoxy-D-arabinitol;Acyl-CoA-LD-PE-pool;1,2-Diacylglycerol-LD-PE-pool	ZDAWZDFBPUUDAY-UHFFFAOYSA-N,HGVJFBSSLICXEM-CRCLSJGQSA-N,FJGNTEKSQVNVTJ-UHFFFAOYNA-N,VHDMXHLHMMROPO-UHFFFAOYSA-N,WXZMFSXDPGVJKK-UHFFFAOYSA-N,WXZMFSXDPGVJKK-UHFFFAOYSA-N	HMDB33919,HMDB11659,HMDB41486,HMDB31201,HMDB62440,HMDB62269	annotated
1151	137.107	269.45	NA	NA	NA	NA	NA	NA	NA	NA	NA	786379	299195	1.36869e+06	214368	NA	NA	NA	NA	NA	NA	NA	NA	NA	110156	133175	85213.7	84170.4	NA	NA	NA	NA	NA	NA	NA	NA	NA	396023	740921	192151	247047	positive	No Fragments	Phenelzine;Phenelzine;Betahistine;5-Ethyl-2,3-dimethylpyrazine;2-Ethyl-3,5-dimethylpyrazine;2-Methyl-5-propylpyrazine;2-Ethyl-3,(5 or 6)-dimethylpyrazine;2,6-Diethylpyrazine;2,5-Diethylpyrazine;Tetramethylpyrazine;2,3-Diethylpyrazine;2-Methyl-3-propylpyrazine;2-Isopropyl-5-methylpyrazine;2,5-Dimethyl-1H-pyrrole;N,N-Dimethyl-1,4-phenylenediamine	RMUCZJUITONUFY-UHFFFAOYSA-N,RMUCZJUITONUFY-UHFFFAOYSA-N,UUQMNUMQCIQDMZ-UHFFFAOYSA-N,CIBKSMZEVHTQLG-UHFFFAOYSA-N,JZBCTZLGKSYRSF-UHFFFAOYSA-N,DAOYAWODBHNYDA-UHFFFAOYSA-N,WHMWOHBXYIZFPF-UHFFFAOYSA-N,QDWOWLUANUBTGE-UHFFFAOYSA-N,WAVOLMBVDCRBGR-UHFFFAOYSA-N,FINHMKGKINIASC-UHFFFAOYSA-N,GZXXANJCCWGCSV-UHFFFAOYSA-N,XAWKNALRUSOTOY-UHFFFAOYSA-N,PGTQKVQDZHXLOP-UHFFFAOYSA-N,PAPNRQCYSFBWDI-UHFFFAOYSA-N,BZORFPD…	HMDB14918,C07430,HMDB15644,HMDB29727,HMDB40299,HMDB40000,HMDB32276,HMDB36809,HMDB36808,HMDB36584,HMDB41253,HMDB41252,HMDB37151,HMDB32973,C04203	annotated
3585	137.967	405.43	69729.9	106360	87713	82046.1	67432.4	91205.2	114284	93264.7	108456	127921	80874.1	95173.6	87547.4	85867.9	82243.6	80732.2	98352.4	85898.1	102398	81709	125916	107012	109349	106337	67764.5	120049	76879.2	89036.1	81369.3	116267	88620.3	74003.8	99445.5	137639	76609.3	74097.1	76537.1	109059	126489	negative	No Fragments				annotated
2037	137.98	850.17	66828.7	31762.5	32212.8	34625	42702.3	32906.9	83732.3	255735	23255	62113	100719	40017.5	29131.8	NA	81183.2	29429.2	56733	61720	71747.2	10489.3	95535.2	43807.4	82152	58154.7	51990.5	33920.1	37335.9	32503.6	99868.2	69782.8	43990.9	100581	96857.1	203551	98205.3	92722.4	27936.6	102561	113946	positive	No Fragments				annotated
1744	137.983	852.76	59272.6	258897	229733	260939	NA	333449	85626	45234.2	416362	111963	67777.6	393126	215285	322236	55087.9	286969	35768.4	58266.1	36628.2	375659	107065	377054	117320	424430	103142	178337	202085	259816	NA	34403.7	44964.1	NA	224780	61577.7	52834.2	51459.4	365583	73636.9	88154.2	positive	No Fragments				annotated
1711	137.984	1060.09	203866	170252	332747	175893	384530	192085	150190	220870	236356	248298	170870	288762	295843	429856	158401	269183	261513	220091	263778	252175	150809	164273	149868	200988	258820	458700	162270	183326	176271	257107	271568	168298	268278	244534	138152	267862	326547	198785	198424	positive	Annotate in FrAnK				annotated
1796	137.984	1010.86	191519	153252	332747	175893	384530	192085	145365	220870	236356	248298	152054	263965	275212	355831	147039	200157	243631	220091	263778	252175	130269	163243	146900	191034	226593	303742	162270	162019	169269	257107	257373	152398	268278	244534	137760	189840	240399	198785	193917	positive	Annotate in FrAnK				annotated
1820	137.984	1241.74	192292	170692	242246	196629	363618	185686	150569	220169	231370	218374	169041	266436	303905	371163	176595	205638	289960	169370	245152	251823	156237	178816	201392	212148	243591	366223	181333	171170	203476	239127	262348	173726	221303	265473	157057	187657	251173	190812	203863	positive	Annotate in FrAnK				annotated
1841	137.984	1052.67	173323	153252	243984	175865	301558	188520	150190	198729	209439	248298	152054	231995	261206	355831	138338	193705	243631	167892	214654	252175	128486	158597	146900	191034	219162	298535	161010	162019	166821	246892	257373	160465	237575	230072	137760	188550	203539	179084	193917	positive	Annotate in FrAnK				annotated
2752	137.996	855.27	109963	NA	6947.14	7975.45	144916	7380.62	85368.5	73879.2	NA	120073	131884	NA	115281	4690.25	104838	11952.6	156287	176346	109050	7107.99	126502	14928	129611	15748.4	160856	102713	14165.7	NA	159617	128906	168791	148036	19340.5	137703	135085	150748	8933.18	164471	127050	negative	No Fragments				annotated
4254	138.031	1320.13	59829.2	49904.1	63070.9	55754.7	61045.8	60539.3	56692.5	67469.4	50542.2	56151.7	58941.9	61029.3	76470.8	67334.6	59661.3	58655.2	54446.1	68375.4	66690.9	57191.1	64183.1	62900.9	71208.5	44201.1	77891.2	63493.1	53969.4	57634.8	54119.5	58605.3	59544.2	71245.4	52270	60313.3	52133.8	90483.1	47901.8	63443.2	56100.4	negative	No Fragments	5-Hydroxypyrazinamide	XENWQEOTDAQROM-UHFFFAOYSA-N	HMDB01978	annotated
4487	138.031	1335.7	81833.9	72709.7	76151.8	80971.9	100799	73642.1	92619.4	78349.2	68625.9	113305	83658.8	80685.6	115069	84691.4	84003.4	79071.6	92510.4	102680	87027.9	75168	83847.7	63846	83302.4	75750.2	80387.9	91721.6	84449.2	79958.9	84790.2	80609.4	79976.6	71245.4	80675.3	76390	67511.5	90483.1	66572.7	77810.8	90183.8	negative	No Fragments	5-Hydroxypyrazinamide	XENWQEOTDAQROM-UHFFFAOYSA-N	HMDB01978	annotated
1822	138.066	458.73	186568	171030	203316	186256	207155	224685	251897	238800	248056	369779	356269	265203	319593	183585	196694	165532	195967	185604	206168	220081	227941	250716	313034	361254	309909	360616	237209	171000	179997	158771	220772	208221	220846	221968	261414	370390	324726	368449	361217	positive	No Fragments	Isoniazid;Isoniazid	QRXWMOHMRWLFEY-UHFFFAOYSA-N,QRXWMOHMRWLFEY-UHFFFAOYSA-N	HMDB15086,C07054	annotated
2006	138.066	1467.42	198384	203400	224064	227313	198792	221024	202110	227418	211361	229370	261939	250324	198651	210996	217452	264628	192846	212671	201107	203718	193837	217361	196322	209313	210000	234397	190659	212149	202910	198900	193670	210791	221388	225908	186999	202121	221969	205799	206937	positive	No Fragments	Isoniazid;Isoniazid	QRXWMOHMRWLFEY-UHFFFAOYSA-N,QRXWMOHMRWLFEY-UHFFFAOYSA-N	HMDB15086,C07054	annotated
2008	138.066	1463.72	198384	203400	224064	227313	198792	221024	202110	227418	211361	192148	261939	250324	198651	210996	217452	264628	192846	212671	201107	203718	193837	217361	196322	209313	210000	234397	190659	212149	202910	198900	193670	210791	206992	225908	186999	202121	221969	205799	194556	positive	No Fragments	Isoniazid;Isoniazid	QRXWMOHMRWLFEY-UHFFFAOYSA-N,QRXWMOHMRWLFEY-UHFFFAOYSA-N	HMDB15086,C07054	annotated
4440	138.86	739.02	NA	48004.9	71081.1	64116.1	80822.2	60636	64119.1	NA	NA	NA	NA	NA	132468	76660.4	47171.5	NA	64548.6	12789.8	45508.1	108982	NA	NA	NA	NA	50392.9	NA	47317.7	NA	41486.5	58034.3	70785.8	57909.8	47891.2	NA	NA	NA	NA	68573.3	NA	negative	No Fragments				annotated
3439	138.971	1492.75	132636	141226	233781	143425	141309	113825	160341	188502	192026	182758	135729	210250	119117	131625	138991	181743	121307	174878	191927	118583	145947	152865	139492	126900	114749	108547	149951	129000	126705	228309	119181	127311	193439	201194	139523	185589	189570	113232	120999	negative	No Fragments	Sulfoacetate	AGGIJOLULBJGTQ-UHFFFAOYSA-N	C14179	annotated
3799	138.971	1470.78	164386	173535	284094	184457	196294	171803	191097	275193	237078	240405	171594	282113	164108	177283	191028	232395	149023	292592	227858	153184	199413	259743	229913	173646	171046	164551	203304	168557	169400	269949	174841	177080	384927	265634	226404	245184	212679	157083	151608	negative	Annotate in FrAnK	Sulfoacetate	AGGIJOLULBJGTQ-UHFFFAOYSA-N	C14179	annotated
3956	138.98	709.89	NA	NA	13866.4	111755	394816	221166	139884	56636.5	NA	NA	NA	NA	NA	NA	NA	NA	108234	139617	119904	72848.3	95098.4	NA	NA	NA	NA	NA	NA	NA	28433.7	78633	377188	273024	58712.3	49027.9	NA	NA	NA	NA	NA	negative	No Fragments	Phosphonoacetate;Phosphonoacetate;Acetylphosphate;Acetyl phosphate	XUYJLQHKOGNDPB-UHFFFAOYSA-N,XUYJLQHKOGNDPB-UHFFFAOYSA-N,LIPOUNRJVLNBCD-UHFFFAOYSA-N,LIPOUNRJVLNBCD-UHFFFAOYSA-N	HMDB04110,C05682,HMDB01494,C00227	annotated
2832	138.988	1449.76	36816	41633	66466.2	47905.3	39698.7	40632	51062.2	58424.2	53883.7	52871.5	40560.4	72137.1	36241.5	62741.6	37305.9	59840.8	46275	56135.9	83135.2	47352	42907.4	34057.4	49056.9	39680.6	44107.1	44092	56839	44671.1	35951.3	63704.6	40820.2	47624.6	63387.6	69187.1	50407	49411	67652.9	37233.1	44148.2	negative	No Fragments				annotated
3750	138.988	148.3	22754.5	24527.7	32326	25869.2	23896.2	23860.7	25776.3	28555	29987.3	23918.2	23670.2	30039.8	23514.7	21737.5	24645.1	27051.8	21632.2	31452.1	29352.3	24572.6	26416.9	25503.3	25554.5	24499.2	21951.4	24794.3	27615.9	25420	21274.1	30532.6	27027.4	23618.9	29990.8	30770.9	26834.6	30883.1	28249.6	25648.8	23117.8	negative	No Fragments				annotated
4735	138.988	81.41	27413.3	27818.7	33827.8	26581.4	28750.7	28958.4	29239.6	31844.5	32861.4	28799	25571.6	32210.9	27963.5	27796.8	27545.2	35354.8	23304.1	29725.5	33557.8	28183.6	29983.8	27940.9	31667.4	28058.2	25981.3	24794.3	29866.3	28000.9	27781.1	33875.6	27140.5	24448.2	40815.4	38885.4	28566.1	29173	35696.1	31443.6	27804.5	negative	No Fragments				annotated
2755	138.992	851.01	67967.5	NA	NA	NA	125020	NA	75957.6	67788.2	NA	78043.5	124638	NA	96656.4	NA	66567	NA	137564	71119	125653	NA	108793	NA	130915	NA	132122	74564.1	5986.81	NA	128916	109436	97744.6	157418	6929.56	133169	142281	99850.8	NA	143939	91612	negative	No Fragments				annotated
2756	138.992	855.88	60142.1	NA	NA	NA	109043	NA	75957.6	67788.2	NA	78043.5	124638	NA	96656.4	NA	66567	NA	119379	59510	125653	NA	97631.3	NA	117777	NA	132122	55751.3	5986.81	NA	119871	82101.9	95940.6	157418	11547.2	126761	142281	99850.8	NA	99456.1	91612	negative	No Fragments				annotated
4390	139.004	758.92	91239	72443.9	40283.7	36469.6	NA	NA	NA	89138.7	119644	NA	NA	NA	85851.4	80561.9	121423	52205.1	28162.2	NA	NA	NA	117040	74916.2	125292	100593	151488	60790.1	59548.6	109097	48920.9	32776.1	NA	NA	NA	69014.9	155158	NA	NA	NA	NA	negative	No Fragments	trans-4-Carboxymethylenebut-2-en-4-olide;cis-4-Carboxymethylenebut-2-en-4-olide;cis-4-Carboxymethylenebut-2-en-4-olide;Cis,trans-muconate;5-Formyl-2-furoate;trans-4-Carboxymethylenebut-2-en-4-olide	AYFXPGXAZMFWNH-UHFFFAOYSA-N,AYFXPGXAZMFWNH-ONEGZZNKSA-N,AYFXPGXAZMFWNH-ONEGZZNKSA-N,TXXHDPDFNKHHGW-PBIXIIOPSA-L,SHNRXUWGUKDPMA-UHFFFAOYSA-N,AYFXPGXAZMFWNH-ARJAWSKDSA-N	HMDB60518,HMDB60459,C04431,HMDB62661,C20449,C12838	annotated
3800	139.007	1474.77	182933	191439	170186	177035	157994	153901	173875	190581	161103	167705	189393	198968	186592	176756	165329	162724	165845	168244	173773	162228	176185	177969	179027	181362	183507	176747	189388	176973	172893	173594	165057	177420	185832	164932	188458	174455	173704	185394	177573	negative	No Fragments				annotated
1099	139.018	1316.27	579713	510349	944127	694396	1.22802e+06	621801	550580	1.10782e+06	1.08681e+06	1.05085e+06	599625	1257360	1.03979e+06	1503453	551759	960553	1.15306e+06	811022	1.20626e+06	880251	555470	648993	554426	802776	849591	1176724	522275	551867	607812	1.26177e+06	849867	579749	1.12414e+06	1.08173e+06	488038	1.00379e+06	914401	666630	801666	positive	Annotate in FrAnK				annotated
1165	139.018	824.96	420803	475611	960738	538213	839076	656321	348674	963003	882214	564820	358719	837018	582545	1315639	365101	861363	566439	598022	778632	722967	297540	455940	285406	513479	535887	754069	527497	488862	351081	682031	621771	374039	977721	732567	300170	596696	806333	452113	391296	positive	No Fragments				annotated
1167	139.018	835.78	420803	475611	960738	538213	839076	656321	348674	963003	882214	537240	244379	837018	564128	1315639	365101	861363	566439	598022	778632	722967	289620	455940	243246	513479	397372	642934	527497	488862	351081	682031	621771	351623	977721	659582	294854	596696	806333	297744	308266	positive	No Fragments				annotated
1178	139.018	1342.29	560615	510349	944127	628739	1.22802e+06	592256	521136	969486	895191	824988	551320	1.00999e+06	1.03979e+06	1.29961e+06	522147	862785	1.0895e+06	753403	881121	781249	467596	648993	481081	802776	841784	1.08624e+06	522275	532869	552034	1.26177e+06	847169	571784	1.01317e+06	975649	488038	979657	914401	656956	801666	positive	Annotate in FrAnK				annotated
1183	139.018	1020.73	557532	435820	1.00979e+06	478924	1.07481e+06	570294	448564	869698	894708	1.0197e+06	444144	923006	758232	1.27304e+06	471444	824893	825006	739285	942782	649526	385043	431409	502121	628184	726597	885737	450429	476418	459931	919921	759172	468363	1.13771e+06	1.101e+06	374207	963484	1.08298e+06	637901	581900	positive	No Fragments				annotated
1259	139.018	1214.51	452818	439742	914640	481729	950310	525204	390064	1.03117e+06	872987	727435	490052	1.02229e+06	890684	1.06118e+06	431516	675589	741196	566114	744173	613677	410244	460835	554426	535262	772727	897437	436413	439922	451640	1.04505e+06	682030	484555	800213	933802	421689	594912	745668	541140	638259	positive	No Fragments				annotated
1441	139.018	643.65	263221	231969	480210	316436	627042	288686	224373	582664	694335	535673	291092	712468	516936	527352	248900	517778	407751	424081	587976	345033	252312	262109	244680	334495	474608	541822	231470	249247	330051	511835	406206	306287	519380	831111	245240	419962	653216	408168	375577	positive	Annotate in FrAnK				annotated
1562	139.018	720.09	317304	183764	477641	294286	637323	270430	233501	478704	390549	379572	254780	491290	450879	492397	208223	298868	357197	455777	459926	320307	225208	213466	284028	235967	429775	510303	168067	174694	328425	479816	591769	278267	515160	525803	241967	419962	407264	301669	327844	positive	No Fragments				annotated
1563	139.018	741.39	187820	177425	477641	294286	637323	270430	233501	428334	309754	328881	248642	454902	327631	492397	189853	298194	344082	322234	424999	320307	207351	179136	284028	235967	346489	406951	165977	155801	210026	479816	591769	278267	483842	424153	149846	333113	312843	279828	285162	positive	No Fragments				annotated
1633	139.018	607.43	250949	231969	414097	250110	522916	288686	218925	516469	439762	374585	248468	491374	392975	527352	248900	388891	383145	321384	442719	277221	219966	216516	190403	265139	392070	533299	182172	240333	231588	446024	383490	258694	475824	511908	216723	374900	414987	279484	305813	positive	Annotate in FrAnK				annotated
1718	139.018	561.39	222030	197090	365927	316436	440998	227733	183017	438978	376427	343141	213926	397791	370355	434511	195035	451563	407751	292662	369621	265650	202681	191161	217370	252659	264260	341539	175731	189133	214636	386882	304491	233974	433285	447700	218332	286114	401560	220364	212441	positive	Annotate in FrAnK				annotated
2455	139.04	499.16	13473.5	8145.74	7907.25	14071	6726.64	9288.29	7783.94	NA	13963.2	278136	335527	360558	290053	8276.82	NA	13475.7	6012.43	6124.97	15931.5	10242.4	NA	11391.6	153775	168335	183011	256409	7525.69	8127.16	7283.56	12799.5	8222.52	8465.81	8216.51	NA	12737.3	279241	315366	277631	248405	negative	No Fragments	Furfuryl acetate;Ethyl 3-furoate;Ethyl furoate;Ethyl maltol;Ethyl maltol;2,4,5-Trihydroxytoluene;Gentisyl alcohol;4-Hydroxymethylcatechol;2,4,6-Trihydroxytoluene;2,3,5-Trihydroxytoluene	CKOYRRWBOKMNRG-UHFFFAOYSA-N,LOFDXZJSDVCYAS-UHFFFAOYSA-N,NHXSTXWKZVAVOQ-UHFFFAOYSA-N,YIKYNHJUKRTCJL-UHFFFAOYSA-N,YIKYNHJUKRTCJL-UHFFFAOYSA-N,QKGQHTCUNGPCIA-UHFFFAOYSA-N,PUZSUVGRVHEUQO-UHFFFAOYSA-N,PCYGLFXKCBFGPC-UHFFFAOYSA-N,BPHYZRNTQNPLFI-UHFFFAOYSA-N,GIGNQZIJYUEWTI-UHFFFAOYSA-N	HMDB34246,HMDB59880,HMDB59862,HMDB31735,C20362,C18317,C10792,C14110,C16401,C03338	annotated
2456	139.04	499.53	13473.5	8654.35	13109.5	8318.7	6726.64	7940.06	7645.61	9487.61	13228.8	278136	335527	360558	290053	8413.91	7179.25	15277	15862.7	16863.6	7755.16	10242.4	6610.37	11391.6	153775	168335	183011	256409	14927.4	8127.16	7283.56	12799.5	8210.69	8465.81	8568.69	6928.45	14563.3	279241	315366	277631	248405	negative	No Fragments	Furfuryl acetate;Ethyl 3-furoate;Ethyl furoate;Ethyl maltol;Ethyl maltol;2,4,5-Trihydroxytoluene;Gentisyl alcohol;4-Hydroxymethylcatechol;2,4,6-Trihydroxytoluene;2,3,5-Trihydroxytoluene	CKOYRRWBOKMNRG-UHFFFAOYSA-N,LOFDXZJSDVCYAS-UHFFFAOYSA-N,NHXSTXWKZVAVOQ-UHFFFAOYSA-N,YIKYNHJUKRTCJL-UHFFFAOYSA-N,YIKYNHJUKRTCJL-UHFFFAOYSA-N,QKGQHTCUNGPCIA-UHFFFAOYSA-N,PUZSUVGRVHEUQO-UHFFFAOYSA-N,PCYGLFXKCBFGPC-UHFFFAOYSA-N,BPHYZRNTQNPLFI-UHFFFAOYSA-N,GIGNQZIJYUEWTI-UHFFFAOYSA-N	HMDB34246,HMDB59880,HMDB59862,HMDB31735,C20362,C18317,C10792,C14110,C16401,C03338	annotated
3580	139.04	757.52	192701	176056	144430	80183.6	NA	7716.97	8651.77	306112	223861	NA	NA	NA	NA	129503	143789	116296	66191.1	NA	10935.2	6437.05	177079	230538	60741	99008.8	40583.2	66756.8	216094	227398	114981	76183.1	6911.69	8007.16	6876.39	222685	109799	40274.9	NA	NA	NA	negative	No Fragments	Furfuryl acetate;Ethyl 3-furoate;Ethyl furoate;Ethyl maltol;Ethyl maltol;2,4,5-Trihydroxytoluene;Gentisyl alcohol;4-Hydroxymethylcatechol;2,4,6-Trihydroxytoluene;2,3,5-Trihydroxytoluene	CKOYRRWBOKMNRG-UHFFFAOYSA-N,LOFDXZJSDVCYAS-UHFFFAOYSA-N,NHXSTXWKZVAVOQ-UHFFFAOYSA-N,YIKYNHJUKRTCJL-UHFFFAOYSA-N,YIKYNHJUKRTCJL-UHFFFAOYSA-N,QKGQHTCUNGPCIA-UHFFFAOYSA-N,PUZSUVGRVHEUQO-UHFFFAOYSA-N,PCYGLFXKCBFGPC-UHFFFAOYSA-N,BPHYZRNTQNPLFI-UHFFFAOYSA-N,GIGNQZIJYUEWTI-UHFFFAOYSA-N	HMDB34246,HMDB59880,HMDB59862,HMDB31735,C20362,C18317,C10792,C14110,C16401,C03338	annotated
1446	139.05	593.25	212544	161041	214351	380746	812327	140227	230586	375470	189110	166686	217458	245704	410798	249549	242534	310088	238036	262309	173517	257532	175151	270633	234580	265241	257978	809297	236507	151073	249842	240876	384994	168849	264043	175305	271266	244237	213623	229442	252769	positive	No Fragments	(E)-Urocanic acid;Urocanic acid;Urocanate;2-Aminonicotinic acid;Nicotinamide N-oxide;5-Oxo-2(5H)-isoxazolepropanenitrile;para-Benzoquinone dioxime;Maleimide;4-Nitroaniline	LOIYMIARKYCTBW-UPHRSURJSA-N,LOIYMIARKYCTBW-OWOJBTEDSA-N,LOIYMIARKYCTBW-OWOJBTEDSA-N,KPIVDNYJNOPGBE-UHFFFAOYSA-N,USSFUVKEHXDAPM-UHFFFAOYSA-N,DNSSEQBYSHSUGR-UHFFFAOYSA-N,LNHURPJLTHSVMU-UHFFFAOYSA-N,PEEHTFAAVSWFBL-UHFFFAOYSA-N,TYMLOMAKGOJONV-UHFFFAOYSA-N	HMDB34174,HMDB00301,C00785,HMDB61680,HMDB02730,HMDB31338,C19345,C07272,C02126	annotated
1236	139.05	450.84	175784	174603	136083	242846	454970	139838	210577	423812	155143	156794	142116	140583	277092	302600	192255	316550	260968	201086	116748	295148	170479	213367	137881	268057	284875	1.13202e+06	149252	125836	160457	196998	422102	177013	287082	204601	191214	236790	202327	176437	231320	positive	No Fragments	(E)-Urocanic acid;Urocanic acid;Urocanate;2-Aminonicotinic acid;Nicotinamide N-oxide;5-Oxo-2(5H)-isoxazolepropanenitrile;para-Benzoquinone dioxime;Maleimide;4-Nitroaniline	LOIYMIARKYCTBW-UPHRSURJSA-N,LOIYMIARKYCTBW-OWOJBTEDSA-N,LOIYMIARKYCTBW-OWOJBTEDSA-N,KPIVDNYJNOPGBE-UHFFFAOYSA-N,USSFUVKEHXDAPM-UHFFFAOYSA-N,DNSSEQBYSHSUGR-UHFFFAOYSA-N,LNHURPJLTHSVMU-UHFFFAOYSA-N,PEEHTFAAVSWFBL-UHFFFAOYSA-N,TYMLOMAKGOJONV-UHFFFAOYSA-N	HMDB34174,HMDB00301,C00785,HMDB61680,HMDB02730,HMDB31338,C19345,C07272,C02126	annotated
4317	139.052	1261.11	32699.6	25563.8	21302.5	25260.1	24606.5	26639.5	35882	21027.6	21742.5	26087.9	23093.9	18238.1	24829.9	26766.1	27594	22767.8	23964.1	27595.5	27117.4	29048	27790.2	25659.9	31019.3	24443.6	29468.3	23551.2	28450.5	25134.2	22511.8	27488.1	27481.2	31462.6	20562.9	23492.6	27216.1	26289.6	21537.6	26417.5	27506.9	negative	No Fragments	Pi-Methylimidazoleacetic acid;Methylimidazoleacetic acid;Methylimidazoleacetic acid;Imidazolepropionic acid;1,3-Dimethyluracil;4,5,6,7-Tetrahydroisoxazolo(5,4-c)pyridin-3-ol;Dihydrourocanate	UJCGYTCAMOHYCG-UHFFFAOYSA-N,ZHCKPJGJQOPTLB-UHFFFAOYSA-N,ZHCKPJGJQOPTLB-UHFFFAOYSA-N,ZCKYOWGFRHAZIQ-UHFFFAOYSA-N,JSDBKAHWADVXFU-UHFFFAOYSA-N,ZXRVKCBLGJOCEE-UHFFFAOYSA-N,MOSFIJXAXDLOML-UHFFFAOYSA-N	HMDB04988,HMDB02820,C05828,HMDB02271,HMDB02144,C13693,C20522	annotated
877	139.087	474.07	23241.9	19496.9	20077.2	20345.4	21626.1	48730.6	21488.8	20894.5	46313.9	730931	2.54973e+06	974629	679869	22533	18632.2	20265.5	24477.8	23578.7	24000	25962.5	19430	21114	182376	212043	208199	248454	19092.6	20712.4	17523.5	18096.2	40726.2	24839.6	25010.8	16105.3	23038	813542	805211	720316	740510	positive	No Fragments	2-Methoxy-3,5-dimethylpyrimidine;3-Ethyl-2-methoxypyrazine;2-Ethoxy-5-methylpyrazine;2-Ethoxy-6-methylpyrazine;2-Ethoxy-3-methylpyrazine;1-Cyano-2-hydroxy-3-butene;4,5-Dimethyloxazole;2,5-Dimethyloxazole;2,4-Dimethyloxazole;2,4-Diaminoanisole;1-Methyl-1,6-dihydropyridine-2-carbaldoxime;4-Hydroxymethylphenylhydrazine	BXKLSVWRSUPMBO-UHFFFAOYSA-N,DPCILIMHENXHQX-UHFFFAOYSA-N,MGDMTRSONRZXOH-UHFFFAOYSA-N,XBLZVFYOCZVABA-UHFFFAOYSA-N,MMKWCKGYULOKET-UHFFFAOYSA-N,PBCLOVRWBLGJQA-UHFFFAOYSA-N,YVORRVFKHZLJGZ-UHFFFAOYSA-N,NSAUQTCATRWAJC-UHFFFAOYSA-N,PSOZJOZKEVZLKZ-UHFFFAOYSA-N,BAHPQISAXRFLCL-UHFFFAOYSA-N,ZWDNKJLSSOTOJV-SOFGYWHQSA-N,BBJOGQWGYPHPCA-UHFFFAOYSA-N	HMDB40911,HMDB40054,HMDB40142,HMDB40144,HMDB31850,HMDB31339,HMDB32970,HMDB32969,HMDB32968,C19218,C11765,C03994	annotated
1694	139.087	396.47	20813.2	26459.4	29531.2	28093.4	81178.1	78409.6	40982.8	86377.7	39406.2	241222	321959	476981	229437	21343.4	39788	15929.6	23207	51491.3	26650	103819	92657.8	41273.9	97217.5	115204	193413	180518	17797.3	27645.5	26713.3	19707.9	26326.9	43170.3	23636.9	52508.4	38143	186647	341504	230617	283331	positive	No Fragments	2-Methoxy-3,5-dimethylpyrimidine;3-Ethyl-2-methoxypyrazine;2-Ethoxy-5-methylpyrazine;2-Ethoxy-6-methylpyrazine;2-Ethoxy-3-methylpyrazine;1-Cyano-2-hydroxy-3-butene;4,5-Dimethyloxazole;2,5-Dimethyloxazole;2,4-Dimethyloxazole;2,4-Diaminoanisole;1-Methyl-1,6-dihydropyridine-2-carbaldoxime;4-Hydroxymethylphenylhydrazine	BXKLSVWRSUPMBO-UHFFFAOYSA-N,DPCILIMHENXHQX-UHFFFAOYSA-N,MGDMTRSONRZXOH-UHFFFAOYSA-N,XBLZVFYOCZVABA-UHFFFAOYSA-N,MMKWCKGYULOKET-UHFFFAOYSA-N,PBCLOVRWBLGJQA-UHFFFAOYSA-N,YVORRVFKHZLJGZ-UHFFFAOYSA-N,NSAUQTCATRWAJC-UHFFFAOYSA-N,PSOZJOZKEVZLKZ-UHFFFAOYSA-N,BAHPQISAXRFLCL-UHFFFAOYSA-N,ZWDNKJLSSOTOJV-SOFGYWHQSA-N,BBJOGQWGYPHPCA-UHFFFAOYSA-N	HMDB40911,HMDB40054,HMDB40142,HMDB40144,HMDB31850,HMDB31339,HMDB32970,HMDB32969,HMDB32968,C19218,C11765,C03994	annotated
4336	139.113	258.11	NA	NA	NA	61467.8	173751	135566	146978	126065	135531	132117	142418	121640	142286	NA	NA	NA	68601.1	121445	114218	118876	122746	151326	171583	162370	169815	172985	NA	NA	NA	51840.3	137182	149510	119955	135403	129937	154594	129028	181555	152859	negative	No Fragments	8-Nonen-3-one;5-Nonen-2-one;5-Nonen-2-one;3-Nonen-2-one;2,4-Nonadien-1-ol;(2xi,4xi)-2,4-Nonadien-1-ol;(3E,6Z)-3,6-Nonadien-1-ol;(±)-2,2,6-Trimethylcyclohexanone;8-Nonen-2-one;8-Nonen-2-one;1-Nonen-4-one;(E)-2-Nonen-4-one;3-Nonen-5-one;(Z)-6-Nonenal;(3Z,6Z)-3,6-Nonadien-1-ol;3Z,6Z-Nonadien-1-ol;7-Methyl-3-octen-2-one;(±)-2,6-Dimethyl-5-heptenal;2,6-Dimethyl-5-heptenal;2,6-Nonadien-1-ol;2-Nonenal;2…	URHJFGWIPKNQFW-UHFFFAOYSA-N,RXFZCBZCGBDPDT-AATRIKPKSA-N,RXFZCBZCGBDPDT-AATRIKPKSA-N,HDKLIZDXVUCLHQ-FPLPWBNLSA-N,NCPWFIVLKCFWSP-BSWSSELBSA-N,NCPWFIVLKCFWSP-ISTTXYCBSA-N,PICGPEBVZGCYBV-WWVFNRLHSA-N,ZPVOLGVTNLDBFI-UHFFFAOYSA-N,OIFXLYCBBBXCIB-UHFFFAOYSA-N,OIFXLYCBBBXCIB-UHFFFAOYSA-N,WDBHYTAEQAWRCQ-UHFFFAOYSA-N,WTAYWTBOEQYGOG-DAXSKMNVSA-N,FRMKAKWKXLDSSR-FNORWQNLSA-N,RTNPCOBSXBGDMO-ARJAWSKDSA-N,PICGPEB…	HMDB34758,HMDB34761,LMFA12000141,HMDB34764,HMDB34845,HMDB38400,HMDB38067,HMDB33794,HMDB35926,LMFA12000145,HMDB35927,HMDB35916,HMDB59828,HMDB30958,HMDB30957,LMFA05000136,HMDB39461,HMDB31834,LMFA06000127,HMDB31262,HMDB31269,HMDB33554,HMDB62671,HMDB37001,HMDB37170,HMDB37150,HMDB32535,LMFA06000043,LMFA06000113,LMFA06000140,LMFA05000501,LMFA05000502,LMFA06000042,LMFA06000044,LMFA06000041,LMFA05000498,…	annotated
1550	139.123	345.12	NA	NA	NA	NA	NA	NA	NA	NA	23628.2	369203	278325	649288	299581	NA	NA	NA	16350.9	24492.6	NA	109492	NA	NA	122568	106526	121562	95040.3	NA	NA	NA	NA	NA	NA	NA	NA	NA	238696	533861	278405	261341	positive	No Fragments				annotated
2692	139.976	852.44	19611674	1.69892e+06	1.88988e+06	2.04802e+06	32246554	1920227	21182468	22163574	1.38041e+06	22559046	32387320	1.80995e+06	20686904	1682371	19717366	1.77388e+06	35665092	22510944	28941280	2125727	29953852	3.4353e+06	31347982	2.381e+06	32483098	19476186	3.29147e+06	1.99525e+06	34906836	29363602	31621586	35158348	3.38533e+06	31188872	35117724	27274164	1.97959e+06	32893222	29090764	negative	Annotate in FrAnK	Carbamoyl phosphate;Carbamoyl phosphate	FFQKYPRQEYGKAF-UHFFFAOYSA-N,FFQKYPRQEYGKAF-UHFFFAOYSA-N	HMDB01096,C00169	annotated
2693	139.976	849.67	19611674	NA	NA	NA	32246554	NA	21182468	22163574	NA	22559046	32387320	NA	20686904	NA	19258344	NA	35402440	22510944	28941280	NA	29953852	NA	28175956	NA	28135028	17974916	3.01149e+06	NA	34906836	29363602	31621586	34136648	NA	31188872	33646840	27274164	NA	30011000	29090764	negative	Annotate in FrAnK	Carbamoyl phosphate;Carbamoyl phosphate	FFQKYPRQEYGKAF-UHFFFAOYSA-N,FFQKYPRQEYGKAF-UHFFFAOYSA-N	HMDB01096,C00169	annotated
2401	140.011	1398.19	23253.9	27587	36558.9	24616.9	26601.9	27144.6	28277.3	40164.5	32022.3	31708.2	24703	45365.3	26675.2	26065	48819.8	39451.4	68760.6	28599.2	32491.5	31962.4	52756.8	27735.6	59165.5	49838.6	28314.7	23402	55814.5	47940.2	29577.8	37934.2	47430.6	31751.3	64461.2	36599.1	57804.6	31828.5	32230.6	32127.8	24291.1	positive	No Fragments	L-3-Aminodihydro-2(3H)-furanone;Homoserine lactone;(S)-2-Azetidinecarboxylic acid;1-Aminocyclopropanecarboxylic acid;1-Aminocyclopropane-1-carboxylate;Phosphoric acid;Orthophosphate;2-Aminobut-2-enoate;N-Methylolacrylamide;Diacetylmonoxime;L-Homoserine lactone;L-Azetidine 2-carboxylic acid;3-Oxobutanamide	QJPWUUJVYOJNMH-UHFFFAOYSA-N,QJPWUUJVYOJNMH-UHFFFAOYSA-N,IADUEWIQBXOCDZ-UHFFFAOYSA-N,PAJPWUMXBYXFCZ-UHFFFAOYSA-N,PAJPWUMXBYXFCZ-UHFFFAOYSA-N,NBIIXXVUZAFLBC-UHFFFAOYSA-N,NBIIXXVUZAFLBC-UHFFFAOYSA-N,PAWSVPVNIXFKOS-IHWYPQMZSA-N,CNCOEDDPFOAUMB-UHFFFAOYSA-N,FSEUPUDHEBLWJY-HWKANZROSA-N,QJPWUUJVYOJNMH-VKHMYHEASA-N,IADUEWIQBXOCDZ-VKHMYHEASA-N,GCPWJFKTWGFEHH-UHFFFAOYSA-N	HMDB29387,C02926,HMDB29615,HMDB36458,C01234,HMDB02142,C00009,C17234,C19456,C07509,C19777,C08267,C11106	annotated
4270	140.047	1281.05	37968.1	51388.7	31185.3	39964	49117.7	42062.8	46227.8	57281.1	34915.4	37905.1	40751.7	28130.1	46107.9	44479.5	52269.2	38537.8	34366.3	44708.5	43155	47441	49917.1	38658.2	39590.4	41857	49548.2	47063.6	40113.6	43447.9	51333.2	49698.1	41482	39504.1	33617.4	41402.1	42553.8	39354.2	38419.2	42686.7	38391.8	negative	No Fragments				annotated
4315	140.047	1257.69	37968.1	34183.6	31185.3	39964	35819.8	40354.1	46227.8	34276.6	32534.5	36206.9	38875	27953.6	38647.3	30346	38803.2	33885.9	32053.6	32942.9	31242.3	38462.4	32816.7	38658.2	39590.4	32206.6	36964.6	30264.6	39363.7	43447.9	35549.8	38311.8	41482	39504.1	33617.4	41201.1	35572.2	33966.6	30449	42686.7	38391.8	negative	No Fragments				annotated
508	140.071	483.56	38806.6	23684.9	49757.1	43999.5	50991.6	44683.6	32728.8	32299.3	80679	817778	928374	1.33719e+06	859810	38315.1	47238.2	19200.6	22976	26527.8	19129.8	43625.5	48142.1	24697.8	226552	285821	267823	410845	33993.7	21202.9	26187.9	27614.3	30043.8	48259.1	32608.3	23137.6	60043.3	892824	1.22405e+06	1.04641e+06	1.06832e+06	positive	No Fragments	5-Acetyl-2,4-dimethyloxazole;Ethyl 2-pyrrolecarboxylate;5-Hydroxy-4-pentenoic acid d-lactone;5-Methyl-2(3H)-furanone;3,4-Dihydroxybenzylamine;2-Furanmethanol;Furfuryl alcohol;Gabaculine;beta-vinyl acrylic acid;Tulipalin A	YJWCNOMJKJYKLQ-UHFFFAOYSA-N,PAEYAKGINDQUCT-UHFFFAOYSA-N,VEFDLKXOSOFUIN-UHFFFAOYSA-N,BGLUXFNVVSVEET-UHFFFAOYSA-N,YFMPSMITLLBENU-UHFFFAOYSA-N,XPFVYQJUAUNWIW-UHFFFAOYSA-N,XPFVYQJUAUNWIW-UHFFFAOYSA-N,KFNRJXCQEJIBER-UHFFFAOYSA-N,SDVVLIIVFBKBMG-ONEGZZNKSA-N,MOSFIJXAXDLOML-UHFFFAOYSA-N	HMDB38174,HMDB59856,HMDB40145,HMDB29609,HMDB12153,HMDB13742,C20441,C12110,LMFA01030099,C20578	annotated
3791	140.072	1451.6	58768.9	70036	68314.9	57570.9	49603.6	51033.1	52092.6	61301.5	51608.3	54883.2	70090.9	51505.2	66961.7	56626.1	53835	59326.5	53335.1	54594.7	60213.9	57401.8	59252.6	54210.6	56324.9	50273.9	56244.6	55163.9	62778.1	48119.2	53918.2	63838.4	55812.5	75919.8	53844.3	50252.2	57348.2	55826.8	57310.7	57419.6	56730.4	negative	No Fragments	Ethosuximide;Ethosuximide;L-Hypoglycin A;Arecaidine;Arecaidine;Hypoglycin;Guvacoline	HAPOVYFOVVWLRS-UHFFFAOYSA-N,HAPOVYFOVVWLRS-UHFFFAOYSA-N,OOJZCXFXPZGUBJ-UHFFFAOYSA-N,DNJFTXKSFAMXQF-UHFFFAOYSA-N,DNJFTXKSFAMXQF-UHFFFAOYSA-N,OOJZCXFXPZGUBJ-WDSKDSINSA-N,DYPLDWLIOGXSSE-UHFFFAOYSA-N	HMDB14731,C07505,HMDB29427,HMDB30352,C10128,C08287,C16821	annotated
4472	140.072	601.5	58162.5	66805.2	64032.3	72614.1	80292.5	61490.3	55508.8	57216.8	81457.8	87600.7	81721.3	119804	98170.7	61881.5	58440.9	60603.6	74018.3	68286.7	62086.6	72102.6	57541.7	91359.2	79323.2	86942.2	78361.9	101208	52231.4	58074.6	73988.1	76330.6	64291.6	60632.7	63544.2	54871.1	65165.7	78616.8	76974.4	80979.8	93329.4	negative	No Fragments	Ethosuximide;Ethosuximide;L-Hypoglycin A;Arecaidine;Arecaidine;Hypoglycin;Guvacoline	HAPOVYFOVVWLRS-UHFFFAOYSA-N,HAPOVYFOVVWLRS-UHFFFAOYSA-N,OOJZCXFXPZGUBJ-UHFFFAOYSA-N,DNJFTXKSFAMXQF-UHFFFAOYSA-N,DNJFTXKSFAMXQF-UHFFFAOYSA-N,OOJZCXFXPZGUBJ-WDSKDSINSA-N,DYPLDWLIOGXSSE-UHFFFAOYSA-N	HMDB14731,C07505,HMDB29427,HMDB30352,C10128,C08287,C16821	annotated
3622	140.919	1403.57	37791.8	39498.4	41393.5	40620.4	46504.2	37300.6	44115.8	42169.8	39913.5	36942.2	39070.4	35661.9	42845	55578.8	38747.3	35003.8	42018.4	30101.9	41885.2	43586.2	35048.4	42111.8	44922.1	36111.8	43117.5	41048.8	38300.4	45489.8	45516.1	39880.4	50008.9	46729.4	35224.8	40192.3	44700.3	42047.3	37191.4	42927.4	35695.8	negative	No Fragments				annotated
4511	140.919	1403.57	37791.8	39498.4	41393.5	40620.4	46504.2	37300.6	44115.8	42169.8	39913.5	36942.2	39070.4	35661.9	42845	55578.8	38747.3	35003.8	42018.4	30101.9	41885.2	43586.2	35048.4	42111.8	44922.1	36111.8	43117.5	41048.8	38300.4	45489.8	45516.1	39880.4	50008.9	46729.4	35224.8	40192.3	44700.3	42047.3	37191.4	42927.4	35695.8	negative	No Fragments				annotated
3288	140.934	738.43	NA	NA	NA	74462.8	36845.3	94420.1	79940.8	NA	NA	NA	NA	NA	NA	NA	NA	NA	81084.3	77476.3	101585	345734	NA	NA	NA	NA	NA	NA	NA	45919.4	NA	20053.2	40529.8	42217.9	87080.8	NA	NA	NA	95413.7	NA	175640	negative	No Fragments	Dibasic sodium phosphate	BNIILDVGGAEEIG-UHFFFAOYSA-L	C13558	annotated
4004	140.966	1336.95	158033	151926	124935	156011	65992.5	152750	158347	352980	137948	141315	147205	282754	85000.7	75128.2	152544	133780	64252.5	161789	127944	83861.5	153887	154469	154159	217844	70357.5	76912	161376	146370	160327	131219	66044.7	137662	309702	263700	160322	133993	154770	191804	192004	negative	No Fragments				annotated
4130	140.966	1050.03	102624	100760	95851.6	110008	48510.6	111213	103997	286295	98779.9	103250	113564	169497	52677.2	52302.6	106836	91897.6	47032.3	95013	99241.5	60307.3	101699	103521	102717	136957	55719.3	54270.2	110541	100682	98503.1	97428.1	46542.4	91633.4	241143	234555	102661	105566	106015	134290	135971	negative	No Fragments				annotated
4131	140.966	1028.98	98551.2	100760	90349.1	110008	48510.6	111213	103997	286295	96671	103250	101003	159557	49892.9	52302.6	102408	91897.6	44532.2	95013	99241.5	60307.3	101699	103521	102717	136957	55719.3	54270.2	110541	100682	92262.3	90459.3	43469.7	86552.1	241143	222511	99888.4	97913.8	106015	122486	131794	negative	No Fragments				annotated
3924	140.966	715.32	128632	125447	122031	122952	41794.6	146704	138674	430718	127057	124299	95035.7	159312	52806.8	62318.9	109592	112889	56366.7	118582	161105	69998.6	85691.9	119961	101513	164466	31617.9	48945.5	106098	119805	82154.5	83158.2	43997.3	82538.5	432114	266237	94643.6	103890	152523	152403	156322	negative	No Fragments				annotated
4079	140.966	1276.18	128869	127097	108717	127993	52257.1	130416	122437	309883	106171	116092	121514	216662	62889.6	54071.1	126513	106555	50462.6	99376.5	114428	61328.9	119089	144249	120352	158156	53024.5	57816	118261	128189	120139	115336	50820.3	110821	275193	241348	124697	114427	111526	145805	157140	negative	No Fragments				annotated
4359	140.978	1238.32	150732	148282	119147	148927	145120	144966	155052	89799.6	119188	125913	144629	111365	167410	152243	147616	128930	164358	131003	123326	170882	141878	153331	139981	147336	153467	165467	151994	149507	162384	117081	146347	159031	96478.3	95634.3	140825	118107	136838	144371	139787	negative	No Fragments				annotated
4363	140.978	1307.86	144811	147024	113911	148927	138700	144966	155052	86387.3	118452	124722	141265	101400	167410	141139	140423	121925	144755	131003	113967	156033	137153	143177	139981	147336	151324	165467	151994	149507	151337	117081	146347	159031	91396.6	93385.2	139546	117493	135567	139277	134788	negative	No Fragments				annotated
1654	141.051	1336.35	163265	168994	145384	165134	85435.6	188587	164254	513279	143571	144806	167749	355013	81185.6	79932.5	153451	125954	82991.4	133388	133317	88385.6	169640	170618	156247	239080	72116.1	81005	173120	147616	157016	153069	83614.4	143094	404207	357450	141971	134264	136143	210296	202931	positive	No Fragments				annotated
2572	141.056	492.02	17913.3	19717.8	17686.3	20291.1	18818.7	15367.4	26677.6	18920.8	21131.3	115260	145544	151016	186426	18066	16278.8	16933.5	18692.2	18674.3	18013.5	20835.7	10424.2	18806	42613.9	93361.7	85296.9	89862.7	17495.4	16142.2	18159	17153.8	17360.6	19288.2	21945.1	17674.9	11918.8	125288	105209	128422	131313	negative	No Fragments	Mesifurane;Homofureanol;Erinapyrone B;Erinapyrone A;5-Ethyl-3-hydroxy-4-methyl-2(5H)-furanone;4-Oxocyclohexanecarboxylate;3-acetyl-3-methyldihydrofuran-2(3H)-one;7-hydroxy-5-heptynoic acid	SIMKGHMLPVDSJE-UHFFFAOYSA-N,GWCRPYGYVRXVLI-UHFFFAOYSA-N,ULVSURGNEAHOBK-UHFFFAOYSA-N,FXGUGSUNHREWBM-UHFFFAOYSA-N,IUFQZPBIRYFPFD-UHFFFAOYSA-N,OWLXUYGCLDGHJJ-UHFFFAOYSA-N,VKDGCPFTXXDWQJ-UHFFFAOYSA-N,YVZAOBOYHMHYKV-UHFFFAOYSA-N	HMDB34230,HMDB33736,HMDB41427,HMDB41426,HMDB33551,C03767,LMFA07040006,LMFA01050262	annotated
522	141.066	470.18	186799	400046	1.05435e+06	4.06711e+06	10758881	11260475	9951510	8099843	5202903	819749	873150	719024	729621	179366	389196	861119	3.61216e+06	9695484	8676154	10991664	7.00528e+06	4560797	541655	518253	362036	432649	250588	426688	1.16395e+06	3.4063e+06	10580859	9698592	8684600	6.50754e+06	4953465	980475	865193	922650	980137	positive	No Fragments	Pi-Methylimidazoleacetic acid;(R)-Dihydromaleimide;Methylimidazoleacetic acid;Methylimidazoleacetic acid;Imidazolepropionic acid;1,3-Dimethyluracil;Succinimide;Hymexazol;4,5,6,7-Tetrahydroisoxazolo(5,4-c)pyridin-3-ol;Dihydrourocanate	UJCGYTCAMOHYCG-UHFFFAOYSA-N,CIGXGWDUXOBPIO-UHFFFAOYSA-N,ZHCKPJGJQOPTLB-UHFFFAOYSA-N,ZHCKPJGJQOPTLB-UHFFFAOYSA-N,ZCKYOWGFRHAZIQ-UHFFFAOYSA-N,JSDBKAHWADVXFU-UHFFFAOYSA-N,KZNICNPSHKQLFF-UHFFFAOYSA-N,KGVPNLBXJKTABS-UHFFFAOYSA-N,ZXRVKCBLGJOCEE-UHFFFAOYSA-N,MOSFIJXAXDLOML-UHFFFAOYSA-N	HMDB04988,HMDB30276,HMDB02820,C05828,HMDB02271,HMDB02144,C07273,C11103,C13693,C20522	annotated
1856	141.091	271.41	187348	189554	236630	203546	208046	226690	288065	228472	233456	220464	226125	215756	173214	203866	217130	203091	201893	213170	275016	343876	210757	218872	209171	202631	169358	241414	182541	156735	204501	321508	210941	261684	241700	210071	169670	186510	222451	186533	224943	positive	No Fragments	2-Propyl-2,4-pentadienoic acid;2-Propyl-2,4-pentadienoic acid;3,4,4-Trimethyl-1,2-cyclopentanedione;2-Hydroxy-3,4,5-trimethyl-2-cyclopenten-1-one;3-Propyl-1,2-cyclopentanedione;3-Isopropyl-1,2-cyclopentanedione;3,5,5-Trimethyl-1,2-cyclopentanedione;4-Ethyl-2-hydroxy-3-methyl-2-cyclopenten-1-one;Ethyl sorbate;2,4-Hexadienyl acetate;2E,4E-Hexadienyl acetate;3-Ethyl-2-hydroxy-4-methyl-2-cyclopenten-…	UUILWXIBBZVJDU-FNORWQNLSA-N,UUILWXIBBZVJDU-FNORWQNLSA-N,LTRJTLUJZFBIEN-UHFFFAOYSA-N,RMXYMRMUZJILGN-UHFFFAOYSA-N,QBJXYRWUKSOXQY-UHFFFAOYSA-N,QGJSBGJNGUBEKG-UHFFFAOYSA-N,GGXVKCBZJYLSCZ-UHFFFAOYSA-N,FFJYTCCZZSZBGQ-UHFFFAOYSA-N,OZZYKXXGCOLLLO-TWTPFVCWSA-N,PXVKYPFROMBALG-VNKDHWASSA-N,PXVKYPFROMBALG-VNKDHWASSA-N,RSVAFMGHIDKYKB-UHFFFAOYSA-N,GSBKRFGXEJLVMI-UHFFFAOYSA-N,ODOZNBUSHKFCSH-ALCCZGGFSA-N,DDZLNKM…	HMDB60682,C16656,HMDB40526,HMDB39652,HMDB39651,HMDB39681,HMDB39680,HMDB39673,HMDB40463,HMDB32311,LMFA07010180,HMDB36176,HMDB06509,HMDB37625,HMDB37196,HMDB37167,C06727,C19311,C18011,LMFA06000129,LMFA06000037,LMFA06000038,LMFA07010177,LMFA01030442,LMFA01030441,LMFA01030578,LMFA01030577,LMFA01030795	annotated
705	141.113	559.12	1022117	1.05816e+06	1381362	1.39153e+06	1.04003e+06	1.00636e+06	1.00784e+06	1.16415e+06	1.32943e+06	1.23387e+06	1.05525e+06	1.29002e+06	1.16437e+06	1.09328e+06	957457	1.55548e+06	1.09978e+06	1.28889e+06	1.31466e+06	4.49325e+06	962927	1.12432e+06	986292	1030196	1.39493e+06	1.14014e+06	1.09089e+06	1.04353e+06	1.00076e+06	1.20654e+06	997516	998303	1.24886e+06	1.17539e+06	1.04554e+06	1.2517e+06	1.8272e+06	1.1991e+06	1.05819e+06	positive	Hexamethylene tetramine (C6H12N4) Prob = 98.6400000000	Metenamine	VKYKSIONXSXAKP-UHFFFAOYSA-N	HMDB29598	annotated+fragment
905	141.113	486.3	769935	796475	890773	785007	812957	725798	946950	895977	825115	896195	761063	1.03784e+06	822968	723436	726577	849234	850188	989635	952683	2.37637e+06	842318	730497	784920	857551	806322	800163	684926	734362	725895	1.02156e+06	767745	851290	958005	870520	791069	1.16407e+06	894627	855242	939820	positive	Hexamethylene tetramine (C6H12N4) Prob = 91.9800000000	Metenamine	VKYKSIONXSXAKP-UHFFFAOYSA-N	HMDB29598	annotated+fragment
1177	141.113	182.46	504212	516547	568558	530842	508280	483605	483987	616735	685572	563678	532061	538952	539784	497321	562259	681752	623635	699955	1300703	473708	450293	520109	1.21572e+06	487436	537916	603228	449317	490270	554186	622019	490973	485930	632788	590653	489506	556347	665689	495541	487645	positive	Hexamethylene tetramine (C6H12N4) Prob = 92.1000000000	Metenamine	VKYKSIONXSXAKP-UHFFFAOYSA-N	HMDB29598	annotated+fragment
1195	141.113	290.17	852870	776167	900787	799857	816209	775427	846781	972106	1.23164e+06	1.0809e+06	881895	1.07557e+06	797508	793732	747458	928760	774555	850248	887411	775908	804660	841924	799694	705936	777434	885276	832856	785585	832462	989289	804982	705327	915455	923119	869612	863847	941249	747749	891899	positive	Hexamethylene tetramine (C6H12N4) Prob = 98.6300000000	Metenamine	VKYKSIONXSXAKP-UHFFFAOYSA-N	HMDB29598	annotated+fragment
1225	141.113	466.58	671408	734920	887461	687356	673568	725798	645642	872990	825115	827043	708639	906221	813269	717639	671822	776620	696227	922922	839470	744437	842318	641723	727987	857551	806322	800163	672683	710782	682376	1.02156e+06	767358	661022	808084	753406	714662	1.16407e+06	885747	773666	939820	positive	Annotate in FrAnK	Metenamine	VKYKSIONXSXAKP-UHFFFAOYSA-N	HMDB29598	annotated
1425	141.113	453.01	671408	734920	811731	662873	673568	650974	587597	739038	738731	827043	646082	772712	656577	621732	671822	766320	696227	862711	762890	619714	842318	593343	640219	698602	676785	800163	593812	647190	682376	741157	658753	600803	721269	731334	603267	751009	792614	659208	686475	positive	No Fragments	Metenamine	VKYKSIONXSXAKP-UHFFFAOYSA-N	HMDB29598	annotated
1579	141.113	682.32	543066	529155	577264	564341	434309	421440	453238	480096	531857	593389	407288	540711	456187	454491	458867	541854	426497	565009	543868	453132	445515	517471	429337	436956	379776	487038	443506	496026	621218	442718	501682	425489	478501	550934	460761	497894	572770	440405	477797	positive	Hexamethylene tetramine (C6H12N4) Prob = 69.1400000000	Metenamine	VKYKSIONXSXAKP-UHFFFAOYSA-N	HMDB29598	annotated+fragment
2234	141.127	1512.93	95490.3	96972.2	143245	103882	95067.7	88869.5	89611	149296	131842	131185	99026.9	137695	93037.1	94351.9	91708.8	118469	90655	135744	120159	93798.5	94207.3	101161	109075	95526.9	97589.5	110862	96470.9	97107.5	96259.7	139798	84371.2	99283.2	141864	135691	90812.8	128213	128476	95003	97249.1	positive	No Fragments	8-Nonen-3-one;5-Nonen-2-one;5-Nonen-2-one;3-Nonen-2-one;2,4-Nonadien-1-ol;(2xi,4xi)-2,4-Nonadien-1-ol;(3E,6Z)-3,6-Nonadien-1-ol;(±)-2,2,6-Trimethylcyclohexanone;8-Nonen-2-one;8-Nonen-2-one;1-Nonen-4-one;(E)-2-Nonen-4-one;3-Nonen-5-one;(Z)-6-Nonenal;(3Z,6Z)-3,6-Nonadien-1-ol;3Z,6Z-Nonadien-1-ol;7-Methyl-3-octen-2-one;(±)-2,6-Dimethyl-5-heptenal;2,6-Dimethyl-5-heptenal;2,6-Nonadien-1-ol;2-Nonenal;2…	URHJFGWIPKNQFW-UHFFFAOYSA-N,RXFZCBZCGBDPDT-AATRIKPKSA-N,RXFZCBZCGBDPDT-AATRIKPKSA-N,HDKLIZDXVUCLHQ-FPLPWBNLSA-N,NCPWFIVLKCFWSP-BSWSSELBSA-N,NCPWFIVLKCFWSP-ISTTXYCBSA-N,PICGPEBVZGCYBV-WWVFNRLHSA-N,ZPVOLGVTNLDBFI-UHFFFAOYSA-N,OIFXLYCBBBXCIB-UHFFFAOYSA-N,OIFXLYCBBBXCIB-UHFFFAOYSA-N,WDBHYTAEQAWRCQ-UHFFFAOYSA-N,WTAYWTBOEQYGOG-DAXSKMNVSA-N,FRMKAKWKXLDSSR-FNORWQNLSA-N,RTNPCOBSXBGDMO-ARJAWSKDSA-N,PICGPEB…	HMDB34758,HMDB34761,LMFA12000141,HMDB34764,HMDB34845,HMDB38400,HMDB38067,HMDB33794,HMDB35926,LMFA12000145,HMDB35927,HMDB35916,HMDB59828,HMDB30958,HMDB30957,LMFA05000136,HMDB39461,HMDB31834,LMFA06000127,HMDB31262,HMDB31269,HMDB33554,HMDB62671,HMDB37001,HMDB37170,HMDB37150,HMDB32535,LMFA06000043,LMFA06000113,LMFA06000140,LMFA05000501,LMFA05000502,LMFA06000042,LMFA06000044,LMFA06000041,LMFA05000498,…	annotated
2254	141.127	1535.98	95490.3	86463.8	126276	103882	95067.7	83529	89611	128873	123231	119920	99026.9	137695	86504	94351.9	90482.6	126797	89933	135744	119482	93798.5	82646.7	101161	109075	91910.4	87708.8	98572.3	96470.9	92066.1	96259.7	139798	79647.5	96933.4	138102	132811	108165	128213	128476	95003	97249.1	positive	No Fragments	8-Nonen-3-one;5-Nonen-2-one;5-Nonen-2-one;3-Nonen-2-one;2,4-Nonadien-1-ol;(2xi,4xi)-2,4-Nonadien-1-ol;(3E,6Z)-3,6-Nonadien-1-ol;(±)-2,2,6-Trimethylcyclohexanone;8-Nonen-2-one;8-Nonen-2-one;1-Nonen-4-one;(E)-2-Nonen-4-one;3-Nonen-5-one;(Z)-6-Nonenal;(3Z,6Z)-3,6-Nonadien-1-ol;3Z,6Z-Nonadien-1-ol;7-Methyl-3-octen-2-one;(±)-2,6-Dimethyl-5-heptenal;2,6-Dimethyl-5-heptenal;2,6-Nonadien-1-ol;2-Nonenal;2…	URHJFGWIPKNQFW-UHFFFAOYSA-N,RXFZCBZCGBDPDT-AATRIKPKSA-N,RXFZCBZCGBDPDT-AATRIKPKSA-N,HDKLIZDXVUCLHQ-FPLPWBNLSA-N,NCPWFIVLKCFWSP-BSWSSELBSA-N,NCPWFIVLKCFWSP-ISTTXYCBSA-N,PICGPEBVZGCYBV-WWVFNRLHSA-N,ZPVOLGVTNLDBFI-UHFFFAOYSA-N,OIFXLYCBBBXCIB-UHFFFAOYSA-N,OIFXLYCBBBXCIB-UHFFFAOYSA-N,WDBHYTAEQAWRCQ-UHFFFAOYSA-N,WTAYWTBOEQYGOG-DAXSKMNVSA-N,FRMKAKWKXLDSSR-FNORWQNLSA-N,RTNPCOBSXBGDMO-ARJAWSKDSA-N,PICGPEB…	HMDB34758,HMDB34761,LMFA12000141,HMDB34764,HMDB34845,HMDB38400,HMDB38067,HMDB33794,HMDB35926,LMFA12000145,HMDB35927,HMDB35916,HMDB59828,HMDB30958,HMDB30957,LMFA05000136,HMDB39461,HMDB31834,LMFA06000127,HMDB31262,HMDB31269,HMDB33554,HMDB62671,HMDB37001,HMDB37170,HMDB37150,HMDB32535,LMFA06000043,LMFA06000113,LMFA06000140,LMFA05000501,LMFA05000502,LMFA06000042,LMFA06000044,LMFA06000041,LMFA05000498,…	annotated
2256	141.127	1554.4	91942	102944	124868	81466	71343.3	80238.7	77891.6	97911.6	123231	119920	96422.5	129094	73905	80971	88716.5	126797	86815.3	88833.7	106474	82855.8	79246.1	87958.3	81489	81312.4	82830.7	96803.3	79726.7	90219.1	94477.8	115725	79793.5	94850.5	135956	109392	108165	102325	123908	94784.9	88127.6	positive	No Fragments	8-Nonen-3-one;5-Nonen-2-one;5-Nonen-2-one;3-Nonen-2-one;2,4-Nonadien-1-ol;(2xi,4xi)-2,4-Nonadien-1-ol;(3E,6Z)-3,6-Nonadien-1-ol;(±)-2,2,6-Trimethylcyclohexanone;8-Nonen-2-one;8-Nonen-2-one;1-Nonen-4-one;(E)-2-Nonen-4-one;3-Nonen-5-one;(Z)-6-Nonenal;(3Z,6Z)-3,6-Nonadien-1-ol;3Z,6Z-Nonadien-1-ol;7-Methyl-3-octen-2-one;(±)-2,6-Dimethyl-5-heptenal;2,6-Dimethyl-5-heptenal;2,6-Nonadien-1-ol;2-Nonenal;2…	URHJFGWIPKNQFW-UHFFFAOYSA-N,RXFZCBZCGBDPDT-AATRIKPKSA-N,RXFZCBZCGBDPDT-AATRIKPKSA-N,HDKLIZDXVUCLHQ-FPLPWBNLSA-N,NCPWFIVLKCFWSP-BSWSSELBSA-N,NCPWFIVLKCFWSP-ISTTXYCBSA-N,PICGPEBVZGCYBV-WWVFNRLHSA-N,ZPVOLGVTNLDBFI-UHFFFAOYSA-N,OIFXLYCBBBXCIB-UHFFFAOYSA-N,OIFXLYCBBBXCIB-UHFFFAOYSA-N,WDBHYTAEQAWRCQ-UHFFFAOYSA-N,WTAYWTBOEQYGOG-DAXSKMNVSA-N,FRMKAKWKXLDSSR-FNORWQNLSA-N,RTNPCOBSXBGDMO-ARJAWSKDSA-N,PICGPEB…	HMDB34758,HMDB34761,LMFA12000141,HMDB34764,HMDB34845,HMDB38400,HMDB38067,HMDB33794,HMDB35926,LMFA12000145,HMDB35927,HMDB35916,HMDB59828,HMDB30958,HMDB30957,LMFA05000136,HMDB39461,HMDB31834,LMFA06000127,HMDB31262,HMDB31269,HMDB33554,HMDB62671,HMDB37001,HMDB37170,HMDB37150,HMDB32535,LMFA06000043,LMFA06000113,LMFA06000140,LMFA05000501,LMFA05000502,LMFA06000042,LMFA06000044,LMFA06000041,LMFA05000498,…	annotated
2701	141.974	852.1	1.49074e+06	131199	154077	158857	2.46066e+06	161749	1.67222e+06	1.69481e+06	112603	1.71829e+06	2666161	133080	1.50262e+06	119940	1.53844e+06	135549	2.76628e+06	1.77375e+06	2291548	160655	2.41372e+06	242884	2481201	180413	2.4591e+06	1429549	272553	175852	2.68154e+06	2.23798e+06	2367071	2685906	243422	2.27467e+06	2703518	2.06071e+06	160416	2480670	2299756	negative	No Fragments				annotated
2703	141.974	857.94	1.45597e+06	131199	154077	158857	2.40131e+06	161749	1.54877e+06	1.69481e+06	112603	1.71829e+06	2.21763e+06	133080	1.40295e+06	110020	1.46643e+06	135549	2.5386e+06	1.77375e+06	2291548	160655	2155512	242884	2.21752e+06	180413	2.22259e+06	1.4082e+06	272553	175852	2.38973e+06	2.23798e+06	2219264	2448044	NA	2.27467e+06	2420671	2.06071e+06	160416	2.02759e+06	1.90912e+06	negative	Annotate in FrAnK				annotated
2387	142.006	1313.49	49930.9	54567.5	46832	54073.7	42437.3	56305	68625.2	36660.3	58016.4	76092.1	55500.4	46854.7	49321.1	40166.7	50823.6	65242	53695.1	80812.4	65620.9	51393.6	51017.9	54759.6	57595.3	51399.5	50467.3	45256.9	54756.1	48482.3	51001.3	55641.1	47380.9	43739.4	40407.5	41522.2	54261.7	77169.5	55476.2	51905.9	51833.8	positive	No Fragments	Benzonitrile	JFDZBHWFFUWGJE-UHFFFAOYSA-N	C09814	annotated
3640	142.026	758.32	305039	263526	452513	259803	211315	210465	210358	410409	535757	930595	511025	448619	422884	240565	285939	658074	179474	695863	394407	219614	292501	262778	281494	244183	322143	305801	248741	260794	288265	374939	180038	285758	343961	367090	291176	1.07402e+06	859181	403204	299196	negative	Annotate in FrAnK				annotated
2580	142.051	279.89	16858	15201.4	14794.9	127060	94693.2	174967	326666	3.56017e+06	8466868	10598273	9535884	8771110	7.76379e+06	22732.5	30647.9	16021.1	48402.9	92616.8	142880	466136	1.67877e+06	4637513	8725833	8.23538e+06	7.92947e+06	8831942	18212.3	14419	14855.8	17209.3	74211.5	100191	1.02063e+06	1708328	5170889	4835273	4320773	5.25561e+06	5.17751e+06	negative	No Fragments	Vinylacetylglycine;Trimethadione;Acrylamide-acrylic acid resin;6-Oxopiperidine-2-carboxylic acid;5-ethyl-5-methyl-2,4-oxazolidinedione;2-Hydroxymethylclavam	UKISAGFGRDHYFO-UHFFFAOYSA-N,IRYJRGCIQBGHIV-UHFFFAOYSA-N,RNIHAPSVIGPAFF-UHFFFAOYSA-N,FZXCPFJMYOQZCA-UHFFFAOYSA-N,MGHNWMRNFGYJKE-UHFFFAOYSA-N,CRVXTEJTLQIKDI-XINAWCOVSA-N	HMDB00894,HMDB14491,HMDB32161,HMDB61705,HMDB61082,C17357	annotated
3044	142.051	375.06	NA	NA	NA	NA	NA	NA	NA	298932	481984	1.69474e+06	389890	963244	508021	NA	NA	NA	NA	NA	NA	NA	225000	641094	460050	306537	371171	405879	NA	NA	NA	NA	NA	NA	153764	76402	219220	615630	418924	331727	226505	negative	No Fragments	Vinylacetylglycine;Trimethadione;Acrylamide-acrylic acid resin;6-Oxopiperidine-2-carboxylic acid;5-ethyl-5-methyl-2,4-oxazolidinedione;2-Hydroxymethylclavam	UKISAGFGRDHYFO-UHFFFAOYSA-N,IRYJRGCIQBGHIV-UHFFFAOYSA-N,RNIHAPSVIGPAFF-UHFFFAOYSA-N,FZXCPFJMYOQZCA-UHFFFAOYSA-N,MGHNWMRNFGYJKE-UHFFFAOYSA-N,CRVXTEJTLQIKDI-XINAWCOVSA-N	HMDB00894,HMDB14491,HMDB32161,HMDB61705,HMDB61082,C17357	annotated
3496	142.051	323.96	NA	24916.2	19386.4	32697.7	27933.6	31290.3	54077.8	379973	716935	605228	621780	848955	659958	NA	14793.2	NA	16433.6	32295.5	26681.6	78603.4	120991	391755	1265943	884639	930951	867630	25524.9	NA	NA	18277	29736.5	38165	72353.2	211261	399896	689115	643009	530022	617405	negative	No Fragments	Vinylacetylglycine;Trimethadione;Acrylamide-acrylic acid resin;6-Oxopiperidine-2-carboxylic acid;5-ethyl-5-methyl-2,4-oxazolidinedione;2-Hydroxymethylclavam	UKISAGFGRDHYFO-UHFFFAOYSA-N,IRYJRGCIQBGHIV-UHFFFAOYSA-N,RNIHAPSVIGPAFF-UHFFFAOYSA-N,FZXCPFJMYOQZCA-UHFFFAOYSA-N,MGHNWMRNFGYJKE-UHFFFAOYSA-N,CRVXTEJTLQIKDI-XINAWCOVSA-N	HMDB00894,HMDB14491,HMDB32161,HMDB61705,HMDB61082,C17357	annotated
3882	142.051	759.75	425541	415130	467257	241955	14309.3	15217.1	25431.3	354879	435087	224725	90823	220731	126534	210557	355521	300880	144581	38470.2	14282.2	11300.8	379998	476997	354117	340101	262052	177427	378778	475829	464726	260614	30890.6	22260.1	20751.8	347086	455417	199208	242734	141360	80772.7	negative	No Fragments	Vinylacetylglycine;Trimethadione;Acrylamide-acrylic acid resin;6-Oxopiperidine-2-carboxylic acid;5-ethyl-5-methyl-2,4-oxazolidinedione;2-Hydroxymethylclavam	UKISAGFGRDHYFO-UHFFFAOYSA-N,IRYJRGCIQBGHIV-UHFFFAOYSA-N,RNIHAPSVIGPAFF-UHFFFAOYSA-N,FZXCPFJMYOQZCA-UHFFFAOYSA-N,MGHNWMRNFGYJKE-UHFFFAOYSA-N,CRVXTEJTLQIKDI-XINAWCOVSA-N	HMDB00894,HMDB14491,HMDB32161,HMDB61705,HMDB61082,C17357	annotated
4503	142.051	528.82	18188.1	23250.9	25012.4	35948.3	57860.7	70426.3	77132.4	81370.2	66946.3	61262.1	88680.6	82655.1	96326.8	21797.2	21676.9	28224.1	33398.9	79830	104591	55606.9	59925.1	62867.9	69694.4	73555.6	93719.9	110730	21143	19465.7	22521.5	47036.1	64776.6	64335.6	97282.8	62946.4	53109.2	63169.7	81117.9	78922	72752.8	negative	No Fragments	Vinylacetylglycine;Trimethadione;Acrylamide-acrylic acid resin;6-Oxopiperidine-2-carboxylic acid;5-ethyl-5-methyl-2,4-oxazolidinedione;2-Hydroxymethylclavam	UKISAGFGRDHYFO-UHFFFAOYSA-N,IRYJRGCIQBGHIV-UHFFFAOYSA-N,RNIHAPSVIGPAFF-UHFFFAOYSA-N,FZXCPFJMYOQZCA-UHFFFAOYSA-N,MGHNWMRNFGYJKE-UHFFFAOYSA-N,CRVXTEJTLQIKDI-XINAWCOVSA-N	HMDB00894,HMDB14491,HMDB32161,HMDB61705,HMDB61082,C17357	annotated
[truncated: 4,143 more rows]

## Sheet: Intracellular fraction data
Peak id	Mass	RT	B11_1_cells.mzXML	B11_2_cells.mzXML	B11_3_cells.mzXML	B11_4_cells.mzXML	B11_6_cells.mzXML	B11_7_cells.mzXML	B11_8_cells.mzXML	B11_9_cells.mzXML	B11_10_cells.mzXML	B11_12_cells.mzXML	B11_14_cells.mzXML	B11_15_cells.mzXML	B11_16_cells.mzXML	B12_1_cells.mzXML	B12_2_cells.mzXML	B12_3_cells.mzXML	B12_4_cells.mzXML	B12_5_cells.mzXML	B12_6_cells.mzXML	B12_7_cells.mzXML	B12_8_cells.mzXML	B12_9_cells.mzXML	B12_11_cells.mzXML	B12_13_cells.mzXML	B12_14_cells.mzXML	B12_15_cells.mzXML	B13_1_cells.mzXML	B13_2_cells.mzXML	B13_3_cells.mzXML	B13_4_cells.mzXML	B13_5_cells.mzXML	B13_6_cells.mzXML	B13_7_cells.mzXML	B13_8_cells.mzXML	B13_9_cells.mzXML	B13_11_cells.mzXML	B13_12_cells.mzXML	B13_13_cells.mzXML	B13_14_cells.mzXML	Polarity	FrAnK Annotation	PiMP Annotation	InChI Key	KEGG ID	Identification
[truncated: 4,010 more rows]
