# Supplementary material for: Streamlined identification of strain engineering targets for bioprocess improvement using metabolic pathway enrichment analysis
Source: Sci Rep. 2023 Aug 10;13:12990. doi: 10.1038/s41598-023-39661-x (PMC10415327; doi:10.1038/s41598-023-39661-x)
Supplement: Supplementary file 2 — Supplementary Information 2. [file 41598_2023_39661_MOESM2_ESM.xlsx]

## Sheet: Intracellular fraction data
PiMP
Pathway Name	ID	Data Source	Assigned Formulas	Total Pathway Formulas	Formula Cov %	Age_4_6h/ Age_3h (EA p-value)	Age_6_15h/ Age_3h (EA p-value)	Age_7_25h/ Age_3h (EA p-value)	Age_8_5h/ Age_3h (EA p-value)	BT_0h/ Age_3h (EA p-value)	BT_2h/ Age_3h (EA p-value)	BT_18h/ Age_3h (EA p-value)	BT_22h/ Age_3h (EA p-value)	BT_24h/ Age_3h (EA p-value)	BT_25h/ Age_3h (EA p-value)	Age_4_6h/ Age_3h (PALS p-value)	Age_6_15h/ Age_3h (PALS p-value)	Age_7_25h/ Age_3h (PALS p-value)	Age_8_5h/ Age_3h (PALS p-value)	BT_0h/ Age_3h (PALS p-value)	BT_2h/ Age_3h (PALS p-value)	BT_18h/ Age_3h (PALS p-value)	BT_22h/ Age_3h (PALS p-value)	BT_24h/ Age_3h (PALS p-value)	BT_25h/ Age_3h (PALS p-value)
Pantothenate and CoA biosynthesis	108	kegg	18	25	72	1	0.4	0.12	0.076	0.78	0.72	0.14	0.17	0.086	0.15	1	0.046	0.0048	0.0022	0.25	0.2	0.0066	0.0092	0.0027	0.0072
Arginine and proline metabolism	35	kegg	37	79	46.84	1	0.66	0.14	0.17	0.49	1	0.16	0.14	0.062	0.2	1	0.11	0.0035	0.0052	0.051	1	0.0046	0.0036	0.00088	0.0074
Pentose phosphate pathway	3	kegg	17	24	70.83	0.83	0.51	0.19	0.85	0.13	0.67	0.29	0.21	0.14	0.15	0.33	0.089	0.012	0.35	0.006	0.17	0.026	0.014	0.0077	0.0086
Phosphotransferase system (PTS)	155	kegg	12	25	48	1	0.077	0.14	0.7	0.14	0.13	0.13	0.16	0.13	0.092	1	0.0096	0.023	0.33	0.023	0.02	0.021	0.027	0.02	0.012
Alanine, aspartate and glutamate metabolism	24	kegg	17	23	73.91	1	1	0.17	0.5	1	0.45	0.11	0.13	0.089	0.2	1	0.99	0.009	0.08	0.99	0.062	0.0044	0.0057	0.0031	0.012
Carbon fixation in photosynthetic organisms	102	kegg	12	19	63.16	0.79	1	1	1	0.12	0.21	0.2	0.15	0.096	0.17	0.38	1	1	1	0.012	0.029	0.027	0.017	0.0087	0.021
Vitamin B6 metabolism	106	kegg	14	29	48.28	1	1	0.42	0.83	0.63	0.33	0.2	0.17	0.14	0.15	0.96	1	0.11	0.47	0.24	0.074	0.032	0.026	0.018	0.021
Glycerolipid metabolism	73	kegg	6	14	42.86	0.77	1	1	0.45	0.68	1	0.25	0.36	0.55	0.08	0.53	1	1	0.23	0.42	1	0.097	0.16	0.3	0.022
Galactose metabolism	6	kegg	15	21	71.43	0.49	0.44	0.08	0.56	0.23	0.41	0.26	0.26	0.3	0.25	0.09	0.072	0.0036	0.12	0.02	0.063	0.027	0.027	0.035	0.025
Insect hormone biosynthesis	139	kegg	1	21	4.76	1	0.011	0.04	0.038	0.078	0.031	0.031	0.01	0.016	0.018	1	0.016	0.054	0.052	0.1	0.043	0.043	0.015	0.023	0.026
Glyoxylate and dicarboxylate metabolism	93	kegg	18	48	37.5	0.54	0.97	0.19	0.43	0.98	1	0.2	0.091	0.061	0.17	0.19	0.81	0.034	0.12	0.85	1	0.037	0.011	0.0063	0.027
Regulation of autophagy	177	kegg	1	2	50	0.084	0.015	0.12	0.12	0.021	0.011	0.29	0.11	0.11	0.057	0.044	0.0064	0.066	0.067	0.0091	0.0045	0.18	0.062	0.061	0.028
Ascorbate and aldarate metabolism	7	kegg	14	25	56	0.81	0.03	0.06	0.092	0.19	0.34	0.076	0.094	0.061	0.23	0.4	0.0016	0.0042	0.0079	0.024	0.065	0.006	0.0082	0.0044	0.034
Phenylalanine metabolism	40	kegg	16	55	29.09	0.15	0.31	0.11	0.2	0.22	0.25	0.067	0.13	0.093	0.14	0.037	0.1	0.025	0.058	0.067	0.078	0.013	0.032	0.02	0.036
Taurine and hypotaurine metabolism	51	kegg	7	22	31.82	1	1	0.22	0.41	1	0.76	0.19	0.16	0.077	0.11	1	1	0.096	0.22	1	0.56	0.078	0.061	0.025	0.04
Oxidative phosphorylation	18	kegg	8	13	61.54	0.38	0.05	0.088	0.13	0.23	0.43	0.2	0.49	0.36	0.19	0.11	0.0061	0.013	0.022	0.053	0.15	0.042	0.18	0.11	0.041
Stilbenoid, diarylheptanoid and gingerol biosynthesis	132	kegg	2	25	8	0.83	0.041	0.046	0.29	0.42	0.12	0.1	0.42	0.13	0.041	0.83	0.047	0.053	0.3	0.43	0.13	0.11	0.43	0.14	0.047
Drug metabolism - other enzymes	141	kegg	6	38	15.79	1	1	0.45	1	1	0.51	0.096	0.12	0.062	0.086	1	1	0.37	1	1	0.43	0.066	0.081	0.042	0.059
D-Alanine metabolism	57	kegg	3	3	100	0.78	0.99	1	1	0.38	0.28	0.29	0.16	0.11	0.21	0.52	0.94	1	1	0.15	0.098	0.11	0.046	0.029	0.066
Methane metabolism	101	kegg	20	72	27.78	1	1	0.33	0.67	1	0.96	0.24	0.23	0.15	0.24	1	0.99	0.11	0.35	1	0.8	0.067	0.063	0.034	0.066
Propanoate metabolism	95	kegg	10	28	35.71	0.34	0.33	0.24	0.88	0.17	0.19	0.21	0.11	0.053	0.23	0.13	0.12	0.08	0.66	0.048	0.057	0.068	0.027	0.011	0.073
Citrate cycle (TCA cycle)	2	kegg	8	15	53.33	1	0.24	0.42	0.55	0.52	0.21	0.12	0.18	0.1	0.28	0.97	0.066	0.15	0.24	0.22	0.053	0.024	0.043	0.019	0.079
Carbon fixation pathways in prokaryotes	103	kegg	11	37	29.73	1	1	1	1	0.31	0.49	0.11	0.19	0.11	0.23	1	1	1	1	0.13	0.25	0.031	0.065	0.033	0.084
Bile secretion	251	kegg	10	89	11.24	0.033	0.44	0.12	0.36	0.17	0.59	1	0.32	0.054	0.088	0.033	0.43	0.11	0.35	0.16	0.57	1	0.31	0.052	0.085
Lysine degradation	33	kegg	13	32	40.62	0.99	0.99	0.41	0.59	0.32	1	0.3	0.22	0.26	0.32	0.93	0.93	0.13	0.25	0.09	1	0.083	0.049	0.063	0.089
Pyruvate metabolism	85	kegg	9	24	37.5	1	1	0.67	0.54	0.43	0.77	0.2	0.22	0.13	0.26	1	0.97	0.39	0.27	0.19	0.51	0.062	0.073	0.035	0.092
Glycine, serine and threonine metabolism	27	kegg	19	41	46.34	1	0.74	0.22	0.33	1	1	0.35	0.38	0.31	0.43	0.99	0.3	0.027	0.056	1	1	0.063	0.073	0.05	0.094
Valine, leucine and isoleucine biosynthesis	31	kegg	16	17	94.12	1	0.94	0.83	0.66	0.9	1	0.73	0.98	0.63	0.62	1	0.49	0.27	0.12	0.38	1	0.17	0.68	0.11	0.1
Cholinergic synapse	216	kegg	2	10	20	0.28	0.069	0.12	0.37	0.56	1	0.39	0.076	0.13	0.15	0.21	0.045	0.082	0.29	0.46	1	0.3	0.05	0.09	0.1
Thyroid hormone synthesis	234	kegg	5	19	26.32	1	0.91	0.1	0.56	0.26	1	0.75	0.55	0.22	0.2	0.99	0.81	0.048	0.39	0.15	1	0.6	0.39	0.12	0.11
Cutin, suberine and wax biosynthesis	12	kegg	2	18	11.11	0.12	0.027	0.1	0.067	0.19	1	0.13	0.16	0.081	0.12	0.11	0.024	0.093	0.061	0.17	1	0.12	0.15	0.074	0.11
Amino sugar and nucleotide sugar metabolism	63	kegg	11	53	20.75	0.15	0.083	0.033	0.061	0.054	0.28	0.24	0.18	0.14	0.23	0.074	0.036	0.013	0.025	0.022	0.15	0.13	0.088	0.067	0.12
Nicotinate and nicotinamide metabolism	107	kegg	12	40	30	1	0.85	0.14	0.13	1	0.85	0.18	0.27	0.1	0.31	1	0.63	0.043	0.036	1	0.62	0.057	0.099	0.028	0.12
Pentose and glucuronate interconversions	4	kegg	11	23	47.83	1	0.059	0.1	0.12	0.87	0.95	0.16	0.17	0.12	0.39	1	0.0075	0.016	0.02	0.58	0.75	0.032	0.034	0.02	0.12
Fructose and mannose metabolism	5	kegg	9	17	52.94	1	0.43	0.079	0.35	0.49	1	1	0.99	1	0.38	1	0.15	0.012	0.1	0.19	1	1	0.91	1	0.12
Phenylalanine, tyrosine and tryptophan biosynthesis	47	kegg	16	30	53.33	0.92	0.33	0.11	0.28	0.25	0.49	1	1	0.83	0.5	0.6	0.058	0.0095	0.042	0.034	0.12	1	1	0.41	0.13
Inositol phosphate metabolism	74	kegg	8	17	47.06	0.98	0.55	0.2	0.72	0.38	0.84	0.69	0.33	0.36	0.35	0.88	0.26	0.056	0.42	0.14	0.59	0.39	0.11	0.13	0.13
BMA Synthesis	387	custom	3	5	60	1	0.99	1	1	0.58	0.96	0.39	0.34	0.26	0.28	1	0.97	1	1	0.36	0.88	0.2	0.16	0.12	0.13
Glycerol Utilisation	384	custom	3	3	100	0.9	1	1	1	0.62	0.98	0.56	0.51	0.26	0.33	0.71	1	1	1	0.34	0.92	0.29	0.25	0.09	0.13
Valine, leucine and isoleucine degradation	29	kegg	9	24	37.5	1	0.81	0.42	0.33	1	1	0.31	0.5	0.28	0.34	1	0.56	0.18	0.13	1	1	0.12	0.24	0.1	0.13
Bacterial chemotaxis	154	kegg	5	5	100	0.82	0.052	0.093	0.1	0.4	0.62	0.25	0.27	0.29	0.43	0.49	0.0061	0.014	0.016	0.12	0.27	0.06	0.067	0.074	0.14
Butanoate metabolism	98	kegg	15	30	50	0.91	0.98	0.11	0.11	0.11	1	0.52	0.43	0.26	0.49	0.59	0.85	0.012	0.012	0.011	1	0.16	0.11	0.043	0.14
Xylene degradation	87	kegg	10	24	41.67	0.87	0.33	0.28	0.21	0.41	0.28	0.31	0.29	0.21	0.4	0.63	0.11	0.086	0.057	0.16	0.088	0.1	0.089	0.057	0.15
Glutathione metabolism	58	kegg	12	29	41.38	0.65	0.69	0.074	0.32	0.092	0.7	1	1	0.083	0.42	0.31	0.36	0.011	0.095	0.015	0.37	1	1	0.013	0.15
Styrene degradation	97	kegg	5	18	27.78	0.48	0.35	0.14	0.18	0.4	0.14	0.12	0.14	0.11	0.28	0.31	0.21	0.069	0.093	0.25	0.066	0.054	0.065	0.053	0.16
Glycolysis / Gluconeogenesis	1	kegg	9	20	45	0.99	0.12	0.18	0.6	0.85	0.95	0.71	0.49	0.46	0.42	0.95	0.025	0.045	0.29	0.59	0.78	0.4	0.21	0.18	0.16
Aminobenzoate degradation	92	kegg	6	65	9.23	0.37	0.057	0.083	0.35	0.06	0.15	0.091	0.057	0.019	0.16	0.39	0.067	0.096	0.37	0.07	0.17	0.1	0.067	0.024	0.18
Isoquinoline alkaloid biosynthesis	133	kegg	5	64	7.81	0.33	0.17	0.16	0.19	0.3	0.21	0.16	0.22	0.14	0.15	0.38	0.21	0.2	0.23	0.35	0.25	0.2	0.26	0.17	0.18
Riboflavin metabolism	105	kegg	5	23	21.74	0.89	0.82	0.17	0.35	0.62	0.42	0.31	0.35	0.4	0.28	0.81	0.71	0.098	0.24	0.49	0.3	0.21	0.23	0.28	0.18
Cell cycle - yeast	172	kegg	1	2	50	0.94	0.087	0.097	0.25	0.6	0.51	0.18	0.72	1	0.29	0.87	0.045	0.052	0.15	0.46	0.37	0.11	0.58	1	0.18
Parkinson's disease	255	kegg	7	15	46.67	0.65	0.075	0.13	0.24	0.61	0.53	0.35	0.92	0.72	0.43	0.37	0.017	0.035	0.081	0.33	0.26	0.13	0.74	0.44	0.19
Pantathenoate biosynthesis	392	custom	5	5	100	0.75	0.67	0.058	0.17	1	0.69	0.19	0.29	0.17	0.52	0.4	0.32	0.0072	0.032	1	0.33	0.039	0.071	0.033	0.19
Glycerophospholipid metabolism	76	kegg	4	23	17.39	0.79	0.56	1	0.69	0.67	1	0.39	0.4	0.56	0.29	0.71	0.46	1	0.6	0.58	1	0.31	0.31	0.47	0.22
Starch and sucrose metabolism	59	kegg	7	19	36.84	1	0.037	0.051	0.17	0.7	0.56	0.18	0.15	0.17	0.45	1	0.0089	0.013	0.061	0.45	0.32	0.064	0.049	0.06	0.23
Pyrimidine metabolism	23	kegg	27	56	48.21	1	0.86	0.2	0.51	1	1	0.47	0.42	0.43	0.77	1	0.37	0.012	0.084	1	0.98	0.069	0.055	0.057	0.25
IG-Amino-acid Biosynthesis 1	389	custom	3	3	100	1	0.83	0.49	0.31	1	1	0.98	1	0.88	0.52	1	0.59	0.23	0.12	1	1	0.89	1	0.68	0.26
Ethylbenzene degradation	96	kegg	5	14	35.71	1	0.59	0.23	0.23	0.56	0.33	0.3	0.33	0.3	0.46	0.98	0.38	0.1	0.11	0.35	0.17	0.15	0.17	0.15	0.27
Toluene degradation	88	kegg	6	30	20	1	0.37	0.65	0.27	0.97	1	1	1	0.67	0.39	1	0.26	0.52	0.17	0.93	1	1	1	0.55	0.28
Steroid degradation	142	kegg	1	12	8.33	1	1	1	1	1	1	0.95	0.52	0.054	0.29	1	1	1	1	1	1	0.94	0.5	0.054	0.28
Biosynthesis of unsaturated fatty acids	143	kegg	4	42	9.52	1	0.47	0.069	0.093	0.44	0.51	0.3	0.3	0.12	0.29	1	0.48	0.075	0.099	0.44	0.51	0.3	0.31	0.13	0.29
Caprolactam degradation	126	kegg	7	19	36.84	1	0.61	0.57	0.51	0.72	1	0.41	1	0.57	0.53	1	0.36	0.33	0.27	0.48	1	0.2	1	0.32	0.29
Sulfur relay system	176	kegg	6	8	75	1	1	1	1	1	0.96	0.58	0.37	0.25	0.63	1	1	0.98	1	1	0.82	0.25	0.12	0.065	0.3
KIV Synthesis	386	custom	6	6	100	1	0.97	1	1	0.99	1	0.8	0.74	0.53	0.68	1	0.81	1	1	0.93	1	0.43	0.35	0.18	0.3
Sphingolipid metabolism	81	kegg	1	10	10	0.94	0.72	0.2	1	1	1	0.14	0.38	0.26	0.32	0.92	0.69	0.18	1	1	1	0.12	0.35	0.24	0.3
Prolactin signaling pathway	233	kegg	4	10	40	0.68	0.12	0.14	0.21	0.32	0.61	0.83	0.57	0.57	0.52	0.47	0.047	0.058	0.093	0.17	0.4	0.66	0.37	0.37	0.32
Selenocompound metabolism	53	kegg	1	21	4.76	0.87	0.76	1	1	0.3	0.37	0.36	0.21	0.16	0.33	0.89	0.79	1	1	0.35	0.41	0.41	0.25	0.19	0.37
Fat digestion and absorption	250	kegg	1	3	33.33	1	0.88	0.31	0.65	0.76	1	0.32	0.11	0.27	0.48	1	0.8	0.21	0.53	0.65	1	0.23	0.064	0.18	0.37
Streptomycin biosynthesis	64	kegg	6	18	33.33	1	0.093	0.45	1	0.59	0.38	0.24	0.35	0.25	0.59	1	0.033	0.25	1	0.37	0.2	0.11	0.18	0.11	0.38
Vascular smooth muscle contraction	186	kegg	2	13	15.38	0.96	0.48	0.55	0.72	1	0.28	0.16	0.35	0.33	0.44	0.94	0.42	0.48	0.66	1	0.23	0.13	0.29	0.28	0.38
Novobiocin biosynthesis	48	kegg	4	25	16	0.83	0.17	0.17	0.71	0.57	0.38	0.31	0.37	0.22	0.47	0.77	0.13	0.13	0.63	0.48	0.3	0.24	0.3	0.17	0.39
Bisphenol degradation	43	kegg	1	22	4.55	0.94	0.26	0.26	0.27	0.49	0.28	0.27	0.26	0.2	0.34	0.95	0.31	0.3	0.32	0.54	0.33	0.32	0.3	0.24	0.39
Anticonvulsants	330	kegg	1	4	25	1	0.3	0.17	0.33	0.17	0.27	0.6	0.51	0.32	0.5	0.99	0.22	0.12	0.25	0.12	0.19	0.5	0.41	0.24	0.4
Puromycin biosynthesis	21	kegg	2	12	16.67	0.71	0.35	0.25	0.27	0.3	0.54	0.81	0.6	0.58	0.47	0.64	0.28	0.2	0.22	0.24	0.46	0.75	0.52	0.51	0.4
Bacterial secretion system	158	kegg	1	1	100	0.94	0.81	0.52	0.33	0.41	0.65	1	0.84	1	0.59	0.85	0.66	0.35	0.19	0.25	0.48	1	0.71	1	0.41
Tryptophan metabolism	46	kegg	10	64	15.62	0.57	0.83	0.27	0.28	0.19	0.82	1	1	1	0.52	0.47	0.75	0.19	0.2	0.13	0.73	1	1	1	0.42
African trypanosomiasis	274	kegg	1	7	14.29	1	0.3	0.17	0.33	0.17	0.27	0.6	0.51	0.32	0.5	1	0.25	0.14	0.28	0.14	0.22	0.54	0.45	0.27	0.44
Hypertrophic cardiomyopathy (HCM)	305	kegg	1	4	25	0.94	0.81	0.52	0.33	0.41	0.65	1	0.84	1	0.59	0.89	0.73	0.42	0.25	0.32	0.55	1	0.77	1	0.48
Furfural degradation	45	kegg	2	12	16.67	1	0.73	1	1	0.53	0.84	0.13	0.2	0.22	0.56	0.99	0.66	1	1	0.46	0.78	0.094	0.16	0.18	0.48
1,2-Propanediol	385	custom	1	4	25	1	1	1	0.75	0.91	1	1	1	1	0.6	0.99	1	1	0.66	0.85	1	1	1	1	0.49
Biosynthesis of ansamycins	144	kegg	4	30	13.33	0.95	1	1	0.99	0.08	0.06	0.15	0.24	0.069	0.55	0.93	1	1	0.99	0.065	0.049	0.12	0.2	0.056	0.5
Neuroactive ligand-receptor interaction	171	kegg	10	50	20	1	0.97	0.15	0.25	0.51	1	0.58	0.39	0.28	0.65	1	0.93	0.079	0.14	0.36	1	0.42	0.25	0.16	0.5
Biosynthesis of vancomycin group antibiotics	148	kegg	3	17	17.65	0.82	0.083	0.17	0.33	0.33	0.25	0.43	0.37	0.36	0.6	0.75	0.057	0.12	0.25	0.25	0.19	0.35	0.29	0.28	0.51
RNA transport	156	kegg	2	2	100	1	1	0.53	0.68	1	0.83	1	0.79	0.63	0.73	1	1	0.31	0.45	1	0.63	1	0.59	0.4	0.51
Two-component system	153	kegg	15	34	44.12	0.39	0.15	0.13	0.16	0.92	1	0.87	0.26	0.19	0.86	0.1	0.023	0.019	0.024	0.65	1	0.55	0.053	0.032	0.52
Carbohydrate digestion and absorption	248	kegg	5	13	38.46	0.99	0.01	0.071	0.33	1	1	0.27	0.33	0.73	0.73	0.97	0.0023	0.023	0.16	1	1	0.13	0.16	0.52	0.52
Serotonergic synapse	217	kegg	1	20	5	1	0.3	0.17	0.33	0.17	0.27	0.6	0.51	0.32	0.5	1	0.34	0.2	0.37	0.2	0.3	0.64	0.55	0.36	0.54
Polyketide sugar unit biosynthesis	66	kegg	3	19	15.79	1	1	1	0.99	1	0.9	0.27	0.3	0.28	0.61	1	1	1	0.98	1	0.86	0.22	0.24	0.23	0.54
Sulfur metabolism	125	kegg	12	27	44.44	0.37	0.5	0.17	0.33	0.36	1	0.54	0.6	0.45	0.85	0.11	0.19	0.034	0.091	0.11	1	0.21	0.26	0.15	0.54
Insulin secretion	227	kegg	4	10	40	0.89	0.078	0.1	0.23	0.55	0.95	1	0.9	1	0.74	0.75	0.028	0.038	0.11	0.35	0.86	1	0.78	1	0.55
Rap1 signaling pathway	163	kegg	2	4	50	1	1	0.53	0.68	1	0.83	1	0.79	0.63	0.73	1	1	0.36	0.5	1	0.68	1	0.64	0.45	0.57
Pertussis	270	kegg	2	5	40	0.94	0.8	0.6	0.39	0.41	0.87	1	1	1	0.72	0.87	0.67	0.43	0.25	0.26	0.76	1	1	1	0.57
Tyrosine metabolism	38	kegg	15	53	28.3	1	0.57	0.32	0.28	0.74	0.51	0.97	0.68	0.99	0.83	0.99	0.29	0.12	0.1	0.47	0.25	0.87	0.4	0.96	0.58
Ras signaling pathway	162	kegg	2	5	40	1	1	0.53	0.68	1	0.83	1	0.79	0.63	0.73	1	1	0.38	0.52	1	0.7	1	0.66	0.47	0.58
Cysteine and methionine metabolism	28	kegg	19	52	36.54	0.99	0.67	0.12	0.27	0.43	1	1	1	1	0.88	0.93	0.29	0.016	0.057	0.12	1	1	1	0.96	0.58
Gap junction	195	kegg	2	9	22.22	1	0.98	0.16	0.24	0.35	1	0.77	0.36	0.18	0.68	1	0.97	0.11	0.17	0.26	1	0.68	0.27	0.12	0.58
Indole alkaloid biosynthesis	116	kegg	2	30	6.67	0.88	0.041	0.077	0.17	0.26	0.51	0.63	0.69	0.48	0.56	0.89	0.053	0.095	0.19	0.3	0.55	0.66	0.72	0.52	0.6
Biosynthesis of 12-, 14- and 16-membered macrolides	65	kegg	1	66	1.52	1	1	0.56	1	1	1	0.11	0.26	0.2	0.39	1	1	0.75	1	1	1	0.26	0.46	0.39	0.6
Melanogenesis	232	kegg	1	4	25	0.76	0.1	0.18	0.56	0.55	0.54	0.48	0.55	0.26	0.71	0.67	0.068	0.13	0.46	0.45	0.44	0.38	0.45	0.19	0.61
IG-Amino-acid Biosynthesis 2	390	custom	6	6	100	1	0.79	0.52	0.46	0.99	1	0.92	1	1	0.92	1	0.41	0.17	0.14	0.92	1	0.66	1	1	0.65
Benzoate degradation	42	kegg	6	46	13.04	1	1	0.33	0.55	1	1	0.88	0.42	0.36	0.71	1	1	0.28	0.5	1	1	0.85	0.37	0.31	0.66
Renal cell carcinoma	288	kegg	2	3	66.67	1	1	1	1	1	0.9	1	0.74	0.76	0.83	1	1	1	1	0.99	0.77	1	0.54	0.58	0.67
Naphthalene degradation	91	kegg	4	43	9.3	1	0.67	0.49	0.61	0.69	0.49	0.55	0.51	0.33	0.67	1	0.67	0.5	0.62	0.69	0.5	0.56	0.52	0.34	0.68
Fluorobenzoate degradation	44	kegg	1	20	5	0.97	0.72	0.35	1	0.83	0.98	0.64	0.61	0.89	0.65	0.97	0.75	0.39	1	0.85	0.98	0.67	0.64	0.91	0.68
Calcium signaling pathway	164	kegg	3	9	33.33	0.95	0.65	0.18	0.17	0.25	0.66	1	1	1	0.83	0.89	0.48	0.092	0.09	0.14	0.5	1	1	1	0.7
Dopaminergic synapse	219	kegg	2	11	18.18	0.82	0.2	0.22	0.71	0.62	0.62	0.61	0.65	0.32	0.78	0.76	0.15	0.17	0.63	0.53	0.53	0.53	0.57	0.25	0.71
Endocytosis	180	kegg	2	3	66.67	0.95	0.55	0.24	0.21	0.42	0.92	1	1	1	0.87	0.86	0.35	0.12	0.098	0.24	0.82	1	1	1	0.72
Catecholamine transferase inhibitors	364	kegg	1	5	20	0.42	0.2	0.91	0.67	1	0.35	0.18	0.69	0.11	0.8	0.34	0.15	0.86	0.59	1	0.27	0.13	0.6	0.08	0.73
Betalain biosynthesis	135	kegg	1	20	5	0.76	0.1	0.18	0.56	0.55	0.54	0.48	0.55	0.26	0.71	0.79	0.13	0.22	0.6	0.59	0.58	0.52	0.59	0.3	0.73
Steroid hormone biosynthesis	17	kegg	2	45	4.44	1	1	1	1	1	1	1	0.34	0.4	0.66	1	1	1	1	1	1	1	0.43	0.5	0.75
Lipopolysaccharide biosynthesis	71	kegg	5	20	25	0.0024	0.11	0.071	1	0.075	1	0.77	0.87	0.87	0.88	0.00079	0.053	0.033	1	0.036	1	0.63	0.76	0.76	0.77
Pathways in cancer	285	kegg	2	15	13.33	1	1	1	1	1	0.9	1	0.74	0.76	0.83	1	1	1	1	1	0.87	1	0.69	0.72	0.79
Valine Degradation	388	custom	2	5	40	1	0.15	0.24	0.33	0.47	0.68	1	1	1	0.91	1	0.081	0.14	0.2	0.32	0.52	1	1	1	0.82
Biosynthesis of type II polyketide products	150	kegg	3	102	2.94	0.79	0.94	0.068	0.36	0.13	0.38	1	1	1	0.65	0.91	0.98	0.18	0.58	0.29	0.6	1	1	1	0.82
Metabolism of xenobiotics by cytochrome P450	138	kegg	4	78	5.13	0.98	0.58	0.19	0.36	0.44	0.91	1	0.56	0.52	0.76	0.99	0.69	0.29	0.48	0.57	0.95	1	0.68	0.64	0.84
Non-alcoholic fatty liver disease (NAFLD)	238	kegg	1	1	100	0.56	0.018	0.19	0.19	1	1	1	1	1	0.93	0.39	0.0063	0.097	0.093	1	1	1	1	1	0.85
Proximal tubule bicarbonate reclamation	243	kegg	6	16	37.5	0.59	0.26	0.12	0.27	0.71	1	0.96	0.29	0.2	0.96	0.36	0.11	0.043	0.12	0.48	1	0.87	0.13	0.078	0.87
Insulin signaling pathway	226	kegg	1	2	50	0.56	0.018	0.19	0.19	1	1	1	1	1	0.93	0.42	0.0079	0.11	0.11	1	1	1	1	1	0.87
Phototransduction - fly	224	kegg	1	6	16.67	0.57	0.84	0.28	0.23	0.98	0.38	0.44	0.43	0.5	0.92	0.5	0.79	0.23	0.19	0.96	0.31	0.37	0.36	0.43	0.88
Meiosis - yeast	174	kegg	1	3	33.33	0.56	0.018	0.19	0.19	1	1	1	1	1	0.93	0.44	0.0093	0.12	0.12	1	1	1	1	1	0.88
Alcoholism	263	kegg	3	10	30	0.86	0.3	0.17	0.44	0.53	0.58	0.6	0.99	0.8	0.95	0.75	0.18	0.093	0.29	0.38	0.43	0.45	0.98	0.67	0.89
Tropane, piperidine and pyridine alkaloid biosynthesis	134	kegg	17	51	33.33	0.98	1	1	0.37	1	0.85	1	1	1	0.98	0.87	1	1	0.12	1	0.55	1	1	1	0.89
Photosynthesis	19	kegg	4	10	40	0.87	0.27	0.18	0.24	0.56	0.82	1	1	1	0.96	0.73	0.13	0.078	0.11	0.35	0.64	1	1	1	0.89
Type II diabetes mellitus	237	kegg	3	5	60	0.87	0.094	0.11	0.23	0.67	1	1	1	1	0.97	0.7	0.031	0.037	0.098	0.44	1	1	1	1	0.89
Biotin metabolism	109	kegg	4	15	26.67	0.91	1	0.5	0.19	0.99	0.93	0.61	1	0.68	0.96	0.82	1	0.35	0.11	0.98	0.85	0.46	1	0.53	0.9
Carotenoid biosynthesis	121	kegg	1	66	1.52	1	0.17	0.21	0.87	1	0.76	0.15	0.11	0.26	0.77	1	0.35	0.39	0.95	1	0.89	0.31	0.25	0.46	0.9
Nitrotoluene degradation	94	kegg	4	19	21.05	0.66	0.045	0.065	0.34	0.27	1	1	0.93	0.28	0.95	0.54	0.025	0.037	0.24	0.19	1	0.99	0.87	0.19	0.9
Phosphatidylinositol signaling system	169	kegg	3	9	33.33	1	0.035	0.12	0.55	1	1	0.58	0.37	0.68	0.96	1	0.014	0.06	0.38	1	1	0.41	0.23	0.52	0.9
Polycyclic aromatic hydrocarbon degradation	89	kegg	2	53	3.77	1	1	0.36	1	1	1	0.34	0.29	0.72	0.84	1	1	0.49	1	1	1	0.47	0.41	0.81	0.9
Chlorocyclohexane and chlorobenzene degradation	41	kegg	4	57	7.02	1	1	1	1	0.79	0.49	0.93	0.39	0.092	0.88	1	1	1	1	0.83	0.55	0.95	0.45	0.13	0.91
Ubiquinone and other terpenoid-quinone biosynthesis	16	kegg	6	56	10.71	1	0.96	0.26	0.3	0.98	0.58	0.95	1	1	0.92	1	0.95	0.25	0.3	0.98	0.57	0.94	0.99	1	0.91
Chemical carcinogenesis	286	kegg	4	78	5.13	0.98	0.58	0.18	0.41	0.45	0.92	0.99	0.65	0.62	0.86	0.99	0.7	0.28	0.54	0.57	0.96	1	0.76	0.73	0.92
Benzoxazinoid biosynthesis	49	kegg	1	9	11.11	0.89	1	1	0.2	0.71	0.71	1	1	1	0.96	0.86	1	1	0.17	0.67	0.67	1	1	1	0.95
Drug metabolism - cytochrome P450	140	kegg	7	63	11.11	1	1	1	1	1	1	1	1	1	0.95	1	1	1	1	1	1	1	1	1	0.95
D-Glutamine and D-glutamate metabolism	55	kegg	5	7	71.43	0.32	0.99	0.1	0.28	0.3	0.97	0.99	0.26	0.14	0.99	0.11	0.96	0.022	0.089	0.1	0.84	0.92	0.08	0.034	0.96
Penicillin and cephalosporin biosynthesis	34	kegg	3	15	20	0.89	0.69	0.15	0.25	0.11	0.39	0.94	0.9	0.41	0.99	0.83	0.59	0.1	0.18	0.075	0.29	0.89	0.84	0.31	0.98
Terpenoid backbone biosynthesis	115	kegg	7	31	22.58	1	0.98	0.45	0.46	1	1	1	1	1	0.99	1	0.96	0.3	0.3	1	1	1	1	1	0.98
Nitrogen metabolism	124	kegg	3	17	17.65	0.76	0.97	0.14	0.39	0.47	1	1	0.23	0.19	0.99	0.68	0.94	0.098	0.31	0.38	1	1	0.17	0.14	0.98
Glutamatergic synapse	215	kegg	2	7	28.57	0.72	0.96	0.13	0.37	0.44	1	1	0.22	0.18	0.99	0.6	0.92	0.078	0.26	0.32	1	1	0.14	0.11	0.98
Phenylpropanoid biosynthesis	127	kegg	11	50	22	0.96	0.21	0.99	0.035	1	0.67	1	0.98	0.3	1	0.88	0.1	0.95	0.012	1	0.49	1	0.93	0.16	0.99
GABAergic synapse	218	kegg	5	9	55.56	0.35	0.98	0.11	0.1	0.084	0.99	1	0.25	0.16	1	0.15	0.92	0.03	0.026	0.021	0.95	1	0.089	0.048	0.99
Purine metabolism	20	kegg	25	78	32.05	0.93	0.84	0.41	0.99	1	1	1	0.98	1	1	0.67	0.48	0.11	0.91	1	1	1	0.84	1	0.99
IBA biosynthesis	391	custom	2	3	66.67	1	1	1	1	1	1	1	1	0.26	1	1	1	1	1	1	1	1	1	0.13	0.99
Linoleic acid metabolism	79	kegg	1	9	11.11	1	0.32	0.15	0.083	0.17	0.19	1	1	1	1	1	0.29	0.14	0.072	0.15	0.17	1	1	1	1
Fatty acid biosynthesis	8	kegg	5	10	50	0.72	0.95	0.14	0.13	0.52	0.47	1	1	1	1	0.47	0.83	0.044	0.041	0.28	0.24	1	1	1	1
Estrogen signaling pathway	231	kegg	1	7	14.29	0.84	1	0.11	0.59	0.47	0.32	1	1	1	1	0.8	1	0.09	0.53	0.41	0.27	1	1	1	1
Biosynthesis of type II polyketide backbone	149	kegg	1	5	20	0.76	0.19	0.17	0.97	0.12	0.43	1	0.57	0.96	1	0.68	0.14	0.13	0.95	0.086	0.35	1	0.49	0.93	1
Tetracycline biosynthesis	25	kegg	1	18	5.56	0.76	0.19	0.17	0.97	0.12	0.43	1	0.57	0.96	1	0.77	0.22	0.2	0.98	0.14	0.46	1	0.6	0.96	1
Aflatoxin biosynthesis	26	kegg	1	24	4.17	0.76	0.19	0.17	0.97	0.12	0.43	1	0.57	0.96	1	0.8	0.24	0.22	0.98	0.16	0.5	1	0.63	0.97	1
Fatty acid elongation	9	kegg	1	28	3.57	0.76	0.19	0.17	0.97	0.12	0.43	1	0.57	0.96	1	0.81	0.26	0.23	0.98	0.17	0.52	1	0.65	0.97	1
Thiamine metabolism	104	kegg	7	20	35	0.72	0.1	0.18	0.14	0.3	0.76	1	1	1	1	0.49	0.033	0.068	0.05	0.14	0.54	1	1	1	1
Cholinergic and anticholinergic drugs	368	kegg	1	2	50	0.99	1	1	0.43	1	0.7	1	1	1	1	0.98	1	1	0.3	1	0.56	1	1	1	1
Synaptic vesicle cycle	212	kegg	5	11	45.45	0.84	0.89	0.14	0.19	0.16	0.84	1	1	1	1	0.65	0.72	0.047	0.068	0.055	0.64	1	1	1	1
Cocaine addiction	259	kegg	2	7	28.57	0.89	0.43	0.14	0.47	0.44	0.76	1	1	1	1	0.81	0.31	0.084	0.35	0.31	0.65	1	1	1	1
Amphetamine addiction	260	kegg	2	9	22.22	0.89	0.43	0.14	0.47	0.44	0.76	1	1	1	1	0.83	0.33	0.093	0.37	0.34	0.67	1	1	1	1
beta-Alanine metabolism	50	kegg	15	31	48.39	0.97	0.41	0.12	0.18	0.14	0.95	1	1	1	1	0.79	0.1	0.014	0.025	0.018	0.7	1	1	1	1
Histidine metabolism	37	kegg	15	41	36.59	0.99	0.49	0.14	0.29	0.48	0.93	1	1	1	1	0.92	0.18	0.027	0.076	0.18	0.7	1	1	1	1
Protein digestion and absorption	249	kegg	24	42	57.14	0.95	0.57	0.23	0.47	0.56	0.99	1	1	1	1	0.55	0.1	0.014	0.062	0.094	0.76	1	1	1	1
Retrograde endocannabinoid signaling	214	kegg	4	15	26.67	0.96	0.99	0.094	0.12	0.11	0.87	1	0.82	0.72	1	0.91	0.97	0.047	0.064	0.054	0.77	1	0.69	0.57	1
Nicotine addiction	262	kegg	2	7	28.57	0.97	0.96	0.11	0.14	0.13	0.87	1	1	1	1	0.93	0.92	0.066	0.086	0.075	0.78	1	1	1	1
Zeatin biosynthesis	122	kegg	7	30	23.33	0.96	0.51	0.17	0.37	0.41	0.89	1	1	1	1	0.9	0.35	0.085	0.22	0.26	0.79	1	1	1	1
Pancreatic secretion	247	kegg	1	14	7.14	1	0.53	0.12	0.22	0.32	0.8	1	1	1	1	1	0.53	0.12	0.22	0.33	0.79	1	1	1	1
Salivary secretion	245	kegg	2	16	12.5	1	0.59	0.13	0.092	0.2	0.83	0.63	0.3	0.54	1	1	0.54	0.11	0.079	0.17	0.8	0.58	0.27	0.5	1
C5-Branched dibasic acid metabolism	99	kegg	10	21	47.62	1	0.95	0.15	0.23	0.31	0.97	1	1	1	1	1	0.78	0.031	0.058	0.089	0.84	1	1	1	1
Butirosin and neomycin biosynthesis	67	kegg	8	24	33.33	0.91	0.33	0.12	0.23	0.3	0.95	1	1	1	1	0.75	0.15	0.04	0.089	0.13	0.84	1	1	1	1
Vitamin digestion and absorption	252	kegg	8	30	26.67	0.89	0.35	0.12	0.22	0.28	0.96	1	1	1	1	0.75	0.18	0.047	0.1	0.14	0.89	1	1	1	1
Peptidoglycan biosynthesis	72	kegg	6	26	23.08	0.85	0.27	0.14	0.3	0.42	0.97	1	1	1	1	0.74	0.16	0.071	0.18	0.28	0.93	1	1	1	1
Caffeine metabolism	22	kegg	4	15	26.67	1	0.96	1	1	1	0.98	0.29	0.67	0.36	1	1	0.9	1	1	1	0.96	0.18	0.52	0.23	1
Diterpenoid biosynthesis	119	kegg	2	38	5.26	1	0.74	0.52	0.68	0.94	0.97	0.87	0.86	0.49	1	1	0.8	0.59	0.74	0.96	0.98	0.9	0.89	0.56	1
Glucosinolate biosynthesis	136	kegg	13	65	20	0.97	0.49	0.21	0.64	0.82	1	1	1	1	1	0.92	0.32	0.11	0.46	0.68	0.99	1	1	1	1
ABC transporters	152	kegg	34	80	42.5	0.96	0.55	0.18	0.42	0.71	1	1	1	1	1	0.61	0.091	0.0091	0.05	0.18	1	1	1	1	1
Aminoacyl-tRNA biosynthesis	137	kegg	21	23	91.3	0.96	0.63	0.26	0.6	0.75	1	1	1	1	1	0.5	0.073	0.0082	0.065	0.13	1	1	1	1	1
Cyanoamino acid metabolism	54	kegg	18	40	45	1	0.99	0.22	0.53	0.72	1	1	1	1	1	0.94	0.91	0.032	0.15	0.3	1	1	1	1	1
Mineral absorption	253	kegg	14	26	53.85	0.98	0.59	0.27	0.79	1	1	1	1	1	1	0.8	0.19	0.045	0.39	1	1	1	1	1	1
Lysine biosynthesis	32	kegg	12	27	44.44	1	0.57	0.17	0.32	1	1	1	1	1	1	0.97	0.24	0.034	0.087	1	1	1	1	1	1
Folate biosynthesis	111	kegg	7	31	22.58	1	0.9	0.44	1	1	1	1	1	1	1	1	0.81	0.29	1	1	1	1	1	1	1
HIF-1 signaling pathway	167	kegg	6	12	50	0.94	0.14	0.084	0.17	0.73	1	1	1	1	1	0.79	0.039	0.02	0.049	0.46	1	1	1	0.99	1
Limonene and pinene degradation	118	kegg	6	17	35.29	1	0.99	1	1	1	1	1	1	1	1	1	0.96	1	1	1	1	1	1	1	1
Monoterpenoid biosynthesis	117	kegg	5	19	26.32	1	1	1	1	1	1	1	1	1	1	1	1	1	1	1	1	1	1	1	1
Chloroalkane and chloroalkene degradation	90	kegg	4	32	12.5	1	1	1	0.36	1	1	1	1	1	1	1	1	1	0.32	1	1	1	1	1	1
D-Arginine and D-ornithine metabolism	56	kegg	4	5	80	1	1	0.17	1	1	1	1	1	1	1	1	1	0.045	1	1	1	1	1	1	1
Dioxin degradation	86	kegg	4	41	9.76	0.99	1	0.3	0.67	0.49	1	1	1	1	1	0.99	1	0.3	0.67	0.49	1	1	1	1	1
FoxO signaling pathway	168	kegg	4	4	100	0.92	0.13	0.16	0.29	0.99	1	1	1	1	1	0.71	0.028	0.038	0.086	0.91	1	1	1	1	1
Lysosome	179	kegg	4	4	100	0.85	0.16	0.14	0.24	0.74	1	1	1	1	1	0.58	0.036	0.03	0.064	0.42	1	1	1	1	1
Phosphonate and phosphinate metabolism	52	kegg	4	44	9.09	1	1	1	1	1	1	1	1	1	1	1	1	1	1	1	1	1	1	1	1
Porphyrin and chlorophyll metabolism	114	kegg	4	89	4.49	0.95	0.87	0.27	0.42	0.71	1	1	1	1	1	0.98	0.93	0.42	0.58	0.82	1	1	1	1	1
Biosynthesis of siderophore group nonribosomal peptides	146	kegg	3	12	25	1	1	1	0.83	1	1	1	1	1	1	1	1	1	0.72	1	1	1	1	1	1
Clavulanic acid biosynthesis	36	kegg	3	10	30	1	1	0.4	0.87	1	1	1	1	0.84	1	1	1	0.26	0.77	1	1	1	1	0.72	1
Fatty acid degradation	10	kegg	3	37	8.11	0.98	1	0.32	0.72	0.42	1	1	0.88	1	1	0.98	1	0.35	0.74	0.44	1	1	0.88	1	1
Morphine addiction	261	kegg	3	8	37.5	0.81	0.28	0.15	0.11	0.34	1	1	1	1	1	0.66	0.16	0.075	0.048	0.2	1	1	1	1	1
Synthesis and degradation of ketone bodies	11	kegg	3	6	50	0.17	0.025	0.13	0.092	1	1	1	1	1	1	0.071	0.0073	0.051	0.034	1	1	1	1	1	1
Taste transduction	222	kegg	3	12	25	1	0.86	0.34	0.97	1	1	1	0.93	1	1	1	0.77	0.23	0.93	1	1	1	0.87	1	1
Adrenergic signaling in cardiomyocytes	185	kegg	2	10	20	1	1	1	0.83	1	1	1	1	1	1	1	1	1	0.75	1	1	1	1	1	1
Amyotrophic lateral sclerosis (ALS)	256	kegg	2	10	20	1	1	0.13	0.4	0.32	1	1	1	1	1	1	1	0.093	0.32	0.24	1	1	1	1	1
Atrazine degradation	112	kegg	2	21	9.52	1	1	1	1	1	1	1	1	1	1	1	1	1	1	1	1	1	1	1	1
Geraniol degradation	30	kegg	2	15	13.33	1	1	0.67	1	1	1	1	1	1	1	1	1	0.61	1	1	1	1	1	1	1
alpha-Linolenic acid metabolism	80	kegg	1	25	4	1	0.13	1	1	1	1	1	1	1	1	1	0.18	1	1	1	1	1	1	1	1
Amoebiasis	277	kegg	1	8	12.5	1	1	0.42	1	1	1	1	1	0.48	1	1	1	0.38	1	1	1	1	1	0.43	1
Antineoplastics - alkylating agents	337	kegg	1	3	33.33	1	1	1	0.47	1	1	1	1	1	1	1	1	1	0.36	1	1	1	1	1	1
Chagas disease (American trypanosomiasis)	273	kegg	1	6	16.67	1	1	0.42	1	1	1	1	1	0.48	1	1	1	0.36	1	1	1	1	1	0.41	1
Circadian entrainment	210	kegg	1	8	12.5	1	0.98	0.16	0.45	0.52	1	1	0.91	0.68	1	1	0.97	0.14	0.4	0.47	1	1	0.88	0.63	1
Glycosaminoglycan biosynthesis - chondroitin sulfate / dermatan sulfate	69	kegg	1	2	50	0.99	0.27	0.21	0.29	1	1	0.98	1	1	1	0.97	0.17	0.13	0.19	1	1	0.96	1	0.99	1
Glycosaminoglycan biosynthesis - heparan sulfate / heparin	70	kegg	1	3	33.33	0.99	0.27	0.21	0.29	1	1	0.98	1	1	1	0.97	0.18	0.14	0.2	1	1	0.97	1	0.99	1
Huntington's disease	257	kegg	1	3	33.33	1	0.98	0.16	0.45	0.52	1	1	0.91	0.68	1	1	0.96	0.1	0.33	0.4	1	1	0.84	0.56	1
Isoflavonoid biosynthesis	130	kegg	1	31	3.23	1	1	1	1	1	1	1	1	0.94	1	1	1	1	1	1	1	1	1	0.96	1
Local analgesics	313	kegg	1	5	20	1	1	1	1	1	1	1	1	1	1	1	1	1	1	1	1	1	1	1	1
Long-term depression	220	kegg	1	7	14.29	1	0.98	0.16	0.45	0.52	1	1	0.91	0.68	1	1	0.97	0.13	0.39	0.46	1	1	0.87	0.62	1
Long-term potentiation	211	kegg	1	6	16.67	1	0.98	0.16	0.45	0.52	1	1	0.91	0.68	1	1	0.97	0.13	0.38	0.45	1	1	0.87	0.61	1
mTOR signaling pathway	182	kegg	1	6	16.67	0.98	0.51	0.29	0.51	1	1	1	1	1	1	0.97	0.44	0.24	0.44	1	1	1	1	1	1
Phototransduction	223	kegg	1	7	14.29	1	1	0.99	1	1	1	1	1	1	1	1	1	0.98	1	1	1	1	1	1	1
PI3K-Akt signaling pathway	183	kegg	1	2	50	0.98	0.51	0.29	0.51	1	1	1	1	1	1	0.96	0.37	0.19	0.37	1	1	1	1	1	1
Primary bile acid biosynthesis	14	kegg	1	29	3.45	1	0.91	0.69	0.98	0.64	1	1	1	1	1	1	0.94	0.76	0.99	0.71	1	1	1	1	1
Salmonella infection	269	kegg	1	2	50	1	1	0.42	1	1	1	1	1	0.48	1	1	1	0.29	1	1	1	1	1	0.34	1
Sesquiterpenoid and triterpenoid biosynthesis	123	kegg	1	18	5.56	1	1	1	1	1	1	1	1	1	1	1	1	1	1	1	1	1	1	1	1
Vibrio cholerae pathogenic cycle	265	kegg	1	3	33.33	1	1	1	1	1	1	1	1	1	1	1	1	1	1	1	1	1	1	1	1

## Sheet: Extracellular fraction data
PiMP
Pathway Name	ID	Data Source	Assigned Formulas	Total Pathway Formulas	Formula Cov %	Age_1_5h_SN/ Age_0h_SN (EA p-value)	Age_3h_SN/ Age_0h_SN (EA p-value)	Age_4_6h_SN/ Age_0h_SN (EA p-value)	Age_6_15h_SN/ Age_0h_SN (EA p-value)	Age_7_25h_SN/ Age_0h_SN (EA p-value)	Age_8_5h_SN/ Age_0h_SN (EA p-value)	BT_0h_SN/ Age_0h_SN (EA p-value)	BT_2h_SN/ Age_0h_SN (EA p-value)	BT_18h_SN/ Age_0h_SN (EA p-value)	BT_22h_SN/ Age_0h_SN (EA p-value)	BT_24h_SN/ Age_0h_SN (EA p-value)	BT_25h_SN/ Age_0h_SN (EA p-value)	Age_1_5h_SN/ Age_0h_SN (PALS p-value)	Age_3h_SN/ Age_0h_SN (PALS p-value)	Age_4_6h_SN/ Age_0h_SN (PALS p-value)	Age_6_15h_SN/ Age_0h_SN (PALS p-value)	Age_7_25h_SN/ Age_0h_SN (PALS p-value)	Age_8_5h_SN/ Age_0h_SN (PALS p-value)	BT_0h_SN/ Age_0h_SN (PALS p-value)	BT_2h_SN/ Age_0h_SN (PALS p-value)	BT_18h_SN/ Age_0h_SN (PALS p-value)	BT_22h_SN/ Age_0h_SN (PALS p-value)	BT_24h_SN/ Age_0h_SN (PALS p-value)	BT_25h_SN/ Age_0h_SN (PALS p-value)
Inositol phosphate metabolism	74	kegg	10	17	58.82	0.59	0.73	0.47	0.96	0.7	0.14	0.08	0.058	0.051	0.04	0.027	0.0044	0.24	0.38	0.16	0.8	0.35	0.025	0.011	0.0073	0.006	0.0044	0.0027	0.00026
ABC transporters	152	kegg	36	80	45	1	0.56	0.12	0.086	0.073	0.13	0.36	0.064	0.093	0.057	0.053	0.019	1	0.1	0.0049	0.0028	0.0022	0.0059	0.037	0.0018	0.0033	0.0015	0.0013	0.00028
Arginine and proline metabolism	35	kegg	37	79	46.84	0.65	0.54	0.09	0.041	0.04	0.04	0.36	0.033	0.047	0.051	0.054	0.026	0.14	0.083	0.0025	0.0007	0.0007	0.00068	0.033	0.0005	0.00089	0.001	0.0011	0.00034
Phenylalanine, tyrosine and tryptophan biosynthesis	47	kegg	18	30	60	1	0.14	0.29	0.028	0.061	0.12	0.094	0.034	0.06	0.03	0.061	0.016	1	0.011	0.039	0.001	0.0032	0.0091	0.0061	0.0013	0.003	0.0011	0.0031	0.00045
Valine, leucine and isoleucine biosynthesis	31	kegg	15	17	88.24	0.54	0.35	0.053	0.026	0.033	0.046	0.32	0.024	0.048	0.04	0.059	0.031	0.098	0.037	0.0014	0.00048	0.00069	0.0011	0.032	0.00044	0.0012	0.00091	0.0017	0.00063
Pentose phosphate pathway	3	kegg	18	24	75	0.62	0.31	0.064	0.012	0.029	0.04	0.29	0.013	0.072	0.044	0.059	0.032	0.14	0.03	0.002	0.00016	0.00057	0.00097	0.028	0.00018	0.0024	0.0011	0.0017	0.00067
Pentose and glucuronate interconversions	4	kegg	14	23	60.87	0.67	0.15	0.23	0.0064	0.025	0.029	0.067	0.037	0.046	0.043	0.025	0.016	0.25	0.018	0.035	0.00021	0.0013	0.0016	0.0053	0.0023	0.0031	0.0028	0.0013	0.00072
Aminoacyl-tRNA biosynthesis	137	kegg	17	23	73.91	1	0.75	0.15	0.14	0.07	0.15	0.41	0.064	0.11	0.064	0.065	0.034	1	0.25	0.0098	0.0087	0.0027	0.0096	0.06	0.0023	0.0054	0.0023	0.0024	0.00087
Cyanoamino acid metabolism	54	kegg	18	40	45	0.61	0.57	0.11	0.12	0.04	0.061	0.33	0.04	0.058	0.048	0.031	0.015	0.24	0.2	0.014	0.016	0.0032	0.0057	0.074	0.0032	0.0055	0.0042	0.0023	0.00089
Ascorbate and aldarate metabolism	7	kegg	17	25	68	1	0.54	0.13	0.036	0.078	0.068	0.4	0.028	0.066	0.042	0.067	0.038	1	0.12	0.0084	0.0012	0.0038	0.0031	0.063	0.00084	0.003	0.0015	0.0031	0.0013
Carbon fixation in photosynthetic organisms	102	kegg	13	19	68.42	0.58	1	0.43	0.08	0.18	0.15	0.075	0.035	0.046	0.037	0.047	0.027	0.18	1	0.097	0.0063	0.023	0.016	0.0057	0.0019	0.0028	0.002	0.0029	0.0013
Methane metabolism	101	kegg	26	72	36.11	0.59	1	0.084	0.068	0.2	0.14	0.32	0.031	0.05	0.027	0.039	0.022	0.22	1	0.0089	0.0067	0.032	0.019	0.071	0.0022	0.0042	0.0018	0.003	0.0014
Glycine, serine and threonine metabolism	27	kegg	19	41	46.34	1	0.56	0.076	0.059	0.061	0.06	0.33	0.032	0.046	0.03	0.052	0.026	1	0.18	0.0069	0.0048	0.0051	0.0049	0.069	0.002	0.0034	0.0019	0.004	0.0015
Lysine biosynthesis	32	kegg	17	27	62.96	0.63	0.54	0.065	0.012	0.03	0.098	0.42	0.047	0.023	0.043	0.082	0.038	0.18	0.13	0.0035	0.00029	0.0011	0.0064	0.077	0.0021	0.00077	0.0018	0.0049	0.0016
Pantothenate and CoA biosynthesis	108	kegg	14	25	56	1	0.34	0.063	0.016	0.038	0.047	0.33	0.02	0.041	0.026	0.057	0.025	1	0.075	0.0057	0.00084	0.0028	0.0037	0.073	0.0012	0.0031	0.0016	0.0049	0.0016
Alanine, aspartate and glutamate metabolism	24	kegg	15	23	65.22	0.51	0.37	0.05	0.037	0.032	0.021	0.34	0.035	0.042	0.036	0.063	0.038	0.13	0.068	0.0027	0.0018	0.0014	0.00076	0.058	0.0016	0.0021	0.0017	0.0038	0.0018
Pyrimidine metabolism	23	kegg	21	56	37.5	0.58	0.39	0.074	0.051	0.033	0.046	0.32	0.041	0.052	0.031	0.042	0.023	0.22	0.11	0.0091	0.0054	0.0031	0.0047	0.082	0.0041	0.0055	0.0028	0.0041	0.0019
Nicotinate and nicotinamide metabolism	107	kegg	16	40	40	0.54	0.69	0.31	0.061	0.14	0.18	0.092	0.014	0.065	0.068	0.068	0.022	0.22	0.35	0.087	0.0084	0.026	0.039	0.015	0.0013	0.0092	0.0098	0.0097	0.0022
Protein digestion and absorption	249	kegg	20	42	47.62	1	0.7	0.14	0.12	0.071	0.14	0.4	0.059	0.11	0.067	0.065	0.038	1	0.28	0.016	0.013	0.0055	0.015	0.087	0.0041	0.011	0.005	0.0048	0.0023
Lysine degradation	33	kegg	14	32	43.75	0.77	1	0.071	0.076	0.053	0.11	0.4	0.034	0.034	0.047	0.051	0.025	0.44	1	0.01	0.011	0.007	0.02	0.13	0.0039	0.0039	0.006	0.0066	0.0026
Histidine metabolism	37	kegg	17	41	41.46	0.5	0.43	0.043	0.06	0.027	0.046	0.28	0.043	0.032	0.053	0.031	0.03	0.18	0.13	0.0046	0.0072	0.0024	0.0051	0.068	0.0046	0.0031	0.0061	0.003	0.0028
C5-Branched dibasic acid metabolism	99	kegg	13	21	61.9	0.71	0.23	0.34	0.05	0.062	0.068	0.066	0.041	0.061	0.049	0.064	0.042	0.3	0.037	0.071	0.0038	0.0051	0.0059	0.0057	0.0029	0.005	0.0037	0.0054	0.0029
Mineral absorption	253	kegg	11	26	42.31	1	0.81	0.3	0.12	0.068	0.094	0.083	0.043	0.052	0.023	0.053	0.022	1	0.54	0.1	0.028	0.013	0.02	0.017	0.0074	0.0093	0.0034	0.0096	0.0032
Anticonvulsants	330	kegg	2	4	50	1	5.2e-06	2.9e-12	1	0.034	0.1	0.56	0.061	0.075	0.039	0.038	0.0095	1	1.1e-06	4e-13	1	0.014	0.049	0.4	0.027	0.034	0.016	0.016	0.0033
beta-Alanine metabolism	50	kegg	14	31	45.16	0.66	1	0.4	0.1	0.081	0.11	0.067	0.065	0.11	0.074	0.064	0.031	0.31	1	0.13	0.016	0.012	0.017	0.009	0.0086	0.018	0.01	0.0085	0.0033
Galactose metabolism	6	kegg	13	21	61.9	1	0.64	0.46	0.17	0.2	0.13	0.062	0.047	0.058	0.052	0.057	0.047	1	0.24	0.13	0.023	0.031	0.015	0.0051	0.0035	0.0046	0.004	0.0046	0.0035
Two-component system	153	kegg	18	34	52.94	1	1	0.42	0.26	0.2	0.14	0.46	0.077	0.088	0.059	0.096	0.057	1	1	0.091	0.039	0.026	0.015	0.11	0.0058	0.0072	0.004	0.0081	0.0037
Pantathenoate biosynthesis	392	custom	5	5	100	0.58	0.063	0.22	0.016	0.038	0.032	0.046	0.019	0.036	0.011	0.062	0.034	0.25	0.0089	0.053	0.0015	0.0045	0.0037	0.0059	0.0019	0.0043	0.00091	0.0086	0.0039
Phenylalanine metabolism	40	kegg	21	55	38.18	1	0.58	0.17	0.16	0.38	0.12	0.41	0.065	0.1	0.07	0.11	0.041	1	0.23	0.029	0.026	0.11	0.016	0.12	0.0074	0.014	0.0081	0.015	0.0039
Fructose and mannose metabolism	5	kegg	10	17	58.82	1	0.23	0.29	0.058	0.087	0.058	0.069	0.046	0.062	0.045	0.051	0.038	1	0.053	0.075	0.0072	0.013	0.0073	0.0092	0.0052	0.008	0.0051	0.0061	0.0041
D-Arginine and D-ornithine metabolism	56	kegg	5	5	100	1	1	0.34	0.33	0.23	0.13	0.51	0.2	0.12	0.083	0.076	0.037	1	1	0.1	0.098	0.055	0.023	0.2	0.045	0.021	0.013	0.011	0.0043
Tropane, piperidine and pyridine alkaloid biosynthesis	134	kegg	19	51	37.25	1	0.53	0.07	0.079	0.055	0.083	0.4	0.0086	0.074	0.06	0.11	0.038	1	0.2	0.0096	0.011	0.007	0.012	0.12	0.00062	0.01	0.0078	0.017	0.0043
Propanoate metabolism	95	kegg	11	28	39.29	0.66	1	0.4	0.05	0.096	0.078	0.076	0.04	0.043	0.034	0.048	0.027	0.37	1	0.17	0.0098	0.023	0.017	0.017	0.0073	0.008	0.0061	0.0093	0.0046
Butanoate metabolism	98	kegg	13	30	43.33	1	0.61	0.15	0.071	0.1	0.091	0.4	0.044	0.062	0.052	0.061	0.036	1	0.29	0.031	0.011	0.019	0.016	0.14	0.0059	0.0094	0.0074	0.0092	0.0047
Purine metabolism	20	kegg	18	78	23.08	1	0.3	0.24	0.012	0.069	0.038	0.07	0.061	0.071	0.048	0.044	0.017	1	0.15	0.11	0.0031	0.025	0.012	0.025	0.021	0.025	0.016	0.014	0.0047
IG-Amino-acid Biosynthesis 2	390	custom	5	6	83.33	0.53	0.061	0.21	0.048	0.04	0.044	0.062	0.037	0.043	0.038	0.049	0.033	0.24	0.011	0.055	0.0078	0.0061	0.0068	0.011	0.0056	0.0067	0.0057	0.0078	0.0048
Valine, leucine and isoleucine degradation	29	kegg	7	24	29.17	0.58	0.59	0.34	0.17	0.07	0.082	0.052	0.033	0.043	0.039	0.0088	0.015	0.4	0.41	0.2	0.081	0.029	0.035	0.02	0.012	0.016	0.015	0.0027	0.0048
IG-Amino-acid Biosynthesis 1	389	custom	3	3	100	0.88	0.54	0.11	0.17	0.035	0.069	0.44	0.039	0.041	0.022	0.037	0.028	0.68	0.28	0.029	0.053	0.0071	0.017	0.2	0.008	0.0085	0.004	0.0076	0.0055
Puromycin biosynthesis	21	kegg	2	12	16.67	1	1	4.3e-12	0.69	0.028	0.19	0.47	0.02	0.058	0.021	0.0086	0.0077	1	1	4e-12	0.63	0.022	0.16	0.42	0.015	0.046	0.016	0.0065	0.0059
Glycolysis / Gluconeogenesis	1	kegg	9	20	45	0.59	1	0.24	0.029	0.2	0.18	0.41	0.045	0.088	0.064	0.06	0.036	0.3	1	0.078	0.0049	0.062	0.051	0.17	0.0085	0.02	0.013	0.012	0.0065
Tryptophan metabolism	46	kegg	18	64	28.12	1	0.37	0.38	0.086	0.15	0.095	0.11	0.065	0.077	0.073	0.067	0.032	1	0.16	0.17	0.022	0.047	0.026	0.031	0.016	0.02	0.018	0.016	0.0065
Glucosinolate biosynthesis	136	kegg	10	65	15.38	1	0.58	0.33	0.14	0.063	0.11	0.087	0.038	0.055	0.037	0.017	0.0088	1	0.52	0.28	0.11	0.05	0.085	0.07	0.029	0.043	0.029	0.013	0.0067
Phenylpropanoid biosynthesis	127	kegg	10	50	20	0.8	0.11	0.41	0.076	0.21	0.12	0.11	0.058	0.082	0.051	0.083	0.014	0.7	0.063	0.3	0.043	0.14	0.07	0.068	0.032	0.047	0.028	0.048	0.0067
Cysteine and methionine metabolism	28	kegg	18	52	34.62	1	0.57	0.095	0.039	0.085	0.1	0.37	0.032	0.054	0.044	0.061	0.048	1	0.26	0.018	0.0055	0.015	0.019	0.13	0.0042	0.0083	0.0064	0.0099	0.0072
Vitamin B6 metabolism	106	kegg	13	29	44.83	1	1	0.54	0.13	0.15	0.16	0.12	0.082	0.079	0.068	0.091	0.055	1	1	0.22	0.026	0.031	0.032	0.023	0.013	0.012	0.01	0.015	0.0076
Caprolactam degradation	126	kegg	8	19	42.11	1	0.21	0.32	0.13	0.055	0.052	0.1	0.047	0.064	0.053	0.052	0.036	1	0.076	0.13	0.04	0.013	0.012	0.029	0.011	0.016	0.013	0.012	0.0078
Tyrosine metabolism	38	kegg	21	53	39.62	1	0.67	0.24	0.13	0.23	0.16	0.5	0.079	0.12	0.079	0.11	0.076	1	0.29	0.046	0.019	0.045	0.025	0.16	0.0089	0.016	0.0088	0.015	0.0084
Thiamine metabolism	104	kegg	5	20	25	0.58	1	0.13	0.078	0.17	0.14	0.34	0.043	0.067	0.037	0.056	0.018	0.44	1	0.074	0.042	0.1	0.081	0.23	0.022	0.036	0.018	0.029	0.0086
Glutathione metabolism	58	kegg	12	29	41.38	1	0.25	0.3	0.045	0.11	0.078	0.075	0.044	0.07	0.056	0.068	0.053	1	0.075	0.1	0.0072	0.025	0.015	0.014	0.0071	0.013	0.0096	0.012	0.0091
Glycerolipid metabolism	73	kegg	7	14	50	1	0.49	0.076	0.028	0.038	0.055	0.36	0.036	0.045	0.047	0.055	0.048	1	0.24	0.018	0.0052	0.0074	0.012	0.15	0.007	0.0094	0.0099	0.012	0.0099
Lipopolysaccharide biosynthesis	71	kegg	4	20	20	1.1e-05	0.45	0.12	0.045	0.028	0.033	0.42	0.07	0.057	0.028	0.067	0.016	5.6e-06	0.36	0.083	0.029	0.018	0.021	0.34	0.047	0.038	0.018	0.045	0.01
Caffeine metabolism	22	kegg	5	15	33.33	0.75	0.89	0.089	0.039	0.03	0.022	0.41	0.037	0.051	0.028	0.054	0.03	0.58	0.78	0.039	0.015	0.011	0.0079	0.26	0.014	0.02	0.01	0.022	0.011
Glycerol Utilisation	384	custom	3	3	100	1	0.6	0.14	0.13	0.077	0.076	0.35	0.066	0.053	0.063	0.062	0.048	1	0.33	0.042	0.036	0.019	0.019	0.14	0.016	0.012	0.015	0.015	0.011
Glyoxylate and dicarboxylate metabolism	93	kegg	18	48	37.5	1	0.78	0.18	0.1	0.11	0.11	0.43	0.06	0.097	0.075	0.11	0.073	1	0.46	0.037	0.017	0.019	0.02	0.15	0.0082	0.016	0.011	0.018	0.011
D-Glutamine and D-glutamate metabolism	55	kegg	4	7	57.14	1	1	1	1	0.023	0.062	0.041	0.01	0.012	0.039	0.0059	0.0072	1	1	1	1	0.036	0.087	0.059	0.017	0.02	0.058	0.01	0.012
Pyruvate metabolism	85	kegg	11	24	45.83	1	1	0.72	0.96	1	0.99	0.2	0.099	0.12	0.091	0.12	0.076	1	1	0.4	0.8	1	0.95	0.05	0.019	0.025	0.017	0.024	0.014
GABAergic synapse	218	kegg	6	9	66.67	0.64	0.2	0.31	0.06	0.069	0.047	0.082	0.063	0.1	0.075	0.075	0.077	0.34	0.055	0.11	0.011	0.013	0.008	0.017	0.012	0.023	0.015	0.015	0.015
D-Alanine metabolism	57	kegg	3	3	100	0.71	1	0.25	0.16	0.29	0.25	0.43	0.06	0.067	0.065	0.094	0.068	0.45	1	0.092	0.051	0.11	0.089	0.2	0.014	0.016	0.015	0.025	0.016
KIV Synthesis	386	custom	5	6	83.33	1	0.36	0.078	0.03	0.054	0.057	0.38	0.047	0.11	0.07	0.11	0.085	1	0.13	0.015	0.0043	0.0089	0.0096	0.14	0.0076	0.024	0.013	0.023	0.016
Terpenoid backbone biosynthesis	115	kegg	6	31	19.35	1	0.36	0.059	0.048	0.061	0.035	0.34	0.027	0.087	0.023	0.05	0.026	1	0.28	0.038	0.031	0.04	0.022	0.26	0.017	0.057	0.014	0.032	0.016
Alcoholism	263	kegg	4	10	40	0.62	0.44	0.082	0.03	0.05	0.04	0.4	0.06	0.084	0.061	0.073	0.047	0.43	0.27	0.033	0.01	0.019	0.014	0.24	0.023	0.034	0.024	0.029	0.017
Sulfur metabolism	125	kegg	9	27	33.33	0.69	0.59	0.093	0.12	0.046	0.063	0.36	0.034	0.063	0.038	0.072	0.056	0.46	0.36	0.031	0.043	0.013	0.019	0.18	0.0091	0.019	0.01	0.022	0.017
DDT degradation	39	kegg	1	20	5	0.55	0.12	0.23	0.036	0.037	0.058	0.051	0.039	0.064	0.071	0.044	0.061	0.33	0.041	0.094	0.0094	0.0098	0.017	0.014	0.01	0.019	0.021	0.012	0.018
Glutamatergic synapse	215	kegg	3	7	42.86	0.62	0.43	0.06	0.057	0.048	0.03	0.4	0.048	0.063	0.06	0.1	0.047	0.45	0.27	0.025	0.023	0.019	0.011	0.25	0.019	0.026	0.025	0.046	0.019
Taurine and hypotaurine metabolism	51	kegg	6	22	27.27	1	1	0.53	0.96	0.11	0.11	0.43	0.058	0.023	0.02	0.079	0.043	1	1	0.38	0.91	0.057	0.057	0.28	0.026	0.0095	0.0079	0.038	0.019
African trypanosomiasis	274	kegg	2	7	28.57	1	1	1	1	1	0.14	0.59	0.056	0.087	0.045	0.046	0.036	1	1	1	1	1	0.09	0.48	0.032	0.053	0.026	0.026	0.02
Clavulanic acid biosynthesis	36	kegg	3	10	30	0.88	0.55	0.1	0.034	0.053	0.054	0.38	0.068	0.099	0.058	0.073	0.04	0.79	0.41	0.058	0.017	0.027	0.028	0.26	0.036	0.055	0.03	0.039	0.02
Neuroactive ligand-receptor interaction	171	kegg	9	50	18	1	0.63	0.43	0.13	0.08	0.054	0.077	0.065	0.079	0.052	0.058	0.032	1	0.53	0.34	0.089	0.053	0.035	0.051	0.042	0.053	0.033	0.038	0.02
Novobiocin biosynthesis	48	kegg	3	25	12	0.7	0.54	0.1	0.14	0.22	0.15	0.49	0.043	0.033	0.03	0.037	0.02	0.68	0.52	0.1	0.14	0.21	0.15	0.48	0.043	0.034	0.03	0.037	0.021
Huntington's disease	257	kegg	1	3	33.33	0.47	0.25	0.63	0.35	0.2	0.16	0.21	0.12	0.078	0.08	0.049	0.037	0.37	0.18	0.52	0.26	0.14	0.1	0.14	0.078	0.048	0.05	0.029	0.022
Parkinson's disease	255	kegg	6	15	40	1	0.67	0.18	0.01	0.051	0.022	0.3	0.033	0.043	0.034	0.069	0.069	1	0.45	0.072	0.0023	0.015	0.0056	0.14	0.0093	0.013	0.0096	0.022	0.022
Serotonergic synapse	217	kegg	3	20	15	1	0.75	0.024	0.075	0.0045	0.02	0.27	0.015	0.03	0.037	0.072	0.026	1	0.71	0.021	0.064	0.0038	0.017	0.24	0.013	0.026	0.031	0.061	0.022
Aminobenzoate degradation	92	kegg	15	65	23.08	0.74	0.34	0.38	0.079	0.092	0.1	0.12	0.097	0.091	0.076	0.085	0.059	0.56	0.19	0.22	0.032	0.038	0.044	0.052	0.041	0.038	0.03	0.035	0.023
Cocaine addiction	259	kegg	3	7	42.86	0.63	0.5	0.082	0.056	0.054	0.041	0.43	0.061	0.088	0.071	0.083	0.056	0.45	0.33	0.035	0.023	0.022	0.016	0.27	0.025	0.039	0.03	0.036	0.023
Citrate cycle (TCA cycle)	2	kegg	9	15	60	1	1	0.8	1	1	0.46	0.62	0.14	0.16	0.12	0.19	0.13	1	1	0.48	1	1	0.17	0.29	0.027	0.032	0.022	0.042	0.024
Long-term depression	220	kegg	2	7	28.57	0.53	1	0.53	0.1	0.86	0.35	0.78	0.36	0.1	0.088	0.058	0.042	0.41	1	0.41	0.065	0.78	0.26	0.68	0.26	0.063	0.054	0.034	0.024
Proximal tubule bicarbonate reclamation	243	kegg	7	16	43.75	0.78	0.7	0.18	0.13	0.12	0.14	0.45	0.063	0.086	0.065	0.11	0.089	0.55	0.45	0.065	0.041	0.036	0.047	0.22	0.016	0.024	0.017	0.033	0.025
Valine Degradation	388	custom	1	5	20	1	0.72	0.14	0.17	0.05	0.057	0.4	0.041	0.07	0.053	0.07	0.035	1	0.65	0.11	0.13	0.036	0.042	0.33	0.029	0.052	0.039	0.051	0.025
Carbon fixation pathways in prokaryotes	103	kegg	12	37	32.43	1	1	0.69	0.99	0.58	0.23	0.18	0.098	0.13	0.094	0.15	0.091	1	1	0.44	0.96	0.33	0.087	0.061	0.028	0.042	0.027	0.051	0.026
Phosphotransferase system (PTS)	155	kegg	13	25	52	0.8	1	1	0.14	0.089	0.11	0.29	0.15	0.13	0.13	0.14	0.15	0.46	1	1	0.022	0.012	0.016	0.068	0.025	0.021	0.02	0.022	0.026
Amphetamine addiction	260	kegg	3	9	33.33	0.63	0.5	0.082	0.056	0.054	0.041	0.43	0.061	0.088	0.071	0.083	0.056	0.48	0.36	0.041	0.027	0.026	0.019	0.3	0.03	0.045	0.035	0.042	0.027
Synthesis and degradation of ketone bodies	11	kegg	1	6	16.67	1	0.72	0.14	0.17	0.05	0.057	0.4	0.041	0.07	0.053	0.07	0.035	1	0.67	0.12	0.14	0.039	0.045	0.35	0.032	0.056	0.042	0.055	0.027
Cell cycle - yeast	172	kegg	2	2	100	1	0.75	0.028	0.064	0.0029	0.042	0.31	0.011	0.052	0.03	0.11	0.084	1	0.54	0.0074	0.02	0.00055	0.012	0.15	0.0025	0.016	0.008	0.037	0.028
Melanogenesis	232	kegg	2	4	50	1	0.75	0.024	0.075	0.0045	0.038	0.32	0.0099	0.034	0.042	0.1	0.062	1	0.6	0.0093	0.034	0.0015	0.016	0.19	0.0035	0.014	0.017	0.048	0.028
Penicillin and cephalosporin biosynthesis	34	kegg	2	15	13.33	0.88	1	0.14	0.11	0.17	0.11	0.3	0.044	0.032	0.042	0.034	0.033	0.86	1	0.12	0.1	0.15	0.098	0.28	0.04	0.029	0.038	0.031	0.029
Dopaminergic synapse	219	kegg	4	11	36.36	1	0.55	0.12	0.08	0.031	0.081	0.32	0.043	0.099	0.055	0.16	0.075	1	0.38	0.054	0.035	0.012	0.035	0.18	0.017	0.045	0.022	0.076	0.032
Drug metabolism - other enzymes	141	kegg	7	38	18.42	0.59	0.56	0.58	1	0.34	0.41	0.55	0.25	0.063	0.043	0.057	0.053	0.5	0.46	0.49	1	0.26	0.33	0.46	0.18	0.042	0.028	0.038	0.035
Synaptic vesicle cycle	212	kegg	4	11	36.36	1	1	0.7	0.31	0.19	0.15	0.16	0.15	0.12	0.098	0.11	0.081	1	1	0.53	0.18	0.097	0.075	0.077	0.075	0.056	0.044	0.05	0.035
Morphine addiction	261	kegg	4	8	50	1	0.62	0.18	0.051	0.041	0.021	0.34	0.066	0.14	0.15	0.095	0.1	1	0.41	0.076	0.016	0.012	0.0057	0.17	0.022	0.057	0.058	0.034	0.036
Tetracycline biosynthesis	25	kegg	2	18	11.11	1	0.42	0.11	0.012	0.11	0.03	0.28	0.032	0.06	0.082	0.028	0.035	1	0.42	0.11	0.013	0.11	0.031	0.28	0.033	0.061	0.082	0.029	0.036
Ethylbenzene degradation	96	kegg	7	14	50	1	0.63	0.3	0.081	0.14	0.077	0.48	0.11	0.15	0.1	0.14	0.14	1	0.36	0.11	0.02	0.041	0.018	0.23	0.031	0.042	0.027	0.041	0.038
Glycerophospholipid metabolism	76	kegg	4	23	17.39	1	0.38	0.41	0.1	0.09	0.099	0.11	0.089	0.1	0.075	0.087	0.051	1	0.32	0.34	0.078	0.069	0.076	0.082	0.068	0.079	0.057	0.066	0.038
Biotin metabolism	109	kegg	4	15	26.67	0.56	0.75	0.4	0.4	0.38	0.38	0.56	0.28	0.17	0.11	0.18	0.072	0.43	0.64	0.28	0.28	0.26	0.26	0.42	0.19	0.1	0.066	0.11	0.039
Pertussis	270	kegg	2	5	40	1	0.42	0.19	0.073	0.0081	0.037	0.042	0.031	0.065	0.13	0.23	0.078	1	0.28	0.11	0.037	0.0032	0.017	0.02	0.014	0.032	0.074	0.14	0.039
Olfactory transduction	221	kegg	2	5	40	1	0.75	0.024	0.062	0.0027	0.044	0.33	0.029	0.042	0.045	0.12	0.079	1	0.61	0.011	0.031	0.00098	0.021	0.21	0.013	0.02	0.022	0.062	0.04
Biosynthesis of vancomycin group antibiotics	148	kegg	5	17	29.41	1	1	0.35	0.25	0.34	0.21	0.57	0.15	0.12	0.096	0.12	0.086	1	1	0.22	0.15	0.21	0.12	0.41	0.08	0.059	0.047	0.062	0.041
Zeatin biosynthesis	122	kegg	5	30	16.67	0.86	0.6	0.076	0.037	0.072	0.063	0.45	0.064	0.071	0.064	0.086	0.055	0.82	0.53	0.059	0.028	0.055	0.049	0.39	0.049	0.055	0.049	0.067	0.042
Circadian rhythm	209	kegg	1	2	50	1	0.75	0.024	0.073	0.0045	0.042	0.32	0.0097	0.042	0.045	0.12	0.079	1	0.63	0.012	0.04	0.0019	0.021	0.21	0.0044	0.021	0.023	0.066	0.043
Progesterone-mediated oocyte maturation	230	kegg	1	2	50	1	0.75	0.024	0.073	0.0045	0.042	0.32	0.0097	0.042	0.045	0.12	0.079	1	0.63	0.012	0.04	0.0019	0.021	0.21	0.0044	0.021	0.023	0.066	0.043
Ubiquinone and other terpenoid-quinone biosynthesis	16	kegg	6	56	10.71	0.73	0.3	0.089	0.017	0.02	0.065	0.39	0.079	0.11	0.043	0.073	0.035	0.74	0.33	0.1	0.022	0.025	0.078	0.42	0.093	0.12	0.052	0.086	0.043
Vasopressin-regulated water reabsorption	242	kegg	1	2	50	1	0.75	0.024	0.073	0.0045	0.042	0.32	0.0097	0.042	0.045	0.12	0.079	1	0.63	0.012	0.04	0.0019	0.021	0.21	0.0044	0.021	0.023	0.066	0.043
HIF-1 signaling pathway	167	kegg	5	12	41.67	0.65	0.39	0.96	0.35	0.11	0.12	0.8	0.14	0.13	0.11	0.15	0.11	0.44	0.21	0.88	0.18	0.042	0.046	0.62	0.054	0.05	0.041	0.059	0.044
IBA biosynthesis	391	custom	1	3	33.33	1	1	1	0.64	0.92	1	0.56	0.16	0.091	0.086	0.093	0.073	1	1	1	0.53	0.87	1	0.46	0.11	0.057	0.054	0.059	0.045
Amyotrophic lateral sclerosis (ALS)	256	kegg	2	10	20	0.62	0.44	1	1	0.33	0.15	0.29	0.091	0.15	0.11	0.092	0.064	0.54	0.37	1	1	0.26	0.11	0.23	0.067	0.11	0.085	0.067	0.046
Nicotine addiction	262	kegg	2	7	28.57	0.54	0.18	0.37	0.075	0.089	0.073	0.065	0.061	0.13	0.12	0.076	0.077	0.42	0.12	0.27	0.045	0.054	0.043	0.038	0.036	0.079	0.072	0.046	0.046
Metabolism of xenobiotics by cytochrome P450	138	kegg	11	78	14.1	1	0.63	0.14	0.079	0.11	0.11	0.45	0.034	0.068	0.034	0.12	0.054	1	0.59	0.13	0.07	0.099	0.094	0.42	0.03	0.061	0.03	0.1	0.047
Chemokine signaling pathway	165	kegg	1	3	33.33	1	0.75	0.024	0.073	0.0045	0.042	0.32	0.0097	0.042	0.045	0.12	0.079	1	0.65	0.014	0.045	0.0023	0.025	0.23	0.0052	0.025	0.027	0.074	0.049
Leukocyte transendothelial migration	207	kegg	1	3	33.33	1	0.75	0.024	0.073	0.0045	0.042	0.32	0.0097	0.042	0.045	0.12	0.079	1	0.65	0.014	0.045	0.0023	0.025	0.23	0.0052	0.025	0.027	0.074	0.049
MAPK signaling pathway	160	kegg	1	3	33.33	1	0.75	0.024	0.073	0.0045	0.042	0.32	0.0097	0.042	0.045	0.12	0.079	1	0.65	0.014	0.045	0.0023	0.025	0.23	0.0052	0.025	0.027	0.074	0.049
Prion diseases	258	kegg	1	3	33.33	1	0.75	0.024	0.073	0.0045	0.042	0.32	0.0097	0.042	0.045	0.12	0.079	1	0.65	0.014	0.045	0.0023	0.025	0.23	0.0052	0.025	0.027	0.074	0.049
Vitamin digestion and absorption	252	kegg	5	30	16.67	0.89	1	0.15	0.09	0.095	0.12	0.43	0.079	0.1	0.082	0.11	0.065	0.85	1	0.12	0.07	0.074	0.095	0.37	0.061	0.081	0.063	0.082	0.05
Naphthalene degradation	91	kegg	11	43	25.58	0.75	0.37	0.58	0.26	0.31	0.25	0.27	0.2	0.16	0.11	0.15	0.12	0.57	0.21	0.39	0.13	0.17	0.13	0.14	0.098	0.071	0.049	0.067	0.052
Nitrogen metabolism	124	kegg	3	17	17.65	0.64	0.19	0.34	0.058	0.074	0.069	0.081	0.059	0.09	0.083	0.086	0.068	0.57	0.15	0.28	0.043	0.056	0.053	0.062	0.044	0.069	0.064	0.066	0.052
Circadian entrainment	210	kegg	4	8	50	0.74	0.53	0.087	0.05	0.065	0.048	0.47	0.096	0.14	0.12	0.15	0.14	0.53	0.32	0.03	0.016	0.022	0.015	0.27	0.034	0.053	0.045	0.059	0.054
Dilated cardiomyopathy	307	kegg	1	4	25	1	0.75	0.024	0.073	0.0045	0.042	0.32	0.0097	0.042	0.045	0.12	0.079	1	0.67	0.016	0.05	0.0027	0.028	0.25	0.006	0.028	0.03	0.081	0.054
GnRH signaling pathway	228	kegg	1	4	25	1	0.75	0.024	0.073	0.0045	0.042	0.32	0.0097	0.042	0.045	0.12	0.079	1	0.67	0.016	0.05	0.0027	0.028	0.25	0.006	0.028	0.03	0.081	0.054
HTLV-I infection	283	kegg	1	4	25	1	0.75	0.024	0.073	0.0045	0.042	0.32	0.0097	0.042	0.045	0.12	0.079	1	0.67	0.016	0.05	0.0027	0.028	0.25	0.006	0.028	0.03	0.081	0.054
Long-term potentiation	211	kegg	2	6	33.33	0.69	0.52	0.085	0.054	0.069	0.047	0.47	0.085	0.11	0.094	0.12	0.095	0.57	0.39	0.048	0.029	0.038	0.025	0.34	0.048	0.066	0.054	0.069	0.054
Oocyte meiosis	175	kegg	1	4	25	1	0.75	0.024	0.073	0.0045	0.042	0.32	0.0097	0.042	0.045	0.12	0.079	1	0.67	0.016	0.05	0.0027	0.028	0.25	0.006	0.028	0.03	0.081	0.054
Peptidoglycan biosynthesis	72	kegg	3	26	11.54	1	0.68	0.15	0.095	0.11	0.14	0.37	0.042	0.05	0.06	0.088	0.053	1	0.67	0.15	0.097	0.11	0.14	0.37	0.044	0.052	0.062	0.09	0.054
Rap1 signaling pathway	163	kegg	1	4	25	1	0.75	0.024	0.073	0.0045	0.042	0.32	0.0097	0.042	0.045	0.12	0.079	1	0.67	0.016	0.05	0.0027	0.028	0.25	0.006	0.028	0.03	0.081	0.054
Sulfur relay system	176	kegg	2	8	25	1	1	0.23	0.16	0.14	0.17	0.45	0.081	0.091	0.069	0.11	0.083	1	1	0.17	0.11	0.096	0.12	0.35	0.052	0.059	0.044	0.07	0.054
BMA Synthesis	387	custom	3	5	60	1	0.75	0.28	0.19	0.39	0.39	0.56	0.058	0.15	0.079	0.079	0.14	1	0.55	0.13	0.081	0.21	0.21	0.35	0.019	0.062	0.028	0.028	0.055
Steroid degradation	142	kegg	1	12	8.33	1	1	1	1	1	1	1	0.18	0.098	0.062	0.077	0.051	1	1	1	1	1	1	1	0.19	0.1	0.066	0.082	0.055
Ras signaling pathway	162	kegg	1	5	20	1	0.75	0.024	0.073	0.0045	0.042	0.32	0.0097	0.042	0.045	0.12	0.079	1	0.68	0.017	0.054	0.003	0.03	0.26	0.0067	0.03	0.033	0.087	0.058
Taste transduction	222	kegg	4	12	33.33	0.72	0.53	0.09	0.051	0.063	0.048	0.47	0.094	0.12	0.11	0.14	0.12	0.57	0.37	0.043	0.022	0.028	0.021	0.32	0.045	0.06	0.053	0.069	0.059
Aldosterone-regulated sodium reabsorption	240	kegg	1	6	16.67	1	0.75	0.024	0.073	0.0045	0.042	0.32	0.0097	0.042	0.045	0.12	0.079	1	0.69	0.019	0.058	0.0034	0.033	0.27	0.0074	0.033	0.035	0.093	0.062
Renal cell carcinoma	288	kegg	2	3	66.67	1	1	1	0.28	0.87	1	1	0.19	0.21	0.11	0.19	0.14	1	1	1	0.15	0.73	1	1	0.089	0.1	0.047	0.091	0.062
Retrograde endocannabinoid signaling	214	kegg	4	15	26.67	0.73	0.53	0.11	0.079	0.086	0.064	0.46	0.093	0.13	0.093	0.12	0.11	0.61	0.4	0.064	0.043	0.047	0.034	0.34	0.052	0.076	0.052	0.07	0.062
Benzoate degradation	42	kegg	10	46	21.74	1	1	0.6	1	1	1	0.21	0.15	0.14	0.11	0.16	0.12	1	1	0.46	1	1	1	0.13	0.082	0.079	0.059	0.091	0.065
Endocrine and other factor-regulated calcium reabsorption	241	kegg	1	7	14.29	1	0.75	0.024	0.073	0.0045	0.042	0.32	0.0097	0.042	0.045	0.12	0.079	1	0.71	0.02	0.062	0.0037	0.035	0.28	0.008	0.035	0.038	0.098	0.066
Vibrio cholerae infection	264	kegg	1	7	14.29	1	0.75	0.024	0.073	0.0045	0.042	0.32	0.0097	0.042	0.045	0.12	0.079	1	0.71	0.02	0.062	0.0037	0.035	0.28	0.008	0.035	0.038	0.098	0.066
Monoterpenoid biosynthesis	117	kegg	6	19	31.58	1	0.76	0.24	0.091	0.1	0.13	0.5	0.1	0.17	0.14	0.15	0.15	1	0.59	0.12	0.039	0.043	0.061	0.32	0.044	0.083	0.067	0.07	0.069
Renin-angiotensin system inhibitors	365	kegg	1	2	50	1	1	1	1	1	1	1	1	0.1	0.18	0.12	0.12	1	1	1	1	1	1	1	1	0.056	0.11	0.07	0.069
Betalain biosynthesis	135	kegg	3	20	15	1	1	0.72	0.2	0.14	0.16	0.45	0.089	0.1	0.058	0.17	0.083	1	1	0.67	0.18	0.12	0.14	0.41	0.076	0.088	0.049	0.14	0.07
Nitrotoluene degradation	94	kegg	6	19	31.58	1	1	0.51	0.47	0.43	0.4	0.68	0.32	0.17	0.15	0.19	0.15	1	1	0.33	0.3	0.26	0.24	0.5	0.18	0.079	0.072	0.093	0.07
Thyroid hormone signaling pathway	235	kegg	1	8	12.5	1	0.75	0.024	0.073	0.0045	0.042	0.32	0.0097	0.042	0.045	0.12	0.079	1	0.71	0.022	0.065	0.004	0.037	0.29	0.0087	0.037	0.04	0.1	0.07
Estrogen signaling pathway	231	kegg	2	7	28.57	1	1	0.19	0.11	0.058	0.046	0.38	0.067	0.14	0.19	0.12	0.12	1	1	0.12	0.068	0.034	0.026	0.28	0.04	0.091	0.13	0.074	0.073
Calcium signaling pathway	164	kegg	1	9	11.11	1	0.75	0.024	0.073	0.0045	0.042	0.32	0.0097	0.042	0.045	0.12	0.079	1	0.72	0.023	0.069	0.0043	0.04	0.3	0.0093	0.04	0.043	0.11	0.074
Cholinergic synapse	216	kegg	1	10	10	1	0.75	0.024	0.073	0.0045	0.042	0.32	0.0097	0.042	0.045	0.12	0.079	1	0.73	0.025	0.072	0.0047	0.042	0.31	0.01	0.042	0.045	0.11	0.077
Chemical carcinogenesis	286	kegg	7	78	8.97	1	0.75	0.23	0.14	0.13	0.13	0.47	0.043	0.068	0.041	0.12	0.053	1	0.8	0.29	0.19	0.18	0.18	0.54	0.067	0.1	0.064	0.17	0.08
Bacterial chemotaxis	154	kegg	4	5	80	0.97	0.28	0.34	0.051	0.1	0.083	0.22	0.16	0.25	0.19	0.23	0.24	0.87	0.1	0.13	0.011	0.027	0.02	0.074	0.046	0.087	0.061	0.077	0.081
1,2-Propanediol	385	custom	2	4	50	1	0.57	0.13	0.041	0.072	0.13	0.47	0.089	0.13	0.1	0.13	0.16	1	0.41	0.065	0.017	0.033	0.067	0.31	0.041	0.063	0.049	0.067	0.082
Porphyrin and chlorophyll metabolism	114	kegg	6	89	6.74	0.59	0.3	0.32	0.16	0.062	0.047	0.06	0.062	0.1	0.09	0.067	0.039	0.71	0.43	0.46	0.27	0.12	0.096	0.12	0.12	0.18	0.16	0.13	0.082
Gastric acid secretion	246	kegg	1	13	7.69	1	0.75	0.024	0.073	0.0045	0.042	0.32	0.0097	0.042	0.045	0.12	0.079	1	0.75	0.028	0.081	0.0056	0.048	0.33	0.012	0.048	0.051	0.13	0.087
Pancreatic secretion	247	kegg	1	14	7.14	1	0.75	0.024	0.073	0.0045	0.042	0.32	0.0097	0.042	0.045	0.12	0.079	1	0.76	0.03	0.084	0.0059	0.05	0.34	0.012	0.05	0.054	0.13	0.09
Ovarian steroidogenesis	229	kegg	1	17	5.88	1	0.75	0.024	0.073	0.0045	0.042	0.32	0.0097	0.042	0.045	0.12	0.079	1	0.78	0.034	0.093	0.0069	0.055	0.36	0.014	0.056	0.06	0.14	0.099
Phosphonate and phosphinate metabolism	52	kegg	6	44	13.64	0.66	0.37	0.66	0.23	0.32	0.19	0.68	0.15	0.17	0.13	0.16	0.11	0.63	0.34	0.64	0.22	0.3	0.18	0.65	0.14	0.16	0.12	0.15	0.099
FoxO signaling pathway	168	kegg	3	4	75	0.67	0.51	0.11	0.051	0.13	0.063	0.49	0.16	0.18	0.18	0.22	0.24	0.43	0.28	0.034	0.014	0.045	0.018	0.27	0.059	0.07	0.069	0.086	0.1
Regulation of autophagy	177	kegg	1	2	50	0.55	0.48	0.12	0.051	0.076	0.08	0.43	0.1	0.22	0.18	0.2	0.18	0.42	0.35	0.067	0.026	0.041	0.044	0.31	0.059	0.14	0.11	0.12	0.11
Riboflavin metabolism	105	kegg	4	23	17.39	0.71	0.76	0.26	0.19	0.19	0.17	0.52	0.16	0.14	0.13	0.16	0.14	0.65	0.7	0.21	0.15	0.15	0.14	0.45	0.13	0.11	0.1	0.12	0.11
Xylene degradation	87	kegg	7	24	29.17	1	1	0.42	0.41	0.49	0.32	0.6	0.2	0.23	0.17	0.24	0.21	1	1	0.26	0.25	0.31	0.18	0.42	0.1	0.12	0.083	0.12	0.11
Selenocompound metabolism	53	kegg	1	21	4.76	1	1	0.34	0.27	0.23	0.23	0.47	0.085	0.11	0.078	0.11	0.086	1	1	0.4	0.34	0.28	0.29	0.53	0.12	0.14	0.11	0.15	0.12
Pathways in cancer	285	kegg	2	15	13.33	1	1	1	0.28	0.87	1	1	0.19	0.21	0.11	0.19	0.14	1	1	1	0.26	0.85	1	1	0.17	0.19	0.1	0.17	0.13
Polycyclic aromatic hydrocarbon degradation	89	kegg	5	53	9.43	0.68	0.64	0.28	0.18	0.2	0.16	0.51	0.13	0.12	0.097	0.12	0.11	0.72	0.68	0.32	0.21	0.24	0.19	0.56	0.16	0.14	0.12	0.15	0.13
Vibrio cholerae pathogenic cycle	265	kegg	2	3	66.67	1	1	0.28	0.14	0.069	0.041	0.4	0.089	0.16	0.28	0.19	0.25	1	1	0.14	0.063	0.027	0.015	0.23	0.036	0.074	0.15	0.09	0.13
Furfural degradation	45	kegg	4	12	33.33	1	0.62	0.51	0.036	0.067	0.13	1	0.24	0.14	0.26	0.25	0.24	1	0.45	0.35	0.015	0.03	0.068	1	0.14	0.069	0.15	0.14	0.14
Isoquinoline alkaloid biosynthesis	133	kegg	4	64	6.25	0.95	0.51	0.14	0.14	0.29	0.14	0.56	0.073	0.088	0.082	0.095	0.078	0.97	0.63	0.22	0.23	0.4	0.23	0.67	0.13	0.15	0.14	0.16	0.14
Limonene and pinene degradation	118	kegg	5	17	29.41	1	0.87	0.32	0.17	0.16	0.19	0.59	0.17	0.24	0.2	0.2	0.24	1	0.75	0.2	0.094	0.087	0.11	0.43	0.09	0.14	0.11	0.11	0.14
Drug metabolism - cytochrome P450	140	kegg	11	63	17.46	1	1	0.47	0.57	0.18	0.31	0.46	0.11	0.2	0.19	0.17	0.21	1	1	0.38	0.47	0.13	0.23	0.37	0.077	0.14	0.14	0.12	0.15
Salmonella infection	269	kegg	1	2	50	1	1	1	1	1	1	1	0.88	0.41	0.23	0.23	0.24	1	1	1	1	1	1	1	0.8	0.29	0.15	0.15	0.15
Atrazine degradation	112	kegg	5	21	23.81	1	1	0.31	0.37	0.29	0.21	0.6	0.32	0.21	0.2	0.22	0.25	1	1	0.22	0.26	0.2	0.14	0.48	0.22	0.13	0.13	0.14	0.16
Thyroid hormone synthesis	234	kegg	5	19	26.32	0.63	1	0.13	0.06	0.066	0.081	0.41	0.049	0.11	0.16	0.17	0.25	0.49	1	0.072	0.03	0.033	0.042	0.28	0.024	0.06	0.093	0.099	0.16
Chloroalkane and chloroalkene degradation	90	kegg	4	32	12.5	0.66	1	0.75	0.39	0.65	0.95	0.85	0.19	0.19	0.13	0.16	0.17	0.64	1	0.73	0.38	0.63	0.94	0.84	0.18	0.19	0.13	0.16	0.17
Insulin signaling pathway	226	kegg	2	2	100	1	0.7	0.12	0.067	0.069	0.067	0.36	0.056	0.24	0.21	0.29	0.35	1	0.49	0.042	0.021	0.022	0.021	0.18	0.017	0.11	0.089	0.14	0.17
Chlorocyclohexane and chlorobenzene degradation	41	kegg	6	57	10.53	0.76	0.92	0.28	0.52	0.47	0.92	0.48	0.16	0.098	0.076	0.18	0.16	0.78	0.93	0.31	0.55	0.5	0.92	0.51	0.18	0.12	0.091	0.21	0.18
Dioxin degradation	86	kegg	6	41	14.63	1	1	0.65	1	1	1	0.62	0.23	0.2	0.19	0.24	0.2	1	1	0.61	1	1	1	0.58	0.2	0.18	0.16	0.21	0.18
Folate biosynthesis	111	kegg	4	31	12.9	0.74	0.57	0.19	0.083	0.15	0.19	0.49	0.16	0.23	0.18	0.36	0.19	0.72	0.55	0.18	0.08	0.14	0.18	0.47	0.15	0.22	0.17	0.35	0.18
Meiosis - yeast	174	kegg	2	3	66.67	1	0.7	0.12	0.067	0.069	0.067	0.36	0.056	0.24	0.21	0.29	0.35	1	0.52	0.05	0.026	0.027	0.026	0.2	0.021	0.12	0.1	0.15	0.19
Oxidative phosphorylation	18	kegg	4	13	30.77	1	1	1	1	1	0.62	0.65	0.31	0.27	0.27	0.23	0.31	1	1	1	1	1	0.47	0.49	0.2	0.16	0.16	0.13	0.19
Bile secretion	251	kegg	11	89	12.36	0.64	0.64	0.32	0.036	0.074	0.076	0.06	0.055	0.16	0.13	0.22	0.2	0.64	0.64	0.33	0.039	0.078	0.081	0.064	0.059	0.17	0.13	0.22	0.2
Fluorobenzoate degradation	44	kegg	2	20	10	0.7	0.72	0.35	0.33	0.32	0.26	0.58	0.25	0.2	0.17	0.22	0.21	0.7	0.72	0.36	0.34	0.32	0.27	0.59	0.26	0.21	0.18	0.23	0.22
Biosynthesis of ansamycins	144	kegg	3	30	10	1	0.6	0.13	0.053	0.055	0.059	0.47	0.11	0.2	0.17	0.22	0.22	1	0.61	0.15	0.062	0.064	0.068	0.48	0.12	0.22	0.18	0.23	0.23
Biosynthesis of type II polyketide products	150	kegg	4	102	3.92	0.64	1	0.19	0.043	0.2	0.26	0.43	0.071	0.086	0.092	0.1	0.087	0.82	1	0.39	0.13	0.4	0.47	0.65	0.2	0.22	0.23	0.26	0.23
Carbohydrate digestion and absorption	248	kegg	4	13	30.77	1	0.51	0.33	0.048	0.097	0.085	0.49	0.49	0.32	0.27	0.32	0.36	1	0.36	0.21	0.022	0.049	0.042	0.34	0.34	0.2	0.16	0.2	0.23
Local analgesics	313	kegg	1	5	20	1	1	1	0.71	0.84	1	1	1	0.31	0.27	0.3	0.3	1	1	1	0.65	0.79	1	1	1	0.25	0.22	0.24	0.25
Geraniol degradation	30	kegg	2	15	13.33	0.76	1	0.48	0.18	0.09	0.24	0.53	0.16	0.24	0.29	0.23	0.28	0.73	1	0.45	0.16	0.082	0.22	0.5	0.15	0.22	0.27	0.21	0.26
Toluene degradation	88	kegg	7	30	23.33	1	0.9	0.57	0.81	0.34	0.53	0.56	0.19	0.26	0.14	0.44	0.38	1	0.82	0.43	0.69	0.22	0.39	0.42	0.11	0.17	0.078	0.31	0.26
Bisphenol degradation	43	kegg	3	22	13.64	0.78	0.79	0.37	0.59	0.55	0.53	0.69	0.31	0.29	0.24	0.29	0.3	0.75	0.76	0.35	0.56	0.52	0.5	0.66	0.29	0.26	0.22	0.27	0.27
Photosynthesis	19	kegg	1	10	10	1	1	0.89	1	1	0.29	0.25	0.26	0.22	0.24	0.28	0.29	1	1	0.88	1	1	0.28	0.24	0.25	0.21	0.24	0.27	0.28
Polyketide sugar unit biosynthesis	66	kegg	3	19	15.79	0.81	1	0.49	0.055	0.072	0.1	0.97	1	0.17	0.16	0.2	0.35	0.77	1	0.44	0.045	0.059	0.086	0.96	1	0.14	0.13	0.17	0.3
Primary bile acid biosynthesis	14	kegg	1	29	3.45	1	1	0.51	0.069	0.0081	0.077	0.056	0.13	0.31	0.079	0.25	0.21	1	1	0.62	0.12	0.018	0.13	0.099	0.2	0.42	0.13	0.34	0.3
Non-alcoholic fatty liver disease (NAFLD)	238	kegg	1	1	100	1	0.81	0.46	0.069	0.15	0.11	1	1	0.5	0.36	0.4	0.5	1	0.67	0.31	0.03	0.079	0.052	1	1	0.34	0.22	0.26	0.33
Starch and sucrose metabolism	59	kegg	6	19	31.58	1	0.75	0.2	0.063	0.11	0.1	1	1	0.46	0.37	0.41	0.51	1	0.58	0.099	0.025	0.046	0.043	1	1	0.29	0.22	0.25	0.33
Amino sugar and nucleotide sugar metabolism	63	kegg	10	53	18.87	1	1	0.22	0.059	0.096	0.09	0.85	0.73	0.48	0.36	0.44	0.51	1	1	0.15	0.035	0.06	0.056	0.78	0.62	0.37	0.27	0.34	0.4
Steroid hormone biosynthesis	17	kegg	2	45	4.44	0.77	1	0.43	0.6	1	1	0.95	0.3	0.2	0.16	0.2	0.29	0.85	1	0.56	0.72	1	1	0.97	0.43	0.31	0.26	0.31	0.42
Vascular smooth muscle contraction	186	kegg	4	13	30.77	1	0.69	0.21	0.026	0.051	0.039	0.34	0.041	0.17	0.34	0.61	0.63	1	0.54	0.12	0.011	0.024	0.018	0.21	0.018	0.096	0.22	0.45	0.48
Cutin, suberine and wax biosynthesis	12	kegg	6	18	33.33	1	1	1	0.95	1	1	0.37	1	0.49	1	1	0.68	1	1	1	0.87	1	1	0.21	1	0.31	1	1	0.5
Type II diabetes mellitus	237	kegg	2	5	40	0.77	0.4	0.47	0.093	0.12	0.1	1	0.49	0.81	0.52	0.51	0.64	0.64	0.27	0.33	0.048	0.063	0.053	1	0.35	0.69	0.38	0.37	0.5
Indole alkaloid biosynthesis	116	kegg	2	30	6.67	1	0.81	0.46	0.069	0.15	0.11	1	0.83	0.54	0.38	0.42	0.52	1	0.85	0.52	0.097	0.2	0.15	1	0.86	0.6	0.44	0.48	0.58
Lipoic acid metabolism	110	kegg	1	2	50	1	1	0.9	1	0.99	0.62	0.6	0.73	0.8	0.59	0.69	0.71	1	1	0.82	1	0.98	0.49	0.46	0.6	0.69	0.45	0.56	0.58
Styrene degradation	97	kegg	7	18	38.89	1	1	1	0.7	0.58	0.76	1	1	1	1	1	0.8	1	1	1	0.47	0.35	0.55	1	1	1	1	1	0.6
Catecholamine transferase inhibitors	364	kegg	2	5	40	1	1	0.89	0.16	0.18	0.15	1	1	0.44	0.52	1	0.78	1	1	0.8	0.093	0.1	0.086	1	1	0.3	0.37	1	0.65
Phosphatidylinositol signaling system	169	kegg	3	9	33.33	1	1	0.27	0.069	0.12	0.11	1	0.72	1	0.79	0.65	0.86	1	1	0.17	0.034	0.066	0.058	1	0.58	1	0.67	0.5	0.75
Phototransduction	223	kegg	1	7	14.29	1	1	0.74	0.06	0.028	0.068	0.086	0.14	0.79	0.85	0.83	0.87	1	1	0.7	0.05	0.024	0.057	0.073	0.12	0.75	0.81	0.79	0.84
Diterpenoid biosynthesis	119	kegg	1	38	2.63	1	1	0.99	1	0.76	0.43	0.78	0.43	1	0.62	0.33	0.76	1	1	1	1	0.86	0.58	0.87	0.58	1	0.75	0.47	0.86
Lysosome	179	kegg	2	4	50	1	1	0.52	0.07	0.13	0.11	1	0.63	1	1	0.78	0.95	1	1	0.36	0.031	0.062	0.053	1	0.47	1	1	0.63	0.89
Antineoplastics - alkylating agents	337	kegg	1	3	33.33	1	1	1	1	0.68	1	0.49	0.88	0.24	1	0.99	0.97	1	1	1	1	0.58	1	0.38	0.81	0.17	1	0.98	0.94
Gap junction	195	kegg	4	9	44.44	0.72	0.49	0.095	0.044	0.068	0.059	0.48	0.084	0.21	0.32	0.51	0.99	0.53	0.29	0.037	0.015	0.025	0.021	0.29	0.032	0.1	0.17	0.31	0.96
Benzoxazinoid biosynthesis	49	kegg	1	9	11.11	1	0.95	0.61	0.65	0.74	0.77	0.8	1	0.59	1	0.72	0.97	1	0.94	0.58	0.63	0.71	0.74	0.78	1	0.56	1	0.7	0.97
Biosynthesis of 12-, 14- and 16-membered macrolides	65	kegg	1	66	1.52	1	1	0.25	0.019	0.061	0.03	0.044	0.041	0.97	1	0.96	0.94	1	1	0.48	0.077	0.18	0.11	0.14	0.14	0.99	1	0.99	0.98
Salivary secretion	245	kegg	3	16	18.75	1	0.59	0.45	0.058	0.039	0.049	0.062	0.054	0.2	1	1	0.99	1	0.51	0.37	0.042	0.028	0.035	0.045	0.039	0.16	1	1	0.99
Acridone alkaloid biosynthesis	151	kegg	1	7	14.29	1	1	0.73	0.24	0.32	0.4	0.43	0.81	1	0.44	1	1	1	1	0.69	0.21	0.29	0.36	0.39	0.77	1	0.4	1	1
Adrenergic signaling in cardiomyocytes	185	kegg	3	10	30	1	0.56	0.43	0.074	0.042	0.05	0.063	0.075	0.18	0.78	1	1	1	0.42	0.31	0.04	0.021	0.026	0.033	0.04	0.11	0.66	1	1
alpha-Linolenic acid metabolism	80	kegg	2	25	8	1	1	1	1	1	0.54	0.8	1	1	1	0.59	1	1	1	1	1	1	0.57	0.82	1	1	1	0.62	1
Amoebiasis	277	kegg	2	8	25	1	1	0.45	0.089	0.034	0.065	0.065	0.061	0.28	0.68	1	1	1	1	0.36	0.058	0.021	0.041	0.041	0.038	0.2	0.58	1	1
Benzoic acid family	355	kegg	1	3	33.33	1	1	0.73	0.24	0.32	0.4	0.43	0.81	1	0.44	1	1	1	1	0.63	0.16	0.24	0.31	0.33	0.72	1	0.34	1	1
Biosynthesis of siderophore group nonribosomal peptides	146	kegg	1	12	8.33	1	0.9	1	1	0.89	1	0.76	0.51	0.46	0.3	0.7	1	1	0.9	1	1	0.89	1	0.75	0.51	0.46	0.3	0.7	1
Biosynthesis of unsaturated fatty acids	143	kegg	5	42	11.9	1	1	1	1	1	1	0.69	1	0.45	1	1	1	1	1	1	1	1	1	0.68	1	0.45	1	1	1
Butirosin and neomycin biosynthesis	67	kegg	6	24	25	1	1	0.47	0.079	0.1	0.077	1	0.75	1	1	1	1	1	1	0.33	0.041	0.053	0.04	1	0.62	1	1	1	1
Chagas disease (American trypanosomiasis)	273	kegg	2	6	33.33	1	1	0.45	0.089	0.034	0.065	0.065	0.061	0.28	0.68	1	1	1	1	0.33	0.05	0.017	0.035	0.035	0.033	0.19	0.55	1	1
Fatty acid biosynthesis	8	kegg	6	10	60	1	1	1	1	1	1	0.52	1	0.43	1	1	1	1	1	1	1	1	1	0.25	1	0.19	1	1	1
Fatty acid degradation	10	kegg	3	37	8.11	1	0.76	1	0.97	1	1	0.37	0.99	0.34	1	1	1	1	0.8	1	0.98	1	1	0.43	0.99	0.39	1	1	1
Fatty acid elongation	9	kegg	1	28	3.57	1	0.83	1	0.99	1	1	0.48	1	0.42	1	1	1	1	0.88	1	1	1	1	0.59	1	0.53	1	1	1
Insect hormone biosynthesis	139	kegg	1	21	4.76	0.68	0.37	0.89	0.57	1	0.52	1	0.53	1	1	1	1	0.74	0.43	0.91	0.64	1	0.59	1	0.59	1	1	1	1
Insulin secretion	227	kegg	4	10	40	0.79	0.74	0.19	0.08	0.042	0.078	0.44	0.14	0.6	1	1	1	0.62	0.56	0.092	0.032	0.015	0.031	0.27	0.062	0.42	1	0.99	1
Isoflavonoid biosynthesis	130	kegg	1	31	3.23	0.63	0.54	1	1	1	1	1	1	1	1	1	1	0.73	0.65	1	1	1	1	1	1	1	1	1	1
Linoleic acid metabolism	79	kegg	1	9	11.11	1	1	1	1	1	1	0.42	1	0.58	1	1	1	1	1	1	1	1	1	0.4	1	0.56	1	1	1
mTOR signaling pathway	182	kegg	1	6	16.67	1	1	1	0.08	0.11	0.16	0.11	0.015	1	1	1.7e-12	1	1	1	1	0.063	0.088	0.13	0.09	0.012	1	1	1.5e-12	1
Phototransduction - fly	224	kegg	1	6	16.67	1	1	1	1	1	1	0.52	1	1	1	1	1	1	1	1	1	1	1	0.47	1	1	1	1	1
PI3K-Akt signaling pathway	183	kegg	1	2	50	1	1	1	0.08	0.11	0.16	0.11	0.015	1	1	1.7e-12	1	1	1	1	0.044	0.062	0.093	0.063	0.0072	1	1	4.1e-13	1
Potassium channel blocking and opening drugs	380	kegg	1	5	20	1	3.5e-06	0.057	0.01	0.011	0.02	8.9e-06	0.12	1	1	1	1	1	2.2e-06	0.042	0.0069	0.0077	0.014	5.7e-06	0.092	1	1	1	1
Prolactin signaling pathway	233	kegg	3	10	30	1	1	0.53	0.067	0.12	0.12	0.71	0.27	1	1	1	1	1	1	0.4	0.035	0.068	0.071	0.58	0.18	1	1	1	1
Sesquiterpenoid and triterpenoid biosynthesis	123	kegg	2	18	11.11	0.91	0.74	1	1	0.59	1	1	1	1	1	0.83	1	0.9	0.73	1	1	0.58	1	1	1	1	1	0.81	1
Stilbenoid, diarylheptanoid and gingerol biosynthesis	132	kegg	1	25	4	1	1	1	1	1	1	1	1	1	1	1	1	1	1	1	1	1	1	1	1	1	1	1	1
Streptomycin biosynthesis	64	kegg	6	18	33.33	1	1	0.52	0.076	0.092	0.079	1	0.82	1	1	1	1	1	1	0.34	0.03	0.037	0.031	1	0.67	1	1	1	1
