# Supplementary material for: Streamlined identification of strain engineering targets for bioprocess improvement using metabolic pathway enrichment analysis
Source: Sci Rep. 2023 Aug 10;13:12990. doi: 10.1038/s41598-023-39661-x (PMC10415327; doi:10.1038/s41598-023-39661-x)
Supplement: Supplementary file 3 — Supplementary Information 3. [file 41598_2023_39661_MOESM3_ESM.xlsx]

## Sheet: Cross-validation summary
Measure	1 comps	2 comps	3 comps	4 comps	5 comps	6 comps
Accuracy	0.66667	0.72222	0.77778	0.88889	0.88889	0.88889
R2	0.51912	0.76566	0.91539	0.97384	0.9908	0.99686
Q2	0.077815	0.40695	0.57468	0.71227	0.70992	0.70978

## Sheet: plsda_vip production phase
Peak id	Identification	FrAnK Annotation	PiMP Annotation	Comp. 1	Comp. 2	Comp. 3	Comp. 4	Comp. 5	Comp. 6	Identified or fragment		Comp1 VIP > 1	Comp1 Unknown	Comp1 VIP > 1 and Unknown	Count Comp1 VIP > 1 and Unknown
12	annotated	No Fragments	0	7.1051	6.275	5.7584	5.5861	5.5441	5.5354	FALSE		495	1351	TRUE	0
2384	annotated	No Fragments	Isoamyl p-anisate;2-Hydroxyibuprofen;3-Hydroxyibuprofen;1-Hydroxyibuprofen;Annuionone B;Dehydrovomifoliol;(+/-)-6-Hydroxy-3-oxo-alpha-ionone;Hexyl salicylic acid;Dehydrovomifoliol;(6S)-dehydrovomifoliol	6.1407	5.6068	5.1958	5.0374	5.0163	5.0014	FALSE				FALSE
2216	annotated	Annotate in FrAnK	0	5.9329	4.9819	4.5647	4.4698	4.4314	4.4185	FALSE				TRUE
2245	annotated	Annotate in FrAnK	0	5.4603	4.6097	4.2834	4.2894	4.2789	4.2738	FALSE				TRUE
2387	annotated	No Fragments	0	5.4092	4.7568	4.4525	4.3226	4.3079	4.3007	FALSE				TRUE
61	annotated+fragment	L-beta-Homothreonine (C5H11NO3) Prob = 95.8400000000	Glycerol;Glycerol;1,4-Dideoxy-1,4-imino-D-ribitol;N-Lactoyl ethanolamine;L-2-Amino-5-hydroxypentanoic acid;N-Hydroxy-L-valine	5.0029	4.5754	4.4822	4.3555	4.3184	4.3101	TRUE				FALSE
555	annotated	No Fragments	6-Dimethylaminopurine	4.6611	4.3201	4.0336	3.9191	3.8919	3.8809	FALSE				FALSE
3587	annotated	No Fragments	4-Nitrobiphenyl;Dictamnine;Isodictamnine;5-Nitroacenaphthene	4.6264	4.2924	4.0066	3.9542	3.927	3.9167	FALSE				FALSE
1947	annotated	No Fragments	0	4.6171	3.8385	3.6102	3.612	3.663	3.6604	FALSE				TRUE
2563	annotated	No Fragments	0	4.5579	3.9941	3.6747	3.5812	3.5506	3.5511	FALSE				TRUE
21	annotated	No Fragments	0	4.4684	3.7158	3.4965	3.4284	3.4005	3.3912	FALSE				TRUE
16	annotated	Annotate in FrAnK	0	4.4105	3.6475	3.4741	3.4277	3.3987	3.3909	FALSE				TRUE
1695	annotated	No Fragments	4-Methyldibenzothiophene	4.3505	4.0739	3.7843	3.6719	3.6411	3.6321	FALSE				FALSE
3010	annotated	No Fragments	Hydrocinnamic acid;Phenylpropanoate;2-Ethyl-4-(2-furanyl)-2-propenal;Ethyl benzoate;4-Ethoxybenzaldehyde;2-Phenylpropionate;4-Hydroxy-3-methylacetophenone;2-(2-Furanyl)-3-methyl-2-butenal;2-Phenylethyl formate;p-Tolyl acetate;Tolylacetate;o-Tolyl acetate;3,4-Dimethylbenzoic acid;3-Methylphenylacetic acid;4-Ethylbenzoic acid;Benzyl acetate;Benzyl acetate;2-Methoxy-4-vinylphenol;4-Vinylguaiacol;1-P…	4.2615	4.3789	4.0422	3.978	3.9638	3.9518	FALSE				FALSE
17	annotated	Annotate in FrAnK	Valerylglycine;Isovalerylglycine;Medicanine;Hydroxymethyl indol-3-yl ketone;Indoleacetic acid;Indole-3-acetate;2-Methylbutyrylglycine;Calystegin A3;5-Hydroxyindoleacetaldehyde;5-Hydroxyindoleacetaldehyde;N-Acetylvaline;1-Methoxy-1H-indole-3-carboxaldehyde;4-Hydroxystachydrine;Turicine;Betonicine;(-)-Betonicine;Phenylglyoxal;Methyl 5-(hydroxymethyl)pyrrolidine-3-carboxylate;5-Acetamidovalerate;5-A…	4.2406	3.4965	3.3062	3.2703	3.2435	3.2382	FALSE				FALSE
224	annotated	Annotate in FrAnK	Valerylglycine;Isovalerylglycine;Medicanine;Hydroxymethyl indol-3-yl ketone;Indoleacetic acid;Indole-3-acetate;2-Methylbutyrylglycine;Calystegin A3;5-Hydroxyindoleacetaldehyde;5-Hydroxyindoleacetaldehyde;N-Acetylvaline;1-Methoxy-1H-indole-3-carboxaldehyde;4-Hydroxystachydrine;Turicine;Betonicine;(-)-Betonicine;Phenylglyoxal;Methyl 5-(hydroxymethyl)pyrrolidine-3-carboxylate;5-Acetamidovalerate;5-A…	4.1578	3.4278	3.2575	3.2412	3.2148	3.2102	FALSE				FALSE
18	annotated	Annotate in FrAnK	Valerylglycine;Isovalerylglycine;Medicanine;Hydroxymethyl indol-3-yl ketone;Indoleacetic acid;Indole-3-acetate;2-Methylbutyrylglycine;Calystegin A3;5-Hydroxyindoleacetaldehyde;5-Hydroxyindoleacetaldehyde;N-Acetylvaline;1-Methoxy-1H-indole-3-carboxaldehyde;4-Hydroxystachydrine;Turicine;Betonicine;(-)-Betonicine;Phenylglyoxal;Methyl 5-(hydroxymethyl)pyrrolidine-3-carboxylate;5-Acetamidovalerate;5-A…	4.1433	3.415	3.2418	3.2247	3.1985	3.1937	FALSE				FALSE
22	annotated	Annotate in FrAnK	0	4.0774	3.372	3.2133	3.1722	3.1471	3.1403	FALSE				TRUE
290	annotated	No Fragments	0	4.0656	3.3644	3.1919	3.1495	3.1227	3.1164	FALSE				TRUE
339	identified	Annotate in FrAnK	2-Hydroxyadenine;8-Hydroxyadenine;Guanine;Guanine;Guanine	3.9797	3.2769	3.0026	2.9111	2.9097	2.901	TRUE				FALSE
1850	annotated	No Fragments	CDP;CDP;Bis(4-nitrophenyl)phosphate	3.8218	3.2297	2.9763	2.9426	2.9178	2.9365	FALSE				FALSE
225	annotated	Annotate in FrAnK	Normetanephrine;Epinephrine;L-Adrenaline;Levonordefrin;Levonordefrin;Ginkgotoxin;3,4,5,6-Tetrahydrohippuric acid;Methylnoradrenaline;Nordephrine;Oxidized-adrenal-ferredoxin;L-Normetanephrine;4-Nitrobiphenyl;Dictamnine;Isodictamnine;5-Nitroacenaphthene;1,4-Naphthoquinone;1,2-Naphthoquinone	3.7078	3.0563	2.9228	2.8911	2.8682	2.8652	FALSE				FALSE
226	annotated	Annotate in FrAnK	Normetanephrine;Epinephrine;L-Adrenaline;Levonordefrin;Levonordefrin;Ginkgotoxin;3,4,5,6-Tetrahydrohippuric acid;Methylnoradrenaline;Nordephrine;Oxidized-adrenal-ferredoxin;L-Normetanephrine;4-Nitrobiphenyl;Dictamnine;Isodictamnine;5-Nitroacenaphthene;1,4-Naphthoquinone;1,2-Naphthoquinone	3.7078	3.0563	2.9228	2.8911	2.8682	2.8652	FALSE				FALSE
215	annotated	Annotate in FrAnK	0	3.671	3.2454	2.9724	2.8834	2.8591	2.8514	FALSE				TRUE
2516	annotated	No Fragments	Potassium 2-(1'-ethoxy) ethoxypropanoate	3.6044	2.97	2.8177	2.8201	2.7962	2.7968	FALSE				FALSE
2538	annotated	Annotate in FrAnK	2-Deoxy-D-ribitol;2-Methylerythritol ;1-Deoxy-D-ribitol;3-Deoxy-D-arabinitol;Acyl-CoA-LD-PE-pool;1,2-Diacylglycerol-LD-PE-pool	3.5548	2.9297	2.762	2.7467	2.7251	2.7219	FALSE				FALSE
1842	annotated	No Fragments	4-Hydroxymethylpyrazole;Histidinal;1H-Imidazole-4-methanol;L-Histidinal;4-Amino-5-hydroxymethyl-2-methylpyrimidine	3.4671	3.0447	3.0956	3.0026	3.0208	3.0149	FALSE				FALSE
377	annotated	Annotate in FrAnK	6-Methyltetrahydropterin	3.4521	2.9319	2.98	2.9339	2.9283	2.9206	FALSE				FALSE
1421	annotated	No Fragments	Thioglycolate	3.3731	2.8412	3.4609	3.3562	3.3387	3.3288	FALSE				FALSE
1959	annotated	Annotate in FrAnK	0	3.3098	4.2077	3.8587	3.8829	3.8602	3.8486	FALSE				TRUE
1963	annotated	Annotate in FrAnK	0	3.248	4.139	3.7962	3.816	3.7928	3.7818	FALSE				TRUE
1457	annotated	No Fragments	Arginyl-Threonine;Threoninyl-Arginine	3.196	2.9754	2.7544	2.7534	2.7992	2.7939	FALSE				FALSE
1699	annotated	No Fragments	N(8)-Acetylspermidinium;N8-Acetylspermidine;N8-Acetylspermidine;N1-Acetylspermidine;N1-Acetylspermidine	3.1939	2.8451	2.6302	2.7305	2.7173	2.7101	FALSE				FALSE
1426	annotated	No Fragments	Isoetharine;Isoetharine;Salbutamol;Petasinine;Moprolol;3alpha-Tigloyloxytropane N-oxide;R-Salbutamol;Macrophylline	3.125	2.938	2.7073	2.6256	2.6031	2.5953	FALSE				FALSE
312	annotated	No Fragments	Beta-Alanine;beta-Alanine;L-Alanine;L-Alanine;Sarcosine;Sarcosine;D-Alanine;D-Alanine;Ethyl carbamate;Urethane;(alpha-D-mannosyl)7-beta-D-mannosyl-diacetylchitobiosyl-L-asparagine, isoform A (protein);Alanine;HMMF;2-Nitropropane	3.103	3.0195	3.0706	2.9799	2.9604	2.9546	FALSE				FALSE
326	annotated	Annotate in FrAnK	Didodecyl thiobispropanoate;Hyperforin;Hyperforin	3.1	2.6248	2.4181	2.3454	2.3266	2.3196	FALSE				FALSE
265	annotated	No Fragments	PC(26:2(5Z,9E)/26:2(5Z,9E));PC(26:2(5E,9Z)/26:2(5E,9Z));PC(26:2(5E,9E)/26:2(5E,9E);PC(26:2(6Z,9Z)/26:2(6Z,9Z));PC(26:2(5Z,9Z)/26:2(5Z,9Z));PC(32:0/20:4(5Z,8Z,11Z,14Z));PC(20:4(5Z,8Z,11Z,14Z)/32:0)	3.0368	2.6768	2.4599	2.3887	2.3698	2.363	FALSE				FALSE
1981	annotated	Annotate in FrAnK	0	2.9998	3.7158	3.4109	3.4109	3.3915	3.382	FALSE				TRUE
1199	annotated	No Fragments	Tromethamine	2.9765	2.4731	2.2842	2.2254	2.2063	2.2009	FALSE				FALSE
2155	annotated	No Fragments	Hydromorphone-3-glucoside	2.9489	2.5571	2.3691	2.2969	2.2789	2.2733	FALSE				FALSE
335	annotated	No Fragments	PC(26:2(5Z,9E)/26:2(5Z,9E));PC(26:2(5E,9Z)/26:2(5E,9Z));PC(26:2(5E,9E)/26:2(5E,9E);PC(26:2(6Z,9Z)/26:2(6Z,9Z));PC(26:2(5Z,9Z)/26:2(5Z,9Z));PC(32:0/20:4(5Z,8Z,11Z,14Z));PC(20:4(5Z,8Z,11Z,14Z)/32:0)	2.9469	2.6247	2.4127	2.3392	2.3192	2.3122	FALSE				FALSE
327	annotated	Annotate in FrAnK	Didodecyl thiobispropanoate;Hyperforin;Hyperforin	2.9402	2.4798	2.2825	2.216	2.1987	2.192	FALSE				FALSE
2942	annotated	No Fragments	Methionyl-Serine;Serinyl-Methionine;trans-4,5-Dihydroxy-4,5-dihydropyrene;cis-4,5-Dihydroxy-4,5-dihydropyrene	2.9261	3.31	3.0297	3.2847	3.2605	3.2515	FALSE				FALSE
3841	annotated	No Fragments	0	2.921	2.7131	2.6086	2.5778	2.5709	2.576	FALSE				TRUE
2543	annotated	Annotate in FrAnK	Citric acid;Citrate;Isocitric acid;Isocitrate;D-threo-Isocitric acid;(1R,2S)-1-Hydroxypropane-1,2,3-tricarboxylate;Diketogulonic acid;(4R,5S)-4,5,6-Trihydroxy-2,3-dioxohexanoate;diketo-gulonic acid;D-Glucaro-1,4-lactone;2,3-Diketo-L-gulonate;(1R,2R)-Isocitric acid;5-Dehydro-4-deoxy-D-glucarate;2-Dehydro-3-deoxy-D-glucarate;2,5-Didehydro-D-gluconate;Carboxymethyloxysuccinate;(1S,2S)-1-Hydroxypropa…	2.9208	2.5165	2.3557	2.3037	2.3175	2.3129	FALSE				FALSE
195	annotated	No Fragments	0	2.9155	2.5175	2.3557	2.287	2.2674	2.2621	FALSE				TRUE
1958	annotated	Annotate in FrAnK	0	2.8899	3.5096	3.2171	3.1913	3.1707	3.1616	FALSE				TRUE
3473	annotated	No Fragments	3-Deoxy-D-manno-octulosonate	2.8867	2.4147	2.2092	2.1743	2.1848	2.1815	FALSE				FALSE
274	annotated	Annotate in FrAnK	0	2.876	2.3765	2.2542	2.2512	2.2318	2.2275	FALSE				TRUE
1768	annotated	No Fragments	3,5-Dinitrotoluene;5-Nitroanthranilate;2,6-Dinitrotoluene;2,4-Dinitrotoluene;Nitrofurylacrylamide	2.8757	3.4568	3.2766	3.6048	3.5766	3.6038	FALSE				FALSE
2244	annotated	No Fragments	3-Hydroxy-2-methyl-[S-(R,R)]-butanoic acid;2-Hydroxy-3-methylbutyric acid;3-Hydroxyvaleric acid;3-hydroxy valeric acid;Erythronilic acid;3-Hydroxy-2-methyl-[R-(R,S)]-butanoic acid;3-Hydroxyisovaleric acid;3-hydroxy-isovaleric acid;2-Ethylhydracrylic acid;2-ethyl-hydracrylic acid;2-Methyl-3-hydroxybutyric acid;2-methyl-3-hydroxybutyric acid;Diethyl carbonate;2-Hydroxyvaleric acid;DL-2-hydroxy vale…	2.8216	2.5703	2.3833	2.3327	2.3155	2.3457	FALSE				FALSE
10	annotated	Annotate in FrAnK	0	2.8058	2.54	2.341	2.27	2.2509	2.2441	FALSE				TRUE
1952	annotated	Annotate in FrAnK	0	2.7998	3.5459	3.2501	3.2191	3.201	3.1916	FALSE				TRUE
1367	annotated	No Fragments	Phyllanthin;Naphthyl dipeptide;11beta,17,21-Trihydroxy-2alpha-methylpregn-4-ene-3,20-dione 21-acetate;21-Acetoxy-11beta,17-dihydroxy-6alpha-methylpregn-4-ene-3,20-dione	2.7803	2.6857	2.4755	2.4001	2.3872	2.3822	FALSE				FALSE
2877	annotated	No Fragments	0	2.7769	2.8118	2.5742	2.4969	2.4756	2.4691	FALSE				TRUE
541	annotated	No Fragments	5-Butyltetrahydro-2-oxo-3-furancarboxylic acid;5-(2-Methylpropyl)tetrahydro-2-oxo-3-furancarboxylic acid;cis-2-Carboxycyclohexyl-acetic acid	2.7513	2.8683	2.8119	2.7493	2.736	2.732	FALSE				FALSE
2060	annotated	No Fragments	0	2.7465	2.2752	2.0809	2.0184	2.0395	2.0591	FALSE				TRUE
185	annotated	Annotate in FrAnK	Nutriacholic acid;7-Hydroxy-3-oxocholanoic acid;7a-Hydroxy-3-oxo-5b-cholanoic acid;12-Ketodeoxycholic acid;3alpha-Hydroxy-12-oxo-5beta-cholan-24-oic Acid;9'-Carboxy-alpha-chromanol;D8'-Merulinic acid A;12alpha-hydroxy-3-oxo-5beta-cholan-24-oic Acid;12alpha-Hydroxy-3-oxo-5beta-cholan-24-oic Acid;3alpha,12alpha-Dihydroxy-5beta-chol-6-enoate;3alpha,12alpha-Dihydroxy-5beta-chol-6-en-24-oic Acid;Diiso…	2.7417	2.3339	2.2289	2.1691	2.1716	2.1656	FALSE				FALSE
345	annotated	No Fragments	L-Homoserine;L-Homoserine;L-Threonine;L-Threonine;L-Allothreonine;L-Allothreonine;4-Amino-3-hydroxybutyrate;4-Amino-3-hydroxybutanoate;Hydroxyethyl glycine;D-Threonine;(-)-erythro-(2R,3R)-Dihydroxybutylamide;D-Allothreonine;2-Methylserine	2.7369	2.3344	2.2696	2.2628	2.263	2.3051	FALSE				FALSE
104	annotated	Annotate in FrAnK	0	2.7143	3.3151	3.0434	2.9964	2.9768	2.9685	FALSE				TRUE
409	annotated	Annotate in FrAnK	Hydroxyisonobilin;Pentamidine;Pentamidine;5-(3'-Hydroxyphenyl)-gamma-valerolactone-3'-O-glucuronide;Mepenzolate;Mepenzolate;3-Oxo-6b-angeloyloxy-8b-hydroxy-7(11)-eremophilen-12,8-olide;Methantheline;Methantheline;Gibberellin A19;Gibberellin A65;Gibberellin A38;Heliangin;Gibberellin A101;Gibberellin A98;Secoisolariciresinol;Secoisolariciresinol;Gibberellin A124;Gibberellin Ga115;(+)-Secoisolaricir…	2.7009	2.3849	2.1932	2.1404	2.1257	2.1213	FALSE				FALSE
2666	annotated	No Fragments	0	2.6829	2.2093	2.2295	2.3353	2.3212	2.319	FALSE				TRUE
3592	annotated	No Fragments	0	2.6467	2.2282	2.0475	1.9915	2.017	2.0142	FALSE				TRUE
103	annotated	Annotate in FrAnK	0	2.6394	3.3815	3.1053	3.049	3.0295	3.0208	FALSE				TRUE
2602	annotated	No Fragments	0	2.614	2.918	2.669	2.6776	2.6549	2.6469	FALSE				TRUE
1548	annotated	No Fragments	Isoamyl p-anisate;1-Isothiocyanato-7-(methylthio)heptane;2-Hydroxyibuprofen;3-Hydroxyibuprofen;1-Hydroxyibuprofen;Annuionone B;Dehydrovomifoliol;(+/-)-6-Hydroxy-3-oxo-alpha-ionone;Hexyl salicylic acid;Dehydrovomifoliol;(6S)-dehydrovomifoliol;(5-Phenyl-1,2,4-triazol-3-yl)urea	2.6137	2.3983	2.2848	2.2414	2.3022	2.3015	FALSE				FALSE
1957	annotated	Annotate in FrAnK	0	2.5891	2.8	2.5767	2.5067	2.4913	2.4871	FALSE				TRUE
100	annotated	Annotate in FrAnK	0	2.5797	3.0605	2.8008	2.7844	2.7668	2.7586	FALSE				TRUE
1960	annotated	No Fragments	0	2.575	3.2173	2.9506	2.9144	2.8974	2.8898	FALSE				TRUE
1951	annotated	Annotate in FrAnK	0	2.5746	3.2644	2.9948	2.9585	2.9414	2.9339	FALSE				TRUE
3264	annotated	No Fragments	0	2.5655	2.4198	2.2132	2.1628	2.1452	2.1388	FALSE				TRUE
1524	annotated	No Fragments	0	2.5404	2.3577	2.2461	2.2412	2.234	2.2495	FALSE				TRUE
472	annotated	Annotate in FrAnK	Didodecyl thiobispropanoate;Hyperforin;Hyperforin	2.5271	2.165	1.9946	1.9339	1.9182	1.9125	FALSE				FALSE
255	annotated	No Fragments	Propantheline;Propantheline;Nigakihemiacetal B;Bakkenolide B;6,7-Dimethoxy-7-epirosmanol;11,12-Dihydroxy-7,14-dimethoxy-8,11,13-abietatrien-20,6-olide;Neoquassin;Neoquassin;Picrasin D;Megaphone;Prostratin;Laserolide;Coleone P	2.5254	2.0888	2.0323	2.0281	2.0253	2.0332	FALSE				FALSE
2768	annotated	Annotate in FrAnK	0	2.5225	2.1635	1.9803	1.9887	1.9925	2.0217	FALSE				TRUE
2989	annotated	Annotate in FrAnK	0	2.5088	2.1164	2.3827	2.3558	2.348	2.3443	FALSE				TRUE
1042	annotated	No Fragments	cis-Coutaric acid;Caffeoylmalic acid;(R)-4'-phosphonatopantothenate(3-);2-O-Feruloyltartronic acid;Phaseolic acid;3-Deoxy-D-manno-octulosonate 8-phosphate	2.5011	2.3284	2.1712	2.1803	2.1625	2.1605	FALSE				FALSE
292	annotated	No Fragments	0	2.4936	2.0573	1.9386	2.0359	2.0217	2.0232	FALSE				TRUE
2252	annotated	Annotate in FrAnK	Phenylacetic acid;Phenylacetic acid;alpha-Methyl-2-furanacrolein;2-Methoxybenzaldehyde;Methyl benzoate;3-(3-Furanyl)-2-methyl-2-propenal;Phenyl acetate;Phenyl acetate;Phenyl acetate;4-Methoxybenzaldehyde;p-Anisaldehyde;4-Methylbenzoic acid;Toluate;2-Methylbenzoic acid;o-Toluate;Benzyl formate;Benzylformate;3-Methoxybenzaldehyde;4-(2-Furanyl)-3-buten-2-one;M-toluic Acid;m-Methylbenzoate;4-Hydroxyp…	2.4914	2.2397	2.0622	2.002	1.9862	1.9811	FALSE				FALSE
3409	annotated	No Fragments	0	2.4672	2.1388	2.0889	2.1285	2.1273	2.1217	FALSE				TRUE
836	annotated	No Fragments	Uracil 5-carbaldehyde	2.4629	2.3589	2.158	2.1319	2.1138	2.1077	FALSE				FALSE
1953	annotated	Annotate in FrAnK	0	2.4575	3.1523	2.8915	2.8514	2.835	2.8274	FALSE				TRUE
3039	annotated	No Fragments	0	2.4441	2.0737	1.8969	1.8644	1.9312	1.9539	FALSE				TRUE
3227	annotated	No Fragments	0	2.4433	2.0392	2.1989	2.1846	2.2145	2.2198	FALSE				TRUE
24	annotated	Annotate in FrAnK	Pyridine N-oxide glucuronide	2.4232	1.9953	1.8888	1.8391	1.8272	1.8222	FALSE				FALSE
1993	annotated	No Fragments	0	2.3996	2.9618	2.7253	2.7228	2.707	2.6991	FALSE				TRUE
525	annotated	Annotate in FrAnK	Isogingerenone B;Gingerenone B;Porson;Burseran;(+)-Eudesmin;4,5-Di-O-methyl-8-prenylafzelechin-4beta-ol;3,5-Di-O-methyl-8-prenylafzelechin-4beta-ol	2.3872	2.0968	1.927	1.8755	1.8594	1.8542	FALSE				FALSE
105	annotated	Annotate in FrAnK	0	2.3791	3.5795	3.303	3.2448	3.2216	3.2122	FALSE				TRUE
1950	annotated	Annotate in FrAnK	Carbamoyl phosphate;Carbamoyl phosphate	2.3786	2.6658	2.4515	2.3894	2.374	2.37	FALSE				FALSE
99	annotated	Annotate in FrAnK	0	2.3545	2.9362	2.6877	2.6626	2.6459	2.6381	FALSE				TRUE
2154	annotated	Annotate in FrAnK	0	2.3465	2.0149	1.8527	1.8042	1.7888	1.7834	FALSE				TRUE
1964	annotated	No Fragments	0	2.3455	2.6904	2.4736	2.4149	2.4002	2.3956	FALSE				TRUE
222	annotated	Annotate in FrAnK	Reticulatamol	2.3439	2.2617	2.4007	2.4988	2.5455	2.5386	FALSE				FALSE
2485	annotated	Annotate in FrAnK	0	2.3388	3.6581	3.3483	3.3055	3.2861	3.278	FALSE				TRUE
647	annotated	No Fragments	0	2.3381	2.0114	1.8803	1.8307	1.8348	1.8307	FALSE				TRUE
2279	annotated	Annotate in FrAnK	0	2.3358	1.9778	1.8256	1.7721	1.7743	1.8048	FALSE				TRUE
2669	annotated	No Fragments	0	2.3254	2.2514	2.0603	2.0078	1.9929	1.9869	FALSE				TRUE
15	annotated	No Fragments	Melleolide G;Melleolide B;Schizandrin;Grandisin;Magnosalicin;Inflexin	2.3197	2.0278	1.8548	1.7993	1.7844	1.78	FALSE				FALSE
1925	annotated	No Fragments	Stearic acid;Octadecanoic acid;Stearic acid;16-Methylheptadecanoic acid;Isooctadecanoic acid;(+)-Isostearic acid;Ethyl hexadecanoate;ethyl hexadecanoate;Hexyl dodecanoate;hexyl dodecanoate;10-methyl-heptadecanoic acid;2,6-dimethyl-hexadecanoic acid;2,14-dimethyl-hexadecanoic acid;4,8-dimethyl-hexadecanoic acid;6,14-dimethyl-hexadecanoic acid;4,14-dimethyl-hexadecanoic acid;lambda isostearic acid;…	2.3166	2.0853	1.9091	1.8509	1.8351	1.8296	FALSE				FALSE
2028	annotated	No Fragments	0	2.3147	2.5855	2.3656	2.3488	2.3326	2.3278	FALSE				TRUE
2508	annotated	No Fragments	0	2.307	1.9085	2.7643	2.6812	2.6588	2.6508	FALSE				TRUE
1949	annotated	Annotate in FrAnK	0	2.3058	2.526	2.3214	2.263	2.2478	2.2448	FALSE				TRUE
2530	annotated	Annotate in FrAnK	0	2.3018	1.967	1.9419	1.953	1.9387	1.9343	FALSE				TRUE
3347	annotated	No Fragments	12-Oxo-2,3-dinor-10,15-phytodienoic acid;3,5-Bis(1,1-dimethylethyl)-4-hydroxy-benzoic acid ethyl ester;Dehydrojuvabione;5-Hydroxy-1-(4-hydroxyphenyl)-3-decanone	2.2941	1.9146	2.3501	2.2791	2.2662	2.2627	FALSE				FALSE
212	annotated	Annotate in FrAnK	Hydroxyisonobilin;Pentamidine;Pentamidine;5-(3'-Hydroxyphenyl)-gamma-valerolactone-3'-O-glucuronide;Mepenzolate;Mepenzolate;3-Oxo-6b-angeloyloxy-8b-hydroxy-7(11)-eremophilen-12,8-olide;Methantheline;Methantheline;Gibberellin A19;Gibberellin A65;Gibberellin A38;Heliangin;Gibberellin A101;Gibberellin A98;Secoisolariciresinol;Secoisolariciresinol;Gibberellin A124;Gibberellin Ga115;(+)-Secoisolaricir…	2.2862	2.0797	1.9321	1.8742	1.8584	1.8528	FALSE				FALSE
300	annotated	Annotate in FrAnK	0	2.2837	2.0432	1.8727	1.8157	1.8003	1.7951	FALSE				TRUE
2043	annotated+fragment	2-Isopropylmalate (C7H12O5) Prob = 81.0400000000	2-Isopropylmalic acid;alpha-Isopropylmalate;2-isopropyl-malic acid;3-Hydroxy-2-methylglutarate;3-Isopropylmalate;(2R,3S)-3-Isopropylmalate;2,3-Dimethyl-3-hydroxyglutaric acid;2,3-dimethyl-3-hydroxy-glutaric acid;(±)-Glycerol 1,2-diacetate;3-Propylmalate;(R)-2-(n-Propyl)-malate;2-Propylmalate;3-propylmalic acid	2.2672	2.086	1.9426	1.8888	1.8726	1.8677	TRUE				FALSE
460	identified+fragment	Isonicotinic acid (C6H5NO2) Prob = 98.9700000000	Isonicotinic acid;Isonicotinic acid;Isonicotinic acid;Nicotinic acid;Nicotinate;Picolinic acid;Picolinic acid;Nitrobenzene;Nitrobenzene;2-Hydroxy-4-imino-2,5-cyclohexadienone;Nicotinate	2.2536	1.8772	1.7782	1.7561	1.7418	1.7365	TRUE				FALSE
2672	annotated	Annotate in FrAnK	0	2.2408	2.1185	1.9443	1.9006	1.8843	1.8787	FALSE				TRUE
1955	annotated	Annotate in FrAnK	0	2.2381	2.8891	2.6466	2.6382	2.622	2.6147	FALSE				TRUE
2152	annotated	Annotate in FrAnK	1-(2,6,6-Trimethyl-1-cyclohexen-1-yl)-1-penten-3-one;alpha-Irone;1-(2,6,6-Trimethyl-2-cyclohexen-1-yl)-1-penten-3-one;Methyl-delta-ionone;(Z)-alpha-Irone;Etaspirene;10-Isopropyl-2,7-dimethyl-1-oxaspiro[4.5]deca-3,6-diene;3-Methyl-4-(2,6,6-trimethyl-2-cyclohexen-1-yl)-3-buten-2-one;delta-Methylionone;4-(1,1,3,3-Tetramethylbutyl)-phenol;alpha-(p-(1,1,3,3-Tetramethylbutyl)phenyl)-omega-hydroxypoly(o…	2.2358	1.9875	1.8203	1.7673	1.7536	1.7484	FALSE				FALSE
1062	annotated	No Fragments	0	2.213	2.4248	2.225	2.1626	2.1457	2.1402	FALSE				TRUE
2544	annotated	No Fragments	0	2.2128	1.828	1.7501	1.6975	1.7035	1.7056	FALSE				TRUE
2007	annotated	No Fragments	0	2.2127	2.3646	2.1626	2.1327	2.1288	2.1246	FALSE				TRUE
1956	annotated	Annotate in FrAnK	0	2.2114	2.4592	2.2578	2.208	2.1944	2.1904	FALSE				TRUE
2054	annotated	Annotate in FrAnK	0	2.2021	1.8182	1.6803	1.6296	1.648	1.6636	FALSE				TRUE
2500	annotated	Annotate in FrAnK	Succinylacetone;Ethyl 5-oxotetrahydro-2-furancarboxylate;Isopropylmaleate;xi-2,3-Dihydro-3,5-dihydroxy-6-methyl-4H-pyran-4-one;Dimethyl citraconate;2-Isopropylmaleate;5-D-(5/6)-5-C-(Hydroxymethyl)-2,6-dihydroxycyclohex-2-en-1-one;(1S,4S)-4-Hydroxy-3-oxocyclohexane-1-carboxylate	2.1988	2.0464	1.9155	1.8599	1.8448	1.8411	FALSE				FALSE
2266	annotated	Annotate in FrAnK	Propyl 1-(propylsulfinyl)propyl disulfide	2.198	2.078	1.9926	1.9943	1.9844	1.9805	FALSE				FALSE
1954	annotated	Annotate in FrAnK	0	2.1911	2.4395	2.2428	2.1845	2.1699	2.1667	FALSE				TRUE
2268	annotated	No Fragments	0	2.1826	2.0543	2.0006	2.0517	2.0469	2.0421	FALSE				TRUE
233	annotated	Annotate in FrAnK	2-Isopropyl citrate;Sarmentosin;1-Isopropyl citrate;1,6-Anhydro-N-acetyl-beta-muramate;Cardiospermin;Sarmentosin;(-)-threo-Iso(homo)3-citrate;(R)-(Homo)3-citrate	2.1815	1.9387	1.7841	1.7301	1.7173	1.7188	FALSE				FALSE
485	annotated	Annotate in FrAnK	Mammea B/AC cyclo D;Mammea B/AD cyclo D;6-Hydroxyemedastine;5-Hydroxyemedastine;alpha,beta-Dihydroxanthohumol;alpha,beta-Dihydroxanthohumol;Gingerenone A;Gingerenone A;Myricanone;Glycopyrrolate;Fragransol C;Chalepin acetate;Ondansetron;Ondansetron;1,2,3,4-Tetrahydro-1-[1-hydroxy-3-(4-hydroxyphenyl)-2-propenyl]-6,7-dimethoxy-2-naphthalenol;Kadsurenone;Denudatin B;Rutamarin;alpha,alpha-dimethylally…	2.1732	1.9918	1.8415	1.7889	1.7735	1.7682	FALSE				FALSE
1342	annotated	No Fragments	Isoputreanine;N(6)-Methyllysine;N6-Methyl-L-lysine	2.1663	1.9467	1.8342	1.7795	1.7728	1.7676	FALSE				FALSE
1202	annotated	No Fragments	2,3-Diphenylpyrazine;8-Allyl-2-phenyl-8H-1,3a,8-triaza-cyclopenta[a]indene;Cryptolepine;Triadimenol	2.1584	1.7773	1.7206	1.9346	1.9445	1.9413	FALSE				FALSE
408	annotated	No Fragments	Grepafloxacin;Grepafloxacin;Enrofloxacin	2.1437	1.7658	2.0223	1.9614	1.9463	1.9415	FALSE				FALSE
2656	annotated	No Fragments	Sarmentosin;1,6-Anhydro-N-acetyl-beta-muramate;Cardiospermin;Sarmentosin	2.1396	1.901	1.7559	1.705	1.6904	1.69	FALSE				FALSE
2668	annotated	Annotate in FrAnK	Potassium sulfate	2.1205	1.8867	1.733	1.6835	1.6691	1.6648	FALSE				FALSE
1106	annotated	No Fragments	Pantetheine;Pantetheine	2.1201	1.7897	1.644	1.6207	1.6248	1.62	FALSE				FALSE
1384	annotated	No Fragments	Homo-L-arginine;Homoarginine;L-Targinine;N(omega)-Methyl-L-arginine	2.108	1.9046	1.7853	1.731	1.7166	1.7126	FALSE				FALSE
1649	annotated	No Fragments	7-Aminomethyl-7-carbaguanine;7-Aminomethyl-7-carbaguanine;8-Hydroxypurine	2.0832	1.7255	1.5846	1.537	1.5316	1.5328	FALSE				FALSE
942	annotated	No Fragments	0	2.079	2.6049	2.3824	2.4193	2.4094	2.407	FALSE				TRUE
271	annotated	Annotate in FrAnK	Isogingerenone B;Gingerenone B;Porson;Burseran;(+)-Eudesmin;4,5-Di-O-methyl-8-prenylafzelechin-4beta-ol;3,5-Di-O-methyl-8-prenylafzelechin-4beta-ol	2.0751	1.848	1.697	1.6456	1.6318	1.6269	FALSE				FALSE
3330	annotated	No Fragments	0	2.0733	1.7244	2.0635	2.1626	2.2009	2.1953	FALSE				TRUE
214	annotated	Annotate in FrAnK	Isogingerenone B;Gingerenone B;Porson;Burseran;(+)-Eudesmin;4,5-Di-O-methyl-8-prenylafzelechin-4beta-ol;3,5-Di-O-methyl-8-prenylafzelechin-4beta-ol	2.0666	1.8471	1.6981	1.648	1.6339	1.6289	FALSE				FALSE
1965	annotated	No Fragments	0	2.0639	2.5478	2.3425	2.2939	2.2802	2.2751	FALSE				TRUE
188	annotated	No Fragments	Nb-Lignoceroyltryptamine	2.0544	1.8275	1.6816	1.6304	1.6164	1.6115	FALSE				FALSE
3456	annotated	No Fragments	0	2.0311	1.6746	1.7199	1.6936	1.6791	1.6786	FALSE				TRUE
342	annotated	Annotate in FrAnK	2,3-Dehydrosalvipisone;Nafenopin;7-Methoxy-2,2,4-trimethyl-3-(4-methoxyphenyl)-2H-1-benzopyran;2,2-Dimethyl-3-(4-methoxyphenyl)-4-ethyl-2H-1-benzopyran-7-ol;Dihydrocordoin	2.0269	1.8246	1.6744	1.6234	1.6096	1.6048	FALSE				FALSE
2671	annotated	Annotate in FrAnK	0	2.0229	2.4812	2.2719	2.2111	2.1956	2.189	FALSE				TRUE
2670	annotated	Annotate in FrAnK	0	2.0116	1.8097	1.6571	1.6153	1.6016	1.598	FALSE				TRUE
2383	annotated	No Fragments	0	2.0009	1.7562	1.6235	1.5771	1.5655	1.5613	FALSE				TRUE
270	annotated	No Fragments	15beta-Hydroxy-7alpha-mercapto-pregn-4-ene-3,20-dione 7-acetate	1.9954	1.7759	1.6255	1.576	1.5625	1.5579	FALSE				FALSE
1252	identified	No Fragments	Cytidine monophosphate;CMP;CMP;Cytidine 2'-phosphate;N4-Acetylcytidine;Cytidine 2'-phosphate;3'-CMP	1.9875	1.9481	1.7842	1.8431	1.8324	1.8293	TRUE	TRUE			FALSE
470	annotated	No Fragments	Glutathione;Glutathione;Letrozole;Letrozole;Hallacridone;Aristolodione;Phenanthrene-4,5-dicarboxylate;Stealthin C	1.9872	1.8302	2.284	2.2194	2.2005	2.2057	FALSE				FALSE
2254	annotated	Annotate in FrAnK	0	1.9796	1.7222	1.5765	1.536	1.5264	1.523	FALSE				TRUE
319	annotated	Annotate in FrAnK	L-Homoserine;L-Homoserine;L-Threonine;L-Threonine;Alanyl-Alanine;L-Allothreonine;L-Allothreonine;4-Amino-3-hydroxybutyrate;4-Amino-3-hydroxybutanoate;Hydroxyethyl glycine;4-Acetamido-2-aminobutanoic acid;N(gamma)-Acetyldiaminobutyrate;D-Alanyl-D-alanine;N-alpha-Acetyl-L-2,4-diaminobutyrate;Daminozide;D-Threonine;D-Alanyl-D-alanine;(-)-erythro-(2R,3R)-Dihydroxybutylamide;D-Allothreonine;2-Methylse…	1.9793	1.6464	1.7398	1.6941	1.6825	1.6789	FALSE				FALSE
3327	annotated	No Fragments	0	1.9747	2.067	1.8944	1.8558	1.8471	1.8441	FALSE				TRUE
85	annotated	No Fragments	Nb-Lignoceroyltryptamine	1.9727	1.7348	1.5907	1.5423	1.5299	1.5257	FALSE				FALSE
394	annotated	No Fragments	0	1.9725	1.7628	1.6231	1.5739	1.5606	1.5559	FALSE				TRUE
2562	annotated	Annotate in FrAnK	0	1.965	1.6609	1.5197	1.4798	1.4687	1.4645	FALSE				TRUE
2218	annotated	Annotate in FrAnK	Isogingerenone B;Gingerenone B;Porson;Burseran;(+)-Eudesmin;4,5-Di-O-methyl-8-prenylafzelechin-4beta-ol;3,5-Di-O-methyl-8-prenylafzelechin-4beta-ol	1.9595	1.7604	1.612	1.5635	1.5512	1.5465	FALSE				FALSE
2026	annotated	No Fragments	0	1.9587	2.3908	2.2036	2.1497	2.1351	2.1304	FALSE				TRUE
3408	annotated	No Fragments	0	1.9455	1.6673	1.5873	1.6166	1.6122	1.6147	FALSE				TRUE
344	annotated	No Fragments	0	1.9261	1.6608	1.5194	1.4744	1.4638	1.4604	FALSE				TRUE
2032	annotated	No Fragments	0	1.9194	2.1761	1.9983	1.9469	1.9382	1.9325	FALSE				TRUE
2033	annotated	No Fragments	0	1.9194	2.1761	1.9983	1.9469	1.9382	1.9325	FALSE				TRUE
256	annotated	Annotate in FrAnK	0	1.9192	1.8047	1.8415	1.9305	1.9639	1.9611	FALSE				TRUE
2267	annotated	Annotate in FrAnK	0	1.9184	1.8322	1.7627	1.7669	1.7671	1.7665	FALSE				TRUE
223	annotated	Annotate in FrAnK	0	1.9101	1.7889	1.8181	1.9121	1.9404	1.9369	FALSE				TRUE
2153	annotated	Annotate in FrAnK	3',4',5'-Trimethoxycinnamyl alcohol acetate;Sapidolide A	1.8938	1.6882	1.5445	1.4982	1.4855	1.4812	FALSE				FALSE
340	annotated	No Fragments	Dimethyl sulfoxide;Dimethyl sulfoxide;Mercaptoethanol	1.8937	1.5594	1.445	1.5896	1.582	1.5828	FALSE				FALSE
506	annotated	No Fragments	Nb-Lignoceroyltryptamine	1.8902	1.7171	1.5892	1.5408	1.5283	1.5237	FALSE				FALSE
231	annotated	No Fragments	Nb-Lignoceroyltryptamine	1.8883	1.6742	1.5358	1.4895	1.4767	1.473	FALSE				FALSE
2012	annotated	No Fragments	0	1.8818	2.096	1.9248	1.8848	1.8692	1.8639	FALSE				TRUE
2618	annotated	Annotate in FrAnK	4,5-Dihydroorotic acid;L-Dihydroorotic acid;(S)-Dihydroorotate;Ibotenic acid;L-5-Carboxymethylhydantoin	1.873	1.5918	1.4559	1.4182	1.4113	1.4087	FALSE				FALSE
2151	annotated	No Fragments	Phenylacetic acid;Phenylacetic acid;alpha-Methyl-2-furanacrolein;2-Methoxybenzaldehyde;Methyl benzoate;3-(3-Furanyl)-2-methyl-2-propenal;Phenyl acetate;Phenyl acetate;Phenyl acetate;4-Methoxybenzaldehyde;p-Anisaldehyde;4-Methylbenzoic acid;Toluate;2-Methylbenzoic acid;o-Toluate;Benzyl formate;Benzylformate;3-Methoxybenzaldehyde;4-(2-Furanyl)-3-buten-2-one;M-toluic Acid;m-Methylbenzoate;4-Hydroxyp…	1.8694	1.6351	1.4954	1.4571	1.4473	1.4432	FALSE				FALSE
1523	annotated	No Fragments	5-Methyltetrahydropteroyltri-L-glutamate;5-Methyltetrahydropteroyltri-L-glutamate	1.8687	1.9358	2.5637	2.4859	2.497	2.4897	FALSE				FALSE
301	annotated	Annotate in FrAnK	0	1.8644	1.6447	1.5074	1.4662	1.4585	1.4548	FALSE				TRUE
2253	annotated+fragment	Uracil (C4H4N2O2) Prob = 78.2100000000	Uracil;Uracil;4-Carboxypyrazole;Maleic hydrazide	1.8643	1.6122	1.4803	1.4418	1.435	1.4312	TRUE				FALSE
1974	annotated	No Fragments	0	1.8617	2.4677	2.265	2.2133	2.2009	2.1951	FALSE				TRUE
2936	annotated	No Fragments	0	1.8594	1.5435	1.5467	1.7212	1.7762	1.8045	FALSE				TRUE
197	annotated	Annotate in FrAnK	0	1.8549	1.6645	1.5324	1.4858	1.4737	1.4695	FALSE				TRUE
3271	annotated	Annotate in FrAnK	0	1.8533	1.9673	1.8025	1.7709	1.7578	1.7592	FALSE				TRUE
1029	annotated	No Fragments	Methionyl-Serine;Serinyl-Methionine;trans-4,5-Dihydroxy-4,5-dihydropyrene;cis-4,5-Dihydroxy-4,5-dihydropyrene	1.8532	2.6839	2.5234	2.729	2.7059	2.6979	FALSE				FALSE
2639	annotated	Annotate in FrAnK	0	1.8463	2.1218	1.9441	1.9109	1.8984	1.8947	FALSE				TRUE
2157	annotated	Annotate in FrAnK	Hexyl propionate;hexyl propionate;Pelargonic acid;Nonanoic acid;Pelargonic acid;Pentyl butanoate;Propyl hexanoate;propionyl hexanoate;Oenanthic ether;Octyl formate;2-Methylpropyl 3-methylbutanoate;Ethyl 5-methylhexanoate;Isoamyl butyrate;3-Methylbutyl butyrate;Butyl 2-methylbutanoate;butyl 2-methyl-butanoate;1-Methylbutyl butanoate;Butyl pentanoate;Isopropyl hexanoate;Isopropyl hexanoate;xi-2-Eth…	1.8444	1.6218	1.4851	1.4398	1.4284	1.424	FALSE				FALSE
2035	annotated	No Fragments	0	1.8437	2.1258	1.964	1.9068	1.894	1.8884	FALSE				TRUE
216	annotated	No Fragments	Nb-Lignoceroyltryptamine	1.8426	1.6444	1.5106	1.4647	1.4523	1.4492	FALSE				FALSE
850	annotated	No Fragments	Isoetharine;Isoetharine;Salbutamol;Petasinine;Moprolol;3alpha-Tigloyloxytropane N-oxide;R-Salbutamol;Macrophylline	1.8421	1.678	1.5614	1.5147	1.502	1.4975	FALSE				FALSE
217	annotated	Annotate in FrAnK	2,2-Dimethyloxirane;Butanone;Methyl ethyl ketone;Butan-2-one ;Tetrahydrofuran;2-Buten-1-ol;1-Piperidinecarboxaldehyde;2,5-Dihydro-2,4,5-trimethyloxazole;2-Methylpropanal;3-Buten-1-ol;Epsilon-caprolactam;epsilon-Caprolactam;Butanal;Butanal;2-Acetylpyrrolidine;1,2-Epoxybutane;Isobutanal (Isobutyraldehyde)	1.8298	1.5958	1.4622	1.4229	1.4272	1.4232	FALSE				FALSE
378	annotated	Annotate in FrAnK	Diethylcarbamazine;Diethylcarbamazine;N-Nitrosodi-n-butylamine	1.8295	1.632	2.2869	2.2363	2.256	2.2498	FALSE				FALSE
2030	annotated	No Fragments	0	1.8226	2.7013	2.51	2.4551	2.4371	2.4319	FALSE				TRUE
2014	annotated	No Fragments	0	1.8221	2.0574	1.8903	1.85	1.8348	1.8299	FALSE				TRUE
1195	annotated	No Fragments	Mephenytoin;Primidone;Primidone;5-Hydroxytryptophol;N,N-dimethylindoliumolate;N-Acetylserotonin;N-Acetylserotonin;5-[2H-Pyrrol-4-(3H)-ylidenemethyl]-2-furanmethanol;1,2-Dehydrosalsolinol;Plantagonine;2-Propenyl 2-aminobenzoate;(S)-Mephenytoin;Abrine;L-2-Methyltryptophan	1.8218	1.5594	1.4819	1.4379	1.4259	1.4226	FALSE				FALSE
587	annotated	No Fragments	0	1.82	1.6332	1.5088	1.4629	1.4504	1.4462	FALSE				TRUE
520	annotated	No Fragments	0	1.8157	1.6992	1.748	1.8458	1.8769	1.8748	FALSE				TRUE
2823	annotated	No Fragments	0	1.8134	1.5148	1.4617	1.4766	1.4643	1.4679	FALSE				TRUE
3474	annotated	Annotate in FrAnK	0	1.8099	1.9971	1.838	1.7863	1.7711	1.7663	FALSE				TRUE
2882	annotated	No Fragments	0	1.8021	1.486	1.3596	1.3297	1.325	1.3213	FALSE				TRUE
1603	annotated	No Fragments	2-(4'-Methylthio)butylmalic acid;3-(4'-Methylthio)butylmalic acid;Buturon;Metazachlor;Anatalline	1.7918	1.4825	1.3762	1.5454	1.5335	1.5334	FALSE				FALSE
250	annotated	Annotate in FrAnK	3-Sulfodeoxycholic acid;PD 123177	1.785	1.6222	1.4985	1.4607	1.4485	1.4445	FALSE				FALSE
2640	annotated	No Fragments	0	1.7813	2.3234	2.1676	2.1079	2.1022	2.0967	FALSE				TRUE
2564	identified+fragment	Allopurinol (C5H4N4O) Prob = 98.1400000000	Hypoxanthine;Hypoxanthine;Hypoxanthine;Allopurinol	1.7803	1.466	1.399	1.3564	1.3447	1.341	TRUE				FALSE
2382	annotated	No Fragments	0	1.78	1.5897	1.4563	1.412	1.4003	1.3963	FALSE				TRUE
2005	annotated	No Fragments	0	1.7733	2.0092	1.8579	1.8192	1.8071	1.8021	FALSE				TRUE
3678	annotated	No Fragments	0	1.7723	1.9377	1.8316	1.8036	1.8587	1.8544	FALSE				TRUE
3033	annotated	No Fragments	0	1.7681	1.534	1.4745	1.4927	1.4843	1.485	FALSE				TRUE
11	annotated	Annotate in FrAnK	0	1.7646	1.5837	1.4564	1.412	1.4013	1.3971	FALSE				TRUE
82	annotated	Annotate in FrAnK	Undecanoic acid;Undecanoic acid;Undecylic acid;Heptyl butanoate;Heptyl butyrate;9-Methyldecanoic acid;9-methyl-decanoic acid;Isobutyl enanthate;Octyl propanoate;7,7-Diethoxy-3-heptene;xi-8-Methyldecanoic acid;8-methyl-decanoic acid;Methyl decanoate;formyl decanoate;2-Methylbutyl hexanoate;2-Methylbutyl hexanoate;Propyl octanoate;Hexyl 2-methylbutanoate;Ethyl nonanoate;Heptyl 2-methylpropanoate;No…	1.7574	1.4494	1.3259	1.2866	1.2782	1.2744	FALSE				FALSE
8	annotated	Annotate in FrAnK	Hydroxyisonobilin;Pentamidine;Pentamidine;5-(3'-Hydroxyphenyl)-gamma-valerolactone-3'-O-glucuronide;Mepenzolate;Mepenzolate;3-Oxo-6b-angeloyloxy-8b-hydroxy-7(11)-eremophilen-12,8-olide;Methantheline;Methantheline;Gibberellin A19;Gibberellin A65;Gibberellin A38;Heliangin;Gibberellin A101;Gibberellin A98;Secoisolariciresinol;Secoisolariciresinol;Gibberellin A124;Gibberellin Ga115;(+)-Secoisolaricir…	1.744	1.5594	1.4289	1.3853	1.3744	1.3702	FALSE				FALSE
1718	annotated	No Fragments	Guanidoacetic acid;Guanidinoacetate;Hydroxyurea;Hydroxyurea;N-Nitroso-N-ethylurea	1.7438	1.4381	1.3168	1.3585	1.3529	1.3488	FALSE				FALSE
196	annotated	No Fragments	0	1.7362	1.4465	1.3842	1.3587	1.3479	1.3463	FALSE				TRUE
2235	annotated	Annotate in FrAnK	0	1.7358	1.659	2.3697	2.3019	2.2876	2.2825	FALSE				TRUE
348	annotated	No Fragments	Nb-Lignoceroyltryptamine	1.7357	1.5537	1.4287	1.3856	1.3744	1.3704	FALSE				FALSE
2635	annotated	No Fragments	0	1.7315	1.5395	1.5298	1.5413	1.531	1.5334	FALSE				TRUE
1876	annotated	No Fragments	0	1.7259	1.44	1.3259	1.3179	1.3492	1.353	FALSE				TRUE
221	annotated	Annotate in FrAnK	0	1.7253	1.5543	1.5249	1.5671	1.6042	1.6026	FALSE				TRUE
341	annotated	Annotate in FrAnK	3',4',5'-Trimethoxycinnamyl alcohol acetate;Sapidolide A	1.72	1.5265	1.3978	1.3553	1.3442	1.3402	FALSE				FALSE
2004	annotated	No Fragments	0	1.7178	2.0289	1.8707	1.8363	1.8244	1.8194	FALSE				TRUE
2041	annotated	No Fragments	0	1.7173	1.8807	1.7229	1.6792	1.6651	1.6603	FALSE				TRUE
1063	annotated	No Fragments	0	1.7169	1.9297	1.7712	1.7312	1.7166	1.7114	FALSE				TRUE
2604	annotated	No Fragments	0	1.7147	1.4125	1.7635	1.7103	1.7085	1.7049	FALSE				TRUE
240	annotated	Annotate in FrAnK	0	1.7131	1.5333	1.4106	1.3677	1.3572	1.3533	FALSE				TRUE
299	annotated	Annotate in FrAnK	Didodecyl thiobispropanoate	1.7071	1.522	1.398	1.3571	1.3477	1.3439	FALSE				FALSE
1450	annotated	No Fragments	2-Acetyl-3-methylfuran;4-Methylcatechol;4-Methylcatechol;Methyl N-methylanthranilate;L-Phenylalanine;L-Phenylalanine;4,6-Heptadiyne-1,3-diol;Benzocaine;Benzocaine;Benzyl glycinate;Norsalsolinol;2-Hydroxybenzyl alcohol;Salicyl alcohol;4-Hydroxybenzyl alcohol;p-Hydroxybenzyl alcohol;3-Hydroxybenzyl alcohol;3-Hydroxybenzyl alcohol;2-Acetyl-5-methylfuran;Guaiacol;o-Methoxyphenol;Guaiacol;3-Pyridinebu…	1.7059	1.4668	1.3489	1.3087	1.3049	1.3011	FALSE				FALSE
2821	annotated	No Fragments	Deoxythymidine diphosphate-l-rhamnose;dTDP-6-deoxy-D-allose;dTDP-D-fucose;dTDP-L-dihydrostreptose;dTDP-6-deoxy-beta-L-talose;dTDP-L-rhamnose	1.7058	2.3322	2.2085	2.5981	2.6205	2.6127	FALSE				FALSE
112	annotated	No Fragments	Isoamyl p-anisate;2-Hydroxyibuprofen;3-Hydroxyibuprofen;1-Hydroxyibuprofen;Annuionone B;Dehydrovomifoliol;(+/-)-6-Hydroxy-3-oxo-alpha-ionone;Hexyl salicylic acid;Dehydrovomifoliol;(6S)-dehydrovomifoliol;(5-Phenyl-1,2,4-triazol-3-yl)urea	1.7053	1.9752	1.8092	1.7773	1.7648	1.7601	FALSE				FALSE
831	annotated	No Fragments	Glycerol;Glycerol;1,4-Dideoxy-1,4-imino-D-ribitol;N-Lactoyl ethanolamine;L-2-Amino-5-hydroxypentanoic acid;N-Hydroxy-L-valine	1.7043	1.467	1.4836	1.4411	1.4307	1.4265	FALSE				FALSE
3480	annotated	No Fragments	0	1.7042	1.4266	1.3505	1.4019	1.39	1.3924	FALSE				TRUE
1497	annotated	No Fragments	0	1.704	1.6483	1.7522	1.713	1.7034	1.7002	FALSE				TRUE
783	annotated	No Fragments	0	1.7014	1.47	1.3568	1.3183	1.3339	1.3309	FALSE				TRUE
1796	identified	No Fragments	2,3-Dihydroxyvaleric acid;2,3-dihydroxy-valeric acid;Glycerol 3-phosphate;sn-Glycerol 3-phosphate;sn-Glycerol 3-phosphate;Phenylglyoxylic acid;alpha-Oxo-benzeneacetic acid;1,4-Benzodioxin-2(3H)-one;1-Deoxy-D-xylulose;2,3-Dihydroxy-2-methylbutanoic acid;(R)-glycerol 1-acetate;(R)-2,3-Dihydroxy-isovalerate;(R)-2,3-Dihydroxy-3-methylbutanoate;Beta-Glycerophosphoric acid;Glycerol 2-phosphate;(E)-8-Hy…	1.6989	1.3996	1.3461	1.3585	1.3619	1.3578	TRUE				FALSE
1061	annotated	Annotate in FrAnK	Potassium sulfate	1.6929	1.4826	1.3633	1.3218	1.3104	1.3064	FALSE				FALSE
2003	annotated	No Fragments	0	1.6903	1.9101	1.7632	1.7288	1.7171	1.7123	FALSE				TRUE
2	annotated	Annotate in FrAnK	0	1.689	1.5002	1.3756	1.334	1.324	1.3203	FALSE				TRUE
2525	annotated	Annotate in FrAnK	S-Propyl 1-propanesulfinothioate	1.6883	1.5533	1.4678	1.4537	1.4465	1.4422	FALSE				FALSE
259	annotated	Annotate in FrAnK	Dimethyl sulfoxide;Dimethyl sulfoxide;Mercaptoethanol	1.6872	1.3893	1.3005	1.5515	1.551	1.5497	FALSE				FALSE
859	annotated	Annotate in FrAnK	0	1.6801	1.9796	1.8329	1.7818	1.7668	1.7626	FALSE				TRUE
1926	annotated	Annotate in FrAnK	0	1.6661	1.4703	1.3473	1.3085	1.304	1.3034	FALSE				TRUE
2219	annotated	Annotate in FrAnK	Phenylacetic acid;Phenylacetic acid;alpha-Methyl-2-furanacrolein;2-Methoxybenzaldehyde;Methyl benzoate;3-(3-Furanyl)-2-methyl-2-propenal;Phenyl acetate;Phenyl acetate;Phenyl acetate;4-Methoxybenzaldehyde;p-Anisaldehyde;4-Methylbenzoic acid;Toluate;2-Methylbenzoic acid;o-Toluate;Benzyl formate;Benzylformate;3-Methoxybenzaldehyde;4-(2-Furanyl)-3-buten-2-one;M-toluic Acid;m-Methylbenzoate;4-Hydroxyp…	1.6656	1.4921	1.3649	1.3399	1.339	1.3349	FALSE				FALSE
304	annotated	Annotate in FrAnK	0	1.6601	1.3705	1.3113	1.3328	1.3217	1.3187	FALSE				TRUE
23	identified+fragment	Allopurinol (C5H4N4O) Prob = 93.4000000000	Hypoxanthine;Hypoxanthine;Hypoxanthine;Allopurinol	1.6531	1.3616	1.3242	1.2842	1.2757	1.2718	TRUE				FALSE
3496	annotated	No Fragments	0	1.6517	1.8211	1.6774	1.6442	1.6312	1.6268	FALSE				TRUE
251	annotated	No Fragments	0	1.6499	1.4813	1.3548	1.3156	1.3046	1.3026	FALSE				TRUE
1306	annotated	No Fragments	0	1.6459	1.9667	1.8258	1.7703	1.7559	1.7529	FALSE				TRUE
2064	annotated	No Fragments	0	1.6433	1.4295	1.3609	1.3279	1.3381	1.3473	FALSE				TRUE
1596	annotated	No Fragments	0	1.6399	1.405	1.3197	1.2933	1.2979	1.294	FALSE				TRUE
113	annotated	No Fragments	Isoamyl p-anisate;2-Hydroxyibuprofen;3-Hydroxyibuprofen;1-Hydroxyibuprofen;Annuionone B;Dehydrovomifoliol;(+/-)-6-Hydroxy-3-oxo-alpha-ionone;Hexyl salicylic acid;Dehydrovomifoliol;(6S)-dehydrovomifoliol;(5-Phenyl-1,2,4-triazol-3-yl)urea	1.6393	1.8721	1.7153	1.6892	1.677	1.6723	FALSE				FALSE
847	annotated	No Fragments	Mephenytoin;Primidone;Primidone;5-Hydroxytryptophol;N,N-dimethylindoliumolate;N-Acetylserotonin;N-Acetylserotonin;5-[2H-Pyrrol-4-(3H)-ylidenemethyl]-2-furanmethanol;1,2-Dehydrosalsolinol;Plantagonine;2-Propenyl 2-aminobenzoate;(S)-Mephenytoin;Abrine;L-2-Methyltryptophan	1.6317	1.3709	1.297	1.2606	1.2522	1.2503	FALSE				FALSE
302	annotated	No Fragments	0	1.627	1.4649	1.34	1.3002	1.2902	1.2877	FALSE				TRUE
393	annotated	No Fragments	0	1.6251	1.4455	1.322	1.2819	1.272	1.2682	FALSE				TRUE
3262	annotated	No Fragments	0	1.6175	1.8629	1.7048	1.6731	1.66	1.6557	FALSE				TRUE
1761	annotated	No Fragments	(+)-Pinoresinol 4-O-[beta-D-Glucopyranosyl-(1->2)-[beta-D-glucopyranosyl-(1->6)]-beta-D-glucopyranoside]	1.616	1.3308	1.2349	1.2556	1.2547	1.2552	FALSE				FALSE
2733	annotated	Annotate in FrAnK	Mevalonic acid;(R)-mevalonate;(R)-Mevalonate;Mevalonic acid;(2-Methoxyethoxy)propanoic acid;(R) 2,3-Dihydroxy-3-methylvalerate;(R)-2,3-Dihydroxy-3-methylpentanoate;Glycerol 1-propanoate;2,3-Dihydroxy-3-methylpentanoate;Abequose;(R)-Pantoate;(S)-Mevalonate;3,6-Dideoxy-L-galactose	1.6127	1.3383	1.2486	1.2182	1.2078	1.2049	FALSE				FALSE
3042	annotated	No Fragments	0	1.6107	2.0729	1.9326	1.8762	1.8644	1.859	FALSE				TRUE
2008	annotated	No Fragments	0	1.6102	1.6477	1.5105	1.4786	1.469	1.4659	FALSE				TRUE
477	annotated	No Fragments	0	1.6053	1.4165	1.2955	1.2577	1.248	1.2444	FALSE				TRUE
5	annotated	Annotate in FrAnK	0	1.6044	1.367	1.2504	1.2123	1.2018	1.1983	FALSE				TRUE
320	annotated	No Fragments	3-Methylhistidine;N(pi)-Methyl-L-histidine;Dihydrothymine;5,6-Dihydrothymine;1-Methylhistidine;Squamolone;L-Cyclo(alanylglycyl);pyroglutamine;gamma-Amino-gamma-cyanobutanoate;4-amino-4-cyano-butanoic acid;alpha-Amino-gamma-cyanobutanoate;2-amino-4-cyano-butanoic acid;Nalpha-Methylhistidine	1.6043	1.3497	1.2586	1.2276	1.2172	1.2136	FALSE				FALSE
1999	annotated	No Fragments	0	1.5972	1.7838	1.6424	1.5949	1.5836	1.5797	FALSE				TRUE
2240	annotated	No Fragments	2-Isopropylmalic acid;alpha-Isopropylmalate;2-isopropyl-malic acid;3-Hydroxy-2-methylglutarate;3-Isopropylmalate;(2R,3S)-3-Isopropylmalate;2,3-Dimethyl-3-hydroxyglutaric acid;2,3-dimethyl-3-hydroxy-glutaric acid;(±)-Glycerol 1,2-diacetate;3-Propylmalate;(R)-2-(n-Propyl)-malate;2-Propylmalate;3-propylmalic acid	1.5925	1.6336	1.5187	1.4725	1.4617	1.4582	FALSE				FALSE
6	annotated	No Fragments	TG(21:0/22:4(7Z,10Z,13Z,16Z)/22:5(7Z,10Z,13Z,16Z,19Z))[iso6];TG(21:0/22:3(10Z,13Z,16Z)/22:6(4Z,7Z,10Z,13Z,16Z,19Z))[iso6]	1.5906	1.3965	1.2798	1.2408	1.2322	1.2299	FALSE				FALSE
1245	annotated	No Fragments	7-Aminomethyl-7-carbaguanine;7-Aminomethyl-7-carbaguanine;8-Hydroxypurine	1.5898	1.5265	1.4102	1.4632	1.5149	1.5112	FALSE				FALSE
447	annotated	Annotate in FrAnK	2-Amino-4-hydroxy-6-hydroxymethyl-7,8-dihydropteridine	1.5855	1.3335	1.4655	1.5044	1.4966	1.4934	FALSE				FALSE
1968	annotated	No Fragments	0	1.583	1.829	1.6842	1.6403	1.6302	1.6264	FALSE				TRUE
136	annotated	No Fragments	0	1.5812	2.2227	2.0742	2.0313	2.0147	2.011	FALSE				TRUE
756	annotated	No Fragments	Stearic acid;Octadecanoic acid;Stearic acid;16-Methylheptadecanoic acid;Isooctadecanoic acid;(+)-Isostearic acid;Ethyl hexadecanoate;ethyl hexadecanoate;Hexyl dodecanoate;hexyl dodecanoate;N-Oleoylethanolamine;N-oleoyl ethanolamine;10-methyl-heptadecanoic acid;2,6-dimethyl-hexadecanoic acid;2,14-dimethyl-hexadecanoic acid;4,8-dimethyl-hexadecanoic acid;6,14-dimethyl-hexadecanoic acid;4,14-dimethy…	1.5808	1.3256	2.6172	2.5485	2.532	2.5255	FALSE				FALSE
2009	annotated	No Fragments	0	1.5709	1.7114	1.5704	1.5323	1.5214	1.5182	FALSE				TRUE
2017	annotated	No Fragments	0	1.5651	1.5364	1.4054	1.3652	1.393	1.3944	FALSE				TRUE
692	annotated	No Fragments	trans-Dec-2-enoic acid;2-decylenic acid;3-Methyl-2,4-nonanedione;Cyclohexyl butanoate;2-Hexenyl butanoate;(E)-2-Hexenyl butyrate;9-Hydroxygeraniol;cis-4-Decenoic acid;4Z-decenoic acid;9-Decenoic acid;Caproleic acid;3-Decenoic acid;3Z-decenoic acid;2-Exo-hydroxy-1,8-cineole;6-endo-hydroxycineole;Linalyl oxide;(E)-3-(Tetrahydro-5,5-dimethyl-2-furanyl)-2-buten-1-ol;Citronellic acid;Citronellate;Citr…	1.5623	1.2874	1.1843	1.1495	1.1452	1.1418	FALSE				FALSE
2638	annotated	No Fragments	0	1.5583	2.6408	2.4598	2.3963	2.3819	2.376	FALSE				TRUE
1401	annotated	No Fragments	3-Hydroxy-3-carboxymethyl-adipic acid;Pisatoside;Dihydromaleimide beta-D-glucoside;Hymexazol N-glucoside;Hymexazol O-glucoside;(-)-threo-Iso(homo)2-citrate;(R)-(Homo)2-citrate	1.5492	1.7568	2.1191	2.1837	2.1864	2.1813	FALSE				FALSE
27	annotated	No Fragments	0	1.5479	1.2746	1.2756	1.2394	1.236	1.2333	FALSE				TRUE
152	annotated	No Fragments	0	1.5469	2.0534	1.8981	1.8642	1.8481	1.8441	FALSE				TRUE
157	annotated	No Fragments	Tranexamic Acid;Tranexamic acid;Atropaldehyde;Atropaldehyde;Indanone;Indanone;2-Methylcumarone;(Z)-3-Phenyl-2-propenal;Diethylphosphate;Diethylphosphoric acid;(S)-Homostachydrine;1,2,5,6-Tetrahydro-4H-pyrrolo[3,2,1-ij]quinolin-4-one;Pyroquilon;Cinnamaldehyde;Cinnamaldehyde;4-Amino-2-methyl-1-naphthol;2-Indanone;Homostachydrine;Lentiginosine;1,3-Dimethyl-8-isoquinolinol	1.5461	1.5919	1.4577	1.4453	1.4384	1.4364	FALSE				FALSE
834	annotated	No Fragments	Mephenytoin;Primidone;Primidone;5-Hydroxytryptophol;N,N-dimethylindoliumolate;N-Acetylserotonin;N-Acetylserotonin;5-[2H-Pyrrol-4-(3H)-ylidenemethyl]-2-furanmethanol;1,2-Dehydrosalsolinol;Plantagonine;2-Propenyl 2-aminobenzoate;(S)-Mephenytoin;Abrine;L-2-Methyltryptophan	1.545	1.2936	1.2365	1.199	1.1888	1.1858	FALSE				FALSE
2002	annotated	Annotate in FrAnK	0	1.541	1.7055	1.5652	1.5252	1.5147	1.5105	FALSE				TRUE
3438	annotated	Annotate in FrAnK	0	1.5374	1.3459	1.2563	1.2711	1.2611	1.2609	FALSE				TRUE
1567	annotated	No Fragments	Hydroxyprolyl-Threonine;Aspartyl-Valine;N2-Succinyl-L-ornithine;N2-Succinyl-L-ornithine;L-N-(3-Carboxypropyl)glutamine;Threoninyl-Hydroxyproline;Valyl-Aspartate;4-(Glutamylamino) butanoate;4-(L-gamma-Glutamylamino)butanoate;Boc-Asn;N6-Acetyl-LL-2,6-diaminoheptanedioate	1.5323	1.8065	1.9139	2.0164	2.0371	2.0317	FALSE				FALSE
2018	annotated	No Fragments	0	1.5196	1.6903	1.5468	1.522	1.511	1.5074	FALSE				TRUE
2592	identified	No Fragments	Uridine 5'-monophosphate;UMP;UMP;Uridine 2'-phosphate ;Uridine 2'-phosphate;3'-UMP;3'-UMP;Pseudouridine 5'-phosphate;Pseudouridine 5'-phosphate	1.5161	1.3782	1.2896	1.2691	1.2617	1.2591	TRUE				FALSE
489	annotated	Annotate in FrAnK	0	1.5115	1.3424	1.3147	1.2927	1.2925	1.2886	FALSE				TRUE
3639	annotated	No Fragments	2-Aminomuconic acid;2-amino-muconic acid;5-Nitro-2-furfuryl methyl ether;2-Aminomuconate;Clavam-2-carboxylate	1.5106	1.2513	1.6155	1.6003	1.6196	1.6153	FALSE				FALSE
895	annotated	No Fragments	0	1.5094	1.3279	1.2282	1.1995	1.2072	1.2058	FALSE				TRUE
2600	annotated	No Fragments	0	1.5036	1.7372	2.0304	2.1259	2.1284	2.1231	FALSE				TRUE
531	annotated	No Fragments	Mephenytoin;Primidone;Primidone;5-Hydroxytryptophol;N,N-dimethylindoliumolate;N-Acetylserotonin;N-Acetylserotonin;5-[2H-Pyrrol-4-(3H)-ylidenemethyl]-2-furanmethanol;1,2-Dehydrosalsolinol;Plantagonine;2-Propenyl 2-aminobenzoate;(S)-Mephenytoin;Abrine;L-2-Methyltryptophan	1.5018	1.2375	1.1731	1.1492	1.1403	1.1392	FALSE				FALSE
2022	annotated	No Fragments	0	1.495	1.7192	1.5802	1.5389	1.5305	1.526	FALSE				TRUE
2023	annotated	No Fragments	0	1.495	1.7192	1.5802	1.5389	1.5305	1.526	FALSE				TRUE
324	annotated	Annotate in FrAnK	4-Deoxyerythronic acid;Aminoadipic acid;Aminoadipic acid;(S)-3,4-Dihydroxybutyric acid;2,4-Dihydroxybutanoic acid;2,4-dihydroxy-butanoic acid;(±)-2,2'-Iminobispropanoic acid;Alanopine;Acetylhomoserine;Glutamate, gamma-methyl ester;A,b-Dihydroxyisobutyric acid;a,b-dihydroxy-isobutyric acid;Erythrose;D-Erythrose;4-Deoxythreonic acid;L-Erythrulose;L-Erythrulose;N-acetylthreonine;N-methyl-L-glutamic …	1.4949	1.2883	1.2599	1.2267	1.2178	1.2168	FALSE				FALSE
264	annotated	Annotate in FrAnK	Didodecyl thiobispropanoate	1.4947	1.2976	1.1881	1.1524	1.1445	1.1411	FALSE				FALSE
504	annotated+fragment	L-beta-Homothreonine (C5H11NO3) Prob = 96.3400000000	Glycerol;Glycerol;1,4-Dideoxy-1,4-imino-D-ribitol;N-Lactoyl ethanolamine;L-2-Amino-5-hydroxypentanoic acid;N-Hydroxy-L-valine	1.4923	1.247	1.1908	1.2067	1.1965	1.193	TRUE				FALSE
3048	annotated	No Fragments	0	1.4896	1.24	1.2355	1.2267	1.2202	1.3025	FALSE				TRUE
92	identified+fragment	gamma-Amino-n-butyric acid (C4H9NO2) Prob = 98.9800000000	L-Alpha-aminobutyric acid;(S)-2-Aminobutanoate;2S-amino-butanoic acid;D-Alpha-aminobutyric acid;D-2-Aminobutyrate;2R-amino-butanoic acid;Dimethylglycine;N,N-Dimethylglycine;Gamma-Aminobutyric acid;4-Aminobutanoate;4-amino-butanoic acid;4-Aminobutanoate;O-Acetylethanolamine;2-Aminoisobutyric acid;2-Amino-2-methylpropanoate;2-amino-isobutyric acid;Ethylene oxide/propylene oxide copolymer (avg m w 9…	1.4889	1.3099	1.6523	1.6021	1.5915	1.5867	TRUE				FALSE
3407	annotated	No Fragments	0	1.4847	1.4162	1.3938	1.4613	1.4525	1.4554	FALSE				TRUE
1966	annotated	No Fragments	0	1.4811	1.6306	1.4956	1.4635	1.4548	1.4511	FALSE				TRUE
2238	annotated	Annotate in FrAnK	Acetoxyacetone;Levulinic acid;Levulinic acid;Alpha-ketoisovaleric acid;3-Methyl-2-oxobutanoic acid;3-methyl-2-oxo-butanoic acid;Methylacetoacetic acid;2-Oxovaleric acid;2-Oxopentanoic acid;2-keto valeric acid;Glutarate semialdehyde;5-Oxopentanoate;5-oxo-pentanoic acid;Ethyl pyruvate;2-Methylacetoacetic acid;2methyl-3-ketovaleric acid;3-Oxopentanoic acid;3-keto valeric acid	1.4776	1.5004	1.3965	1.3662	1.3605	1.3702	FALSE				FALSE
1566	annotated	No Fragments	0	1.4749	1.8662	1.7262	1.7493	1.7462	1.7411	FALSE				TRUE
1163	identified	No Fragments	Deoxyadenosine monophosphate;dAMP;dAMP	1.4741	1.345	1.2303	1.2882	1.281	1.284	TRUE				FALSE
535	annotated	Annotate in FrAnK	0	1.4709	1.3484	1.268	1.2406	1.2307	1.2269	FALSE				TRUE
1018	annotated	No Fragments	0	1.4654	1.2825	1.2338	1.2152	1.2233	1.2338	FALSE				TRUE
9	annotated	No Fragments	0	1.4595	1.3083	1.1986	1.1621	1.153	1.1495	FALSE				TRUE
3771	annotated	No Fragments	0	1.4542	1.2627	1.1696	1.1404	1.1492	1.1457	FALSE				TRUE
1967	annotated	Annotate in FrAnK	0	1.4542	1.5975	1.4641	1.4335	1.4242	1.4213	FALSE				TRUE
3378	annotated	No Fragments	0	1.4505	1.2663	1.2373	1.2956	1.2849	1.2962	FALSE				TRUE
1254	annotated	No Fragments	Dimethylarsinate;2-Acetyl-3-methylthiophene;2-(Methylthio)phenol;2-Acetyl-5-methylthiophene;2-Propanoylthiophene;Kahweofuran;2-Methoxybenzenethiol	1.4468	1.411	1.3133	1.3263	1.326	1.3229	FALSE				FALSE
998	annotated	No Fragments	0	1.4466	1.2522	1.1459	1.1128	1.1142	1.1117	FALSE				TRUE
3219	annotated	Annotate in FrAnK	0	1.4438	1.4248	1.3139	1.2753	1.3171	1.3207	FALSE				TRUE
3323	annotated	Annotate in FrAnK	0	1.4418	1.2006	1.1526	1.2361	1.2256	1.231	FALSE				TRUE
158	annotated	No Fragments	Tranexamic Acid;Tranexamic acid;Atropaldehyde;Atropaldehyde;Indanone;Indanone;2-Methylcumarone;(Z)-3-Phenyl-2-propenal;Diethylphosphate;Diethylphosphoric acid;(S)-Homostachydrine;1,2,5,6-Tetrahydro-4H-pyrrolo[3,2,1-ij]quinolin-4-one;Pyroquilon;Cinnamaldehyde;Cinnamaldehyde;4-Amino-2-methyl-1-naphthol;2-Indanone;Homostachydrine;Lentiginosine;1,3-Dimethyl-8-isoquinolinol	1.4406	1.5181	1.3906	1.3816	1.3748	1.3721	FALSE				FALSE
1991	annotated	No Fragments	0	1.4386	1.7402	1.6022	1.5612	1.554	1.5501	FALSE				TRUE
1992	annotated	No Fragments	0	1.4386	1.7402	1.6022	1.5612	1.554	1.5501	FALSE				TRUE
365	annotated	Annotate in FrAnK	2-Methyl-1-propylamine;2-Methylpropanamine;sec-Butylamine;Butylamine;Diethylamine;1-Butylamine	1.436	1.3217	1.3288	1.3688	1.373	1.3731	FALSE				FALSE
1492	annotated	No Fragments	Oxypurinol;Alloxanthine;Xanthine;Xanthine;6,8-Dihydroxypurine;Toxoflavine	1.4326	1.2179	1.5072	1.5375	1.5246	1.521	FALSE				FALSE
1988	annotated	No Fragments	0	1.4216	1.5469	1.4184	1.3905	1.3814	1.3784	FALSE				TRUE
1989	annotated	No Fragments	0	1.4216	1.5469	1.4184	1.3905	1.3814	1.3784	FALSE				TRUE
1990	annotated	No Fragments	0	1.4216	1.5469	1.4184	1.3905	1.3814	1.3784	FALSE				TRUE
3	annotated	Annotate in FrAnK	0	1.4166	1.2121	1.1102	1.0764	1.0674	1.0641	FALSE				TRUE
731	annotated	Annotate in FrAnK	0	1.4131	1.2965	1.2118	1.1751	1.1753	1.1717	FALSE				TRUE
3348	annotated	No Fragments	0	1.4084	1.2417	1.2744	1.3726	1.3609	1.3685	FALSE				TRUE
3591	annotated	No Fragments	0	1.4062	1.1954	1.7038	1.6616	1.662	1.6577	FALSE				TRUE
603	annotated	No Fragments	4',7-Dihydroxy-2'-methoxy-3'-prenylisoflavan;2'-O-Methylphaseollidinisoflavan;5-Deoxymyricanone;2',4'-Dihydroxy-7-methoxy-8-prenylflavan;2',7-Dihydroxy-4'-methoxy-8-prenylflavan;2,2-Bis[4-(2,3-epoxypropoxy)phenyl]propane;Bisphenol A diglycidyl ether;16beta-Hydroxy-3,11-dioxopregna-4,17(20)-dien-21-oic acid, gamma-lactone;Millinol B;4'-O-Methylpreglabridin;2',6'-Dihydroxy-4'-methoxy-3'-prenyldihyd…	1.4006	1.1533	1.0585	1.0313	1.0224	1.0208	FALSE				FALSE
387	annotated	No Fragments	0	1.4	1.2109	1.1076	1.0783	1.3113	1.3446	FALSE				TRUE
3533	annotated	No Fragments	0	1.3958	1.2373	1.1717	1.1766	1.1787	1.1752	FALSE				TRUE
1364	annotated	Annotate in FrAnK	N-Methylene-ethenamine	1.3951	2.2685	2.1562	2.1731	2.1837	2.1773	FALSE				FALSE
1477	annotated	No Fragments	NADPH;NADPH	1.3942	1.1483	1.3423	1.3612	1.3545	1.358	FALSE				FALSE
2047	identified	Annotate in FrAnK	Diphosphate;pyrophosphate	1.3921	1.1697	1.0823	1.053	1.0556	1.0627	TRUE				FALSE
1157	annotated	No Fragments	6-Dimethylaminopurine	1.3914	1.1716	1.08	1.0781	1.0713	1.0777	FALSE				FALSE
1767	annotated	No Fragments	L-erythro-4-Hydroxyarginine;Glycyl-Arginine;Arginyl-Glycine;N-(o)-Hydroxyarginine;beta-Hydroxyarginine;L-Hydroxyarginine;gamma-Hydroxy-L-arginine;N(omega)-Hydroxyarginine	1.3912	1.2197	1.1972	1.1615	1.2378	1.243	FALSE				FALSE
328	annotated	Annotate in FrAnK	0	1.3893	1.2043	1.1119	1.079	1.0738	1.0706	FALSE				TRUE
959	annotated	No Fragments	Hildgardtene	1.3837	1.1707	1.1776	1.1424	1.1443	1.1568	FALSE				FALSE
2520	annotated+fragment	Chloramphenicol (C11H12Cl2N2O5) Prob = 81.9200000000	Chloramphenicol;Chloramphenicol	1.3835	1.4797	3.6243	3.515	3.4926	3.4927	TRUE				FALSE
313	annotated	No Fragments	0	1.3833	1.3043	1.458	1.4144	1.4023	1.4046	FALSE				TRUE
2159	annotated	No Fragments	0	1.3829	1.172	1.0752	1.0694	1.0653	1.075	FALSE				TRUE
2565	annotated	No Fragments	0	1.3811	1.138	1.108	1.0743	1.066	1.0628	FALSE				TRUE
3747	annotated	No Fragments	0	1.3793	1.1727	1.5188	1.5446	1.5396	1.543	FALSE				TRUE
29	annotated+fragment	5'-Deoxy-5'-Methylthioadenosine (C11H15N5O3S) Prob = 97.7800000000	5'-Methylthioadenosine;5'-Methylthioadenosine	1.374	1.1327	1.074	1.1721	1.1621	1.1586	TRUE				FALSE
1961	annotated	No Fragments	0	1.3696	1.4808	1.3627	1.3222	1.3163	1.3145	FALSE				TRUE
3320	annotated	No Fragments	Arsenate;Arsenic acid	1.3657	1.2198	1.1184	1.0847	1.0786	1.0753	FALSE				FALSE
1058	annotated	No Fragments	3-Methylhistidine;N(pi)-Methyl-L-histidine;Dihydrothymine;5,6-Dihydrothymine;1-Methylhistidine;Squamolone;L-Cyclo(alanylglycyl);pyroglutamine;gamma-Amino-gamma-cyanobutanoate;4-amino-4-cyano-butanoic acid;alpha-Amino-gamma-cyanobutanoate;2-amino-4-cyano-butanoic acid;Nalpha-Methylhistidine	1.3649	1.1763	1.0969	1.0662	1.0584	1.0558	FALSE				FALSE
1396	annotated	No Fragments	S-Propyl thiosulfate;2-(Methylthio)ethanesulfonate	1.3622	1.2364	1.1411	1.1423	1.1411	1.1392	FALSE				FALSE
1257	annotated	No Fragments	0	1.3611	1.206	1.1039	1.1004	1.0985	1.0952	FALSE				TRUE
2062	annotated	No Fragments	0	1.3553	1.1595	1.1072	1.0886	1.0976	1.1069	FALSE				TRUE
2665	annotated	No Fragments	0	1.3541	1.1589	1.1514	1.1603	1.1544	1.1619	FALSE				TRUE
276	annotated	No Fragments	5'-Methylthioadenosine;5'-Methylthioadenosine	1.3429	1.1094	1.0218	1.1406	1.1308	1.1274	FALSE				FALSE
1039	annotated	No Fragments	3-Methylhistidine;N(pi)-Methyl-L-histidine;Dihydrothymine;5,6-Dihydrothymine;1-Methylhistidine;Squamolone;L-Cyclo(alanylglycyl);pyroglutamine;gamma-Amino-gamma-cyanobutanoate;4-amino-4-cyano-butanoic acid;alpha-Amino-gamma-cyanobutanoate;2-amino-4-cyano-butanoic acid;Nalpha-Methylhistidine	1.3401	1.1642	1.1217	1.0894	1.0802	1.0773	FALSE				FALSE
1072	annotated	No Fragments	Stearic acid;Octadecanoic acid;Stearic acid;16-Methylheptadecanoic acid;Isooctadecanoic acid;(+)-Isostearic acid;Ethyl hexadecanoate;ethyl hexadecanoate;Hexyl dodecanoate;hexyl dodecanoate;N-Oleoylethanolamine;N-oleoyl ethanolamine;10-methyl-heptadecanoic acid;2,6-dimethyl-hexadecanoic acid;2,14-dimethyl-hexadecanoic acid;4,8-dimethyl-hexadecanoic acid;6,14-dimethyl-hexadecanoic acid;4,14-dimethy…	1.3378	1.1606	2.2301	2.1954	2.1765	2.1699	FALSE				FALSE
1995	annotated	No Fragments	0	1.3354	1.4374	1.3161	1.2909	1.2841	1.281	FALSE				TRUE
2623	annotated	Annotate in FrAnK	Phosphoramidate	1.3347	1.3579	1.2534	1.2622	1.2544	1.2507	FALSE				FALSE
1398	annotated	No Fragments	2-O-Methylcytosine;3-Methylcytosine ;5-Methylcytosine;5-Methylcytosine;N-Formyl-4-amino-5-aminomethyl-2-methylpyrimidine	1.3345	1.1089	1.0432	1.0215	1.013	1.0123	FALSE				FALSE
606	annotated	No Fragments	0	1.3343	1.1012	1.0072	0.99161	0.98518	0.98845	FALSE				TRUE
321	annotated	No Fragments	Vinylacetylglycine;Trimethadione;Acrylamide-acrylic acid resin;6-Oxopiperidine-2-carboxylic acid;5-ethyl-5-methyl-2,4-oxazolidinedione;2-Hydroxymethylclavam	1.3319	1.1092	1.1927	1.1663	1.1565	1.1531	FALSE				FALSE
1651	annotated	No Fragments	0	1.3298	1.1203	1.0432	1.0175	1.0264	1.0238	FALSE				TRUE
1308	annotated	No Fragments	Potassium dibasic phosphate	1.3249	1.2245	1.1382	1.1111	1.1016	1.0986	FALSE				FALSE
1309	annotated	No Fragments	Potassium dibasic phosphate	1.3249	1.2245	1.1382	1.1111	1.1016	1.0986	FALSE				FALSE
658	identified	No Fragments	5'-Methylthioadenosine;5'-Methylthioadenosine;5'-Methylthioadenosine	1.3238	1.0917	1.0309	1.0697	1.0624	1.0602	TRUE				FALSE
675	annotated	Annotate in FrAnK	0	1.3203	1.198	1.0998	1.0667	1.0576	1.0545	FALSE				TRUE
676	annotated	No Fragments	0	1.3171	1.266	1.2503	1.2702	1.3037	1.3004	FALSE				TRUE
182	annotated	No Fragments	Gibberellin A62;Gibberellin A121;Gibberellin A105;Gibberellin A108;Hericenone A;Gibberellin A88;N-[2-(3,4-Dimethoxyphenyl)ethyl]-3,4-dimethoxycinnamic acid amide;Gibberellin A95;Fragransol B;7-O-Acetylsalutaridinol;5-Deoxystrigol;Gibberellin A51-catabolite;Gibberellin A51-catabolite;Gibberellin A7;Gibberellin A7;Gibberellin A5;Gibberellin A5;Androcymbine;Podolide;Capaurine;Demecolcine;Floramultin…	1.315	1.1401	1.145	1.1102	1.1101	1.1077	FALSE				FALSE
184	annotated	No Fragments	0	1.312	1.3121	1.4962	1.4602	1.4666	1.4622	FALSE				TRUE
2001	annotated	No Fragments	0	1.3106	1.654	1.5134	1.5486	1.5376	1.5405	FALSE				TRUE
2814	annotated	No Fragments	0	1.3095	1.0861	1.0187	1.0446	1.0356	1.0422	FALSE				TRUE
3340	annotated	No Fragments	0	1.3059	1.1083	1.0137	0.98855	0.98317	0.98183	FALSE				TRUE
1962	annotated	No Fragments	0	1.3013	1.4301	1.3145	1.2773	1.2699	1.2694	FALSE				TRUE
2261	annotated	Annotate in FrAnK	6-Thioinosine-5'-monophosphate;6-Thioinosine-5'-monophosphate;Chloramphenicol 3-acetate	1.2992	1.8768	4.0711	3.947	3.9183	3.907	FALSE				FALSE
2067	annotated	Annotate in FrAnK	Nabam	1.2986	1.3958	1.3859	1.432	1.5591	1.5562	FALSE				FALSE
201	annotated	Annotate in FrAnK	PC(O-16:0/18:2(9Z,12Z));PC(O-16:0/18:2(9Z,12Z));PC(P-18:1(11Z)/16:0);PC(P-18:0/16:1(9Z));PC(P-18:0/16:1(9Z));PC(P-16:0/18:1(11Z));PC(P-16:0/18:1(11Z));PC(P-16:0/18:1(9Z));PC(P-16:0/18:1(9Z));PC(P-18:1(9Z)/16:0);PC(P-18:1(9Z)/16:0);PC(16:1(9Z)/P-18:0);PC(18:1(11Z)/P-16:0);PC(18:1(9Z)/P-16:0);PC(16:0/P-18:1(9Z));PC(16:0/P-18:1(11Z));PC(16:1(9Z)/P-18:0);PC(16:0/P-18:1(11Z));PC(16:0/P-18:1(9Z));PC(18…	1.2975	1.1648	1.0778	1.045	1.0369	1.034	FALSE				FALSE
102	annotated	Annotate in FrAnK	0	1.2941	1.2999	1.2026	1.166	1.156	1.1557	FALSE				TRUE
3472	annotated	No Fragments	0	1.2931	1.1984	1.2197	1.2734	1.2648	1.2727	FALSE				TRUE
832	annotated	No Fragments	2,6-Dimethoxyphenol;2,6-Dimethoxyphenol;Metyrosine;Metyrosine;3,5-Dimethoxyphenol;2-Phenyl-1,3-propanediol monocarbamate;2-Phenyl-1,3-propanediol monocarbamate;N-methyl-4,6,7-trihydroxy-1,2,3,4-tetrahydroisoquinoline;Hydroxytyrosol;Sylvopinol;Tyrosine methylester;L-Tyrosine methyl ester;4-Hydroxy-3-methoxybenzenemethanol;Vanillyl alcohol;N-Acetyldopamine;Propyl 2-furoate;2-Furanylmethyl propanoat…	1.2913	1.1086	1.0257	0.99443	0.98636	0.98403	FALSE				FALSE
1214	annotated	No Fragments	0	1.2896	1.3571	1.2493	1.343	1.4205	1.4186	FALSE				TRUE
120	annotated	No Fragments	0	1.2891	1.388	1.2813	1.2426	1.2336	1.2312	FALSE				TRUE
2010	annotated	No Fragments	0	1.2852	1.3592	1.2503	1.2154	1.2104	1.209	FALSE				TRUE
776	annotated	No Fragments	2,6-Dimethoxyphenol;2,6-Dimethoxyphenol;Metyrosine;Metyrosine;3,5-Dimethoxyphenol;2-Phenyl-1,3-propanediol monocarbamate;2-Phenyl-1,3-propanediol monocarbamate;N-methyl-4,6,7-trihydroxy-1,2,3,4-tetrahydroisoquinoline;Hydroxytyrosol;Sylvopinol;Tyrosine methylester;L-Tyrosine methyl ester;4-Hydroxy-3-methoxybenzenemethanol;Vanillyl alcohol;N-Acetyldopamine;Propyl 2-furoate;2-Furanylmethyl propanoat…	1.2844	1.1064	1.0199	1.0046	0.99699	1.0005	FALSE				FALSE
2011	annotated	No Fragments	0	1.2801	1.3559	1.2472	1.2127	1.2077	1.2064	FALSE				TRUE
1797	annotated	No Fragments	0	1.2799	1.6186	1.4804	1.518	1.5059	1.5015	FALSE				TRUE
131	annotated	No Fragments	0	1.2777	1.3637	1.2543	1.2176	1.2102	1.208	FALSE				TRUE
249	annotated	No Fragments	0	1.2749	1.1073	1.0128	0.98236	0.97553	0.97257	FALSE				TRUE
3339	annotated	No Fragments	0	1.266	1.0621	1.0045	1.0508	1.0419	1.0448	FALSE				TRUE
1248	annotated	No Fragments	Xanthylic acid;Xanthosine 5'-phosphate;5-formamido-1-(5-phospho-D-ribosyl)imidazole-4-carboxamide(2-)	1.264	2.1229	1.9418	1.9636	1.9485	1.9438	FALSE				FALSE
3756	identified	No Fragments	Aminoadipic acid;Aminoadipic acid;(±)-2,2'-Iminobispropanoic acid;Alanopine;Acetylhomoserine;Glutamate, gamma-methyl ester;N-acetylthreonine;N-methyl-L-glutamic Acid;N-Methyl-L-glutamate;3-Amino-2,3-dideoxy-scyllo-inosose;4-Methyl-L-glutamate;D-Alanyl-(R)-lactate;L-Glutamate methylester;L-2-Aminoadipate;L-2-Aminoadipate;beta-Alanopine;O-Acetyl-L-homoserine	1.2635	1.2534	1.5054	1.6005	1.6663	1.6666	TRUE				FALSE
132	annotated	No Fragments	0	1.2572	1.35	1.2407	1.2047	1.1977	1.1954	FALSE				TRUE
133	annotated	No Fragments	0	1.2568	1.3585	1.25	1.2136	1.2063	1.2038	FALSE				TRUE
657	annotated	No Fragments	5'-Methylthioadenosine;5'-Methylthioadenosine	1.2537	1.0325	1.0441	1.0517	1.0438	1.0418	FALSE				FALSE
193	annotated	Annotate in FrAnK	3-Dehydroxycarnitine;2-amino-heptanoic acid;2R-aminoheptanoic acid;2S-aminoheptanoic acid	1.2524	1.049	1.0305	1.0091	1.0022	1.0014	FALSE				FALSE
3253	annotated	No Fragments	0	1.2445	1.0394	0.99536	1.1122	1.11	1.1349	FALSE				TRUE
3118	annotated	No Fragments	0	1.2373	1.0388	1.0109	1.0681	1.0591	1.0668	FALSE				TRUE
1370	annotated	No Fragments	S-Propyl-L-cysteine;L-2-Amino-5-(methylthio)pentanoic acid;Homomethionine;S-(2-carboxypropyl)-Cysteamine;Thiodiglycol;Ethionine	1.2343	1.0166	0.94987	0.98326	0.97867	0.97864	FALSE				FALSE
2280	annotated	Annotate in FrAnK	2-C-Methyl-D-erythritol 4-phosphate	1.2338	1.0551	0.96952	0.95356	0.94695	0.95095	FALSE				FALSE
1326	annotated	No Fragments	0	1.2334	1.5746	1.4414	1.466	1.454	1.45	FALSE				TRUE
343	annotated	Annotate in FrAnK	0	1.2332	1.057	0.96691	0.93867	0.93234	0.92955	FALSE				TRUE
93	annotated	No Fragments	Gibberellin A120;N-desmethylmirtazapine;7-[(6-Hydroxy-3,7-dimethyl-2,7-octadienyl)oxy]-2H-1-benzopyran-2-one;Menadiol dibutyrate;2,3-Dehydro-gibberellin A9;2,3-Didehydrogibberellin A9;Heliettin;Grandiflorone	1.2327	1.2542	1.858	1.8687	1.8547	1.8507	FALSE				FALSE
1971	annotated	Annotate in FrAnK	0	1.2281	1.2565	1.157	1.1221	1.1146	1.1152	FALSE				TRUE
1443	identified	No Fragments	Guanosine;Guanosine;Guanosine;8-Hydroxy-deoxyguanosine;Isoguanosine	1.2277	1.0131	1.0257	1.0045	0.99592	0.99299	TRUE				FALSE
3300	annotated	No Fragments	0	1.2257	1.0751	1.0585	1.1279	1.119	1.1279	FALSE				TRUE
2528	annotated	Annotate in FrAnK	0	1.2224	1.0383	1.0058	0.97604	0.98194	0.9859	FALSE				TRUE
1940	annotated	No Fragments	0	1.2212	1.0057	0.92128	0.90825	0.90787	0.90876	FALSE				TRUE
138	annotated	No Fragments	Fenclorim	1.2191	1.663	1.5451	1.5195	1.5093	1.5067	FALSE				FALSE
25	annotated	Annotate in FrAnK	Dihydrobiopterin;5-Acetylamino-6-amino-3-methyluracil;5-Acetylamino-6-amino-3-methyluracil;6-amino-5[N-methylformylamino]-1-methyluracil;4a-Carbinolamine tetrahydrobiopterin;Dihydrobiopterin;6-Lactoyltetrahydropterin;6-Lactoyl-5,6,7,8-tetrahydropterin;1-hydroxy-2-Oxopropyl tetrahydropterin;O2'-4a-cyclic-tetrahydrobiopterin;Cymoxanil;L-threo-7,8-Dihydrobiopterin;7,8-Dihydrobiopterin	1.2185	1.0293	0.9905	0.96347	0.96	0.95807	FALSE				FALSE
3754	identified	No Fragments	Allopurinol riboside;Inosine;Inosine;Inosine;Arabinosylhypoxanthine	1.2183	1.0485	1.0685	1.0721	1.0689	1.0722	TRUE				FALSE
835	annotated	No Fragments	2,6-Dimethoxyphenol;2,6-Dimethoxyphenol;Metyrosine;Metyrosine;3,5-Dimethoxyphenol;2-Phenyl-1,3-propanediol monocarbamate;2-Phenyl-1,3-propanediol monocarbamate;N-methyl-4,6,7-trihydroxy-1,2,3,4-tetrahydroisoquinoline;Hydroxytyrosol;Sylvopinol;Tyrosine methylester;L-Tyrosine methyl ester;4-Hydroxy-3-methoxybenzenemethanol;Vanillyl alcohol;N-Acetyldopamine;Propyl 2-furoate;2-Furanylmethyl propanoat…	1.2113	1.1004	1.0442	1.0126	1.005	1.0036	FALSE				FALSE
1060	annotated	Annotate in FrAnK	2,4-Diamino-6-hydroxypyrimidine;5-Aminoimidazole-4-carboxamide;5-Amino-4-imidazolecarboxyamide	1.2106	1.0132	0.95632	0.99431	0.98813	0.98513	FALSE				FALSE
2778	annotated	No Fragments	1D-Myo-inositol 1,4-bisphosphate;1D-myo-Inositol 1,4-bisphosphate;D-Mannose 1,6-bisphosphate;beta-D-Fructose 1,6-bisphosphate;beta-D-Fructose 1,6-bisphosphate;Fructose 1,6-bisphosphate;D-Fructose 2,6-bisphosphate;beta-D-Fructose 2,6-bisphosphate;D-Tagatose 1,6-bisphosphate;D-Tagatose 1,6-bisphosphate;1D-Myo-inositol 3,4-bisphosphate;D-myo-Inositol 3,4-bisphosphate;1D-Myo-inositol 1,3-bisphosphate…	1.2096	1.4569	1.3488	1.3881	1.3848	1.3814	FALSE				FALSE
626	annotated	No Fragments	2,6-Dimethoxyphenol;2,6-Dimethoxyphenol;Metyrosine;Metyrosine;3,5-Dimethoxyphenol;2-Phenyl-1,3-propanediol monocarbamate;2-Phenyl-1,3-propanediol monocarbamate;N-methyl-4,6,7-trihydroxy-1,2,3,4-tetrahydroisoquinoline;Hydroxytyrosol;Sylvopinol;Tyrosine methylester;L-Tyrosine methyl ester;4-Hydroxy-3-methoxybenzenemethanol;Vanillyl alcohol;N-Acetyldopamine;Propyl 2-furoate;2-Furanylmethyl propanoat…	1.2096	1.0651	0.9905	0.96094	0.95323	0.95162	FALSE				FALSE
32	annotated	Annotate in FrAnK	Sodium bicarbonate	1.2083	1.0362	0.9479	0.97959	0.97197	0.98863	FALSE				FALSE
1256	annotated	No Fragments	0	1.2057	1.198	1.1241	1.16	1.1526	1.153	FALSE				TRUE
2815	annotated	No Fragments	0	1.2044	1.0069	0.97462	1.0273	1.0187	1.0279	FALSE				TRUE
119	annotated	No Fragments	0	1.2037	1.365	1.2624	1.2239	1.216	1.2144	FALSE				TRUE
2281	annotated	No Fragments	0	1.203	1.0212	0.93822	0.9291	0.92314	0.92496	FALSE				TRUE
2905	annotated	Annotate in FrAnK	Acetoacetic acid;Acetoacetate;Acetoacetic acid;2-Ketobutyric acid;2-Oxobutanoate;3-methyl pyruvic acid;2-Methyl-3-oxopropanoic acid;2-Methyl-3-oxopropanoate;2-methyl-3-oxo-propanoic acid;Succinic acid semialdehyde;Succinate semialdehyde;Succinic acid semialdehyde;(S)-Methylmalonic acid semialdehyde;(S)-Methylmalonate semialdehyde;(S)-Methylmalonic acid semialdehyde;Acetic anhydride;4-Hydroxycroto…	1.1992	1.0766	0.98962	0.96089	0.95839	0.95558	FALSE				FALSE
1554	annotated	Annotate in FrAnK	0	1.1978	1.0893	1	0.98949	1.0192	1.026	FALSE				TRUE
108	annotated	No Fragments	4-(1-Methylethenyl)benzaldehyde;Benzofuran, 4,7-dimethyl-;4-Phenyl-2-butenal;2,3-Dihydro-5-(5-methyl-2-furanyl)-1H-pyrrolizine;3-(4-Methylphenyl)-2-propenal;Gabapentin;2-Phenyl-2-butenal;Benzylideneacetone;2-Methyl-3-phenyl-2-propenal;2,3-Dimethylbenzofuran	1.1971	1.398	1.2845	1.2558	1.2486	1.2477	FALSE				FALSE
487	annotated	Annotate in FrAnK	Sodium bicarbonate	1.1966	1.0259	0.93831	0.97782	0.96967	0.9847	FALSE				FALSE
3365	annotated	No Fragments	2-Hydroxy-2-(2-oxopropyl)butanedioic acid;3-Dehydroquinate;3-Dehydroquinate;4-Hydroxy-4-methyl-2-oxoadipate;2,4-Dihydroxyhept-2-enedioate;2,4-dihydroxy-2-heptenedioc acid;4-Hydroxy-2-oxo-heptanedioate;4-hydroxy-2-oxo-Heptanedioic acid	1.196	1.0269	1.0628	1.0328	1.0385	1.0354	FALSE				FALSE
180	annotated	No Fragments	7-(4-Hydroxy-3-methoxyphenyl)-5-methoxy-1-phenyl-3-heptanone	1.1951	1.0069	1.1202	1.1077	1.1003	1.1006	FALSE				FALSE
522	annotated	Annotate in FrAnK	0	1.1922	1.2778	1.1974	1.161	1.151	1.149	FALSE				TRUE
1035	annotated	No Fragments	Methylthiomethyl butyrate;2,4,6-Trimethyl-1,3,5-dioxathiane;Ethyl 3-(methylthio)propanoate;Ethyl 3-mercaptobutyrate;3-Mercapto-3-methylbutyl formate;S-Prenyl-L-cysteine;3-(Methylthio)propyl acetate;Methyl 2-(methylthio)butyrate;Methyl 4-(methylthio)butyrate;Methyl 3-(methylthio)butanoate;Propyl 2-mercaptopropionate;Prenyl-L-cysteine	1.188	1.5221	1.823	1.8567	1.8431	1.8385	FALSE				FALSE
772	annotated	No Fragments	DG(14:0/20:0/0:0);DG(14:0/20:0/0:0)[iso2];DG(16:0/0:0/18:0);DG(16:0/18:0/0:0);DG(16:0/18:0/0:0)[iso2];DG(18:0/16:0/0:0);DG(18:0/16:0/0:0);DG(20:0/14:0/0:0);DG(14:0/0:0/20:0);DG(13:0/21:0/0:0)[iso2];DG(12:0/22:0/0:0)[iso2];DG(15:0/19:0/0:0)[iso2];DG(17:0/17:0/0:0)	1.1856	0.99252	1.7029	1.6868	1.6727	1.6729	FALSE				FALSE
3585	annotated	No Fragments	0	1.1855	1.2694	1.5598	1.5143	1.5015	1.5016	FALSE				TRUE
2794	annotated	Annotate in FrAnK	3-Oxohexanoic acid;3-Oxohexanoic acid;3-keto-n-caproic acid;2-Methyl-3-ketovaleric acid;3-Methyl-2-oxovaleric acid;3-Methyl-2-oxopentanoate;Ketoleucine;4-Methyl-2-oxopentanoate;Mevalonolactone;Pantolactone;2-Ketohexanoic acid;2-Oxohexanoic acid;2-keto-n-caproic acid;4-Acetylbutyrate;5-Oxohexanoic acid;5-keto-n-caproic acid;Adipate semialdehyde;Adipate semialdehyde;Methyl levulinate;Ethyl acetoace…	1.1845	0.99492	0.9112	0.88373	0.87616	0.87403	FALSE				FALSE
1613	annotated	Annotate in FrAnK	Phytosphingosine;Phytosphingosine;Phytosphingosine	1.1792	1.0705	1.0389	1.0629	1.0806	1.0782	FALSE				FALSE
3371	annotated	Annotate in FrAnK	0	1.1756	0.99723	0.98774	1.0907	1.0814	1.0878	FALSE				TRUE
2509	identified	Annotate in FrAnK	Levoinositol;D-chiro-Inositol;Beta-D-Glucose;beta-D-Glucose;D-Fructose;beta-D-Fructose;D-Mannose;D-Mannose;D-Galactose;alpha-D-Galactose;D-Glucose;D-Glucose;D-glucose;Myoinositol;myo-Inositol;3-Deoxyarabinohexonic acid;Scyllitol;Allose;L-Sorbose;alpha-L-Sorbopyranose;Dihydroxyacetone (dimer);Alpha-D-Glucopyranoside;L-Gulose;L-Gulose;L-Galactose;D-Galactose;Glycoprotein-phospho-D-mannose;Fructose-…	1.1747	1.0619	0.97236	0.95086	0.94269	0.94132	TRUE				FALSE
2597	annotated	Annotate in FrAnK	0	1.1715	1.0525	0.96601	0.93668	0.93463	0.93309	FALSE				TRUE
3447	annotated	No Fragments	0	1.1641	0.97154	1.3035	1.3276	1.3828	1.3891	FALSE				TRUE
19	annotated+fragment	N-acetyl putrescine (C6H14N2O) Prob = 97.9400000000	N-Acetylputrescinium;N-Acetylputrescine;N-Acetylputrescine;Dimethylethanolamine;N-Nitrosodi-n-propylamine	1.1617	1.5682	2.3309	2.2768	2.2635	2.259	TRUE				FALSE
862	annotated	No Fragments	Histidinyl-Glycine;Glycyl-Histidine;N-phosphocreatinate(2-);2-Hydroxy-6-oxo-6-(2-hydroxyphenoxy)-hexa-2,4-dienoate	1.1598	1.1597	1.0811	1.0488	1.0399	1.0373	FALSE				FALSE
137	annotated	No Fragments	Fenclorim	1.1591	1.6649	1.5502	1.5229	1.5125	1.5096	FALSE				FALSE
1892	annotated	No Fragments	Tromethamine	1.1576	1.0162	1.1756	1.1558	1.1656	1.1623	FALSE				FALSE
2376	annotated	Annotate in FrAnK	Phenylacetic acid;Phenylacetic acid;alpha-Methyl-2-furanacrolein;2-Methoxybenzaldehyde;Methyl benzoate;3-(3-Furanyl)-2-methyl-2-propenal;Phenyl acetate;Phenyl acetate;Phenyl acetate;4-Methoxybenzaldehyde;p-Anisaldehyde;4-Methylbenzoic acid;Toluate;2-Methylbenzoic acid;o-Toluate;Benzyl formate;Benzylformate;3-Methoxybenzaldehyde;4-(2-Furanyl)-3-buten-2-one;M-toluic Acid;m-Methylbenzoate;4-Hydroxyp…	1.1533	1.0839	0.99229	0.96556	0.96066	0.95788	FALSE				FALSE
2728	annotated	No Fragments	Diphosphate	1.1487	1.1729	1.3081	1.3834	1.3877	1.3902	FALSE				FALSE
2242	annotated	No Fragments	0	1.1472	0.96975	0.97789	1.0536	1.0451	1.0571	FALSE				TRUE
1972	annotated	Annotate in FrAnK	0	1.1469	1.1945	1.1012	1.0678	1.0611	1.0622	FALSE				TRUE
1255	annotated	No Fragments	0	1.1434	1.1587	1.0936	1.156	1.1551	1.1545	FALSE				TRUE
261	identified+fragment	Glycine-Betaine (C5H11NO2) Prob = 92.8500000000	L-Valine;L-Valine;Betaine;Betaine;Betaine;Propylene glycol;Propane-1,2-diol;Vaporole;Amyl nitrite;Amyl Nitrite;N-Methyl-a-aminoisobutyric acid;(S)-Propane-1,2-diol;(S)-Propane-1,2-diol;Norvaline;D-Norvaline;5-Aminopentanoic acid;5-Aminopentanoate;5-amino-pentanoic acid;D-Valine;(R)-Propane-1,2-diol;L-Norvaline;2S-amino-pentanoic acid;4-Methylaminobutyrate;2-Amino-2-methylbutanoate;Propane-1,3-dio…	1.1393	1.2443	1.1381	1.1069	1.0979	1.0946	TRUE				FALSE
2486	annotated	No Fragments	0	1.1348	1.7188	1.5726	1.6238	1.6103	1.6075	FALSE				TRUE
627	annotated	No Fragments	2,6-Dimethoxyphenol;2,6-Dimethoxyphenol;Metyrosine;Metyrosine;3,5-Dimethoxyphenol;2-Phenyl-1,3-propanediol monocarbamate;2-Phenyl-1,3-propanediol monocarbamate;N-methyl-4,6,7-trihydroxy-1,2,3,4-tetrahydroisoquinoline;Hydroxytyrosol;Sylvopinol;Tyrosine methylester;L-Tyrosine methyl ester;4-Hydroxy-3-methoxybenzenemethanol;Vanillyl alcohol;N-Acetyldopamine;Propyl 2-furoate;2-Furanylmethyl propanoat…	1.1338	0.99012	0.9155	0.88902	0.88138	0.87884	FALSE				FALSE
1644	annotated	No Fragments	0	1.1315	0.93702	0.8638	0.86666	0.89214	0.90135	FALSE				TRUE
3247	annotated	No Fragments	Malic acid;Malate;L-Malic acid;(S)-Malate;D-Malic acid;(R)-Malate;Velcorin;3-Dehydro-L-threonate	1.1301	1.02	0.97308	1.0914	1.0935	1.0903	FALSE				FALSE
958	annotated+fragment	1,4-Butanediamine (C4H12N2) Prob = 98.7300000000	Putrescine;Putrescine;1,2-Diethylhydrazine	1.1295	0.94548	0.86494	1.1001	1.1192	1.1191	TRUE				FALSE
2351	annotated	Annotate in FrAnK	Mevalonic acid;(R)-mevalonate;(R)-Mevalonate;Mevalonic acid;(2-Methoxyethoxy)propanoic acid;(R) 2,3-Dihydroxy-3-methylvalerate;(R)-2,3-Dihydroxy-3-methylpentanoate;Glycerol 1-propanoate;2,3-Dihydroxy-3-methylpentanoate;Abequose;(R)-Pantoate;(S)-Mevalonate;3,6-Dideoxy-L-galactose	1.1276	0.93436	0.88518	0.859	0.85162	0.84913	FALSE				FALSE
3334	annotated	No Fragments	0	1.1241	1.0712	0.98671	0.95665	0.95036	0.94924	FALSE				TRUE
625	annotated	Annotate in FrAnK	3-Dehydroxycarnitine;2-amino-heptanoic acid;2R-aminoheptanoic acid;2S-aminoheptanoic acid	1.1165	0.93614	0.92094	0.90596	0.89965	0.89708	FALSE				FALSE
861	annotated	No Fragments	0	1.1138	1.5027	1.3754	1.4073	1.3975	1.3955	FALSE				TRUE
663	annotated	No Fragments	0	1.1128	0.94064	1.2292	1.3115	1.3175	1.3162	FALSE				TRUE
3292	annotated	No Fragments	0	1.1045	0.93402	0.90513	0.96485	0.95663	0.96175	FALSE				TRUE
1973	annotated	No Fragments	0	1.1023	1.5025	1.3753	1.4258	1.416	1.417	FALSE				TRUE
2262	annotated	No Fragments	0	1.1002	1.6281	3.6729	3.5725	3.5497	3.5389	FALSE				TRUE
1077	annotated+fragment	1,4-Butanediamine (C4H12N2) Prob = 98.6900000000	Putrescine;Putrescine;1,2-Diethylhydrazine	1.1	0.91021	0.85225	1.1115	1.1676	1.1646	TRUE				FALSE
2518	identified	No Fragments	Levoinositol;D-chiro-Inositol;Beta-D-Glucose;beta-D-Glucose;D-Fructose;beta-D-Fructose;D-Mannose;D-Mannose;D-Galactose;alpha-D-Galactose;D-Glucose;D-Glucose;D-glucose;Myoinositol;myo-Inositol;3-Deoxyarabinohexonic acid;Scyllitol;Allose;L-Sorbose;alpha-L-Sorbopyranose;Dihydroxyacetone (dimer);Alpha-D-Glucopyranoside;L-Gulose;L-Gulose;L-Galactose;D-Galactose;Glycoprotein-phospho-D-mannose;Fructose-…	1.0984	1.0435	0.95465	0.93486	0.92734	0.9272	TRUE				FALSE
2029	annotated	No Fragments	0	1.0976	1.3749	1.2591	1.3047	1.2946	1.2907	FALSE				TRUE
48	annotated	No Fragments	0	1.0972	0.94845	0.86768	0.92249	0.91551	0.92476	FALSE				TRUE
1302	identified	No Fragments	L-Theanine;Glycyl-Valine;1,4-Dideoxy-1,4-imino-D-ribitol;Valyl-Glycine;N-Lactoyl ethanolamine;L-2-Amino-5-hydroxypentanoic acid;N(5)-ethyl-L-glutamine;N5-Ethyl-L-glutamine;N-Acetylornithine;N-Acetylornithine;N-Acetylornithine;N-Hydroxy-L-valine	1.0969	1.1125	1.0538	1.0384	1.0373	1.0406	TRUE				FALSE
1936	annotated	No Fragments	0	1.0959	1.2937	1.5334	1.4978	1.5021	1.5023	FALSE				TRUE
2333	annotated	No Fragments	0	1.0934	0.92639	0.85094	0.83964	0.83331	0.83675	FALSE				TRUE
2873	annotated	Annotate in FrAnK	0	1.0903	1.0906	1.0023	0.97278	0.96616	0.96725	FALSE				TRUE
669	annotated	Annotate in FrAnK	O-Ureido-L-serine;O-Ureido-D-serine	1.0869	1.0158	0.94252	0.92249	0.92672	0.924	FALSE				FALSE
2243	annotated	No Fragments	0	1.0867	0.92773	0.95068	1.0149	1.0107	1.0302	FALSE				TRUE
309	identified+fragment	Adenosine 3'-monophosphate (C10H14N5O7P) Prob = 73.4100000000	Adenosine monophosphate;AMP;AMP;2-hydroxy-dAMP;2-Hydroxy-dAMP;Adenosine 2'-phosphate;2'-Deoxyguanosine 5'-monophosphate;dGMP;3'-AMP;3'-AMP;Adenosine 2'-phosphate;7-alpha-D-Ribosyladenine 5'-phosphate	1.0854	1.1725	1.073	1.0981	1.0889	1.0861	TRUE				FALSE
1994	annotated	No Fragments	0	1.0829	1.5492	1.4195	1.4766	1.4666	1.4661	FALSE				TRUE
1906	annotated	No Fragments	0	1.0819	1.7416	1.5979	1.679	1.6646	1.6616	FALSE				TRUE
605	annotated	Annotate in FrAnK	L-Alloisoleucine;L-Leucine;L-Leucine;L-Isoleucine;L-Isoleucine;2S-Amino-3S-methylpentanoic acid;(±)-erythro-Isoleucine;Isoleucine;N-(2-Hydroxyethyl)-morpholine;Aminocaproic acid;6-Aminohexanoate;6-amino-hexanoic acid;L-Norleucine;L-Norleucine;2S-amino-hexanoic acid;1,1-Dimethoxyethane;3-Aminocaproic acid;N-methylvaline;6-Deoxyfagomine;2-Ethoxyethanol;2-Ethoxyethanol;1,3-Butanediol;1,3-Butanediol;…	1.0815	0.90926	0.83225	0.81569	0.80893	0.80767	FALSE				FALSE
501	annotated	Annotate in FrAnK	0	1.081	1.0806	0.99719	0.96723	0.95901	0.95652	FALSE				TRUE
3313	annotated	Annotate in FrAnK	0	1.081	0.91415	0.92664	1.0486	1.0397	1.0449	FALSE				TRUE
2189	annotated	Annotate in FrAnK	0	1.0797	1.0123	0.94902	0.96149	0.95453	0.9767	FALSE				TRUE
2764	annotated	Annotate in FrAnK	0	1.0729	1.0036	0.93914	0.96519	0.95908	0.98196	FALSE				TRUE
3515	annotated	No Fragments	Hildgardtene	1.0705	1.2099	1.294	1.266	1.2832	1.2797	FALSE				FALSE
3671	annotated	No Fragments	Orcein	1.0684	0.8841	0.80896	0.81825	0.81628	0.81385	FALSE				FALSE
1623	annotated	No Fragments	0	1.0673	0.92138	0.84364	0.92146	0.92016	0.92355	FALSE				TRUE
1980	annotated	No Fragments	0	1.0669	1.4889	1.3619	1.3934	1.3851	1.3875	FALSE				TRUE
2488	annotated	No Fragments	0	1.0655	1.027	1.0761	1.1132	1.1085	1.111	FALSE				TRUE
1	annotated	Annotate in FrAnK	0	1.0605	0.95507	0.87456	0.8486	0.84264	0.84011	FALSE				TRUE
2343	annotated	Annotate in FrAnK	2-C-Methyl-D-erythritol 4-phosphate	1.0601	0.89621	0.83665	0.8166	0.81302	0.81957	FALSE				FALSE
122	annotated	No Fragments	0	1.0581	1.4236	1.3026	1.3419	1.3317	1.3298	FALSE				TRUE
121	annotated	No Fragments	0	1.0579	1.4232	1.3023	1.3415	1.3313	1.3294	FALSE				TRUE
1201	annotated	No Fragments	0	1.0561	0.87827	0.81004	0.7864	0.80824	0.80742	FALSE				TRUE
1996	annotated	No Fragments	0	1.0558	1.4836	1.3608	1.4368	1.4245	1.4213	FALSE				TRUE
528	annotated+fragment	L-beta-Homoisoleucine (C7H15NO2) Prob = 74.4300000000	3-Dehydroxycarnitine;2-amino-heptanoic acid;2R-aminoheptanoic acid;2S-aminoheptanoic acid	1.0484	0.86574	0.83698	0.82636	0.81934	0.81725	TRUE				FALSE
837	annotated	No Fragments	Coenzyme A;18-CoA-18-oxo-dinor-LTB4;CoA	1.0453	1.9854	1.9929	2.1701	2.1571	2.1695	FALSE				FALSE
3175	annotated	No Fragments	0	1.0448	0.96492	0.91653	0.89857	0.89379	0.89113	FALSE				TRUE
1902	annotated	No Fragments	N-[4'-hydroxy-(E)-cinnamoyl]-L-aspartic acid	1.0438	1.4234	1.5236	1.5216	1.5091	1.5047	FALSE				FALSE
1975	annotated	No Fragments	0	1.0434	2.5855	2.3829	2.3249	2.3108	2.304	FALSE				TRUE
1571	annotated	Annotate in FrAnK	1-(beta-D-Ribofuranosyl)-1,4-dihydronicotinamide ;1-(beta-D-Ribofuranosyl)-1,4-dihydronicotinamide;Succinylproline	1.0413	0.87635	1.2987	1.2635	1.2549	1.252	FALSE				FALSE
3375	annotated	No Fragments	0	1.0401	0.85688	1.4855	1.4602	1.5175	1.5215	FALSE				TRUE
310	annotated	No Fragments	(7'S,8'S)-4,7'-Epoxy-3,8'-bilign-7-ene-3',5-dimethoxy-4',9,9'-triol 4'-glucoside;Sulforhodamine B;(-)-Pinoresinol glucoside;Brusatol	1.0398	1.0725	1.0004	1.0897	1.0823	1.0791	FALSE				FALSE
1769	annotated	No Fragments	0	1.0366	0.85525	0.79341	0.80675	0.80199	0.81623	FALSE				TRUE
127	annotated	No Fragments	0	1.0343	1.3646	1.2486	1.2736	1.2689	1.2683	FALSE				TRUE
128	annotated	No Fragments	0	1.0343	1.3646	1.2486	1.2736	1.2689	1.2683	FALSE				TRUE
2006	annotated	No Fragments	0	1.0325	1.4924	1.3649	1.4136	1.4029	1.4013	FALSE				TRUE
2344	annotated	Annotate in FrAnK	0	1.022	0.86826	0.80235	0.79057	0.78666	0.79709	FALSE				TRUE
742	annotated	Annotate in FrAnK	O-Ureido-L-serine;O-Ureido-D-serine	1.0215	0.94736	0.8757	0.8644	0.86617	0.86359	FALSE				FALSE
1939	annotated	No Fragments	0	1.0209	0.84899	0.77669	0.7647	0.76291	0.76119	FALSE				TRUE
1970	annotated	No Fragments	0	1.0207	1.4889	1.3623	1.4098	1.3985	1.3987	FALSE				TRUE
1318	annotated	No Fragments	3,6-Dimethyl-2(3H)-benzofuranone;Cassiastearoptene;Methyl cinnamate;1,2-Dihydronaphthalene-1,2-diol;1,2-Dihydronaphthalene-1,2-diol;Allyl benzoate;Cinnamyl formate;5-(2-Furanyl)-1,2,3,4,5,6-hexahydro-7H-cyclopenta[b]pyridin-7-one;Methsuximide;4,5-Dihydro-1-benzoxepin-3(2H)-one;Isosalsolidine;3-Indolebutyric acid;Indolebutyric acid;Safrole;Safrole;Polyethylene glycol;8-Amino-7-oxononanoate;7-oxo-8…	1.0198	1.0534	0.96454	0.94164	0.94438	0.94938	FALSE				FALSE
553	annotated	Annotate in FrAnK	Hexyl propionate;hexyl propionate;Pelargonic acid;Nonanoic acid;Pelargonic acid;Pentyl butanoate;Propyl hexanoate;propionyl hexanoate;Oenanthic ether;Octyl formate;2-Methylpropyl 3-methylbutanoate;Ethyl 5-methylhexanoate;Isoamyl butyrate;3-Methylbutyl butyrate;Butyl 2-methylbutanoate;butyl 2-methyl-butanoate;1-Methylbutyl butanoate;Butyl pentanoate;Isopropyl hexanoate;Isopropyl hexanoate;xi-2-Eth…	1.0197	0.84059	0.78169	0.79347	0.78995	0.79048	FALSE				FALSE
2806	annotated	No Fragments	0	1.0187	0.87245	0.82149	0.82279	0.81718	0.81971	FALSE				TRUE
1171	annotated	No Fragments	alpha-Methylstyrene;alpha-Methylstyrene;Indane;Vinyl toluene	1.0151	0.8816	0.80629	0.78209	0.77582	0.77476	FALSE				FALSE
467	identified	Annotate in FrAnK	Citrulline;L-Citrulline;L-Citrulline;L-Canaline;L-Canaline;Argininic acid;N-Nitrosodiethanolamine	1.0139	0.86684	0.8111	0.78693	0.80661	0.81082	TRUE				FALSE
2053	annotated	Annotate in FrAnK	0	1.0128	0.89061	0.85213	0.82945	0.8334	0.84263	FALSE				TRUE
1978	annotated	No Fragments	0	1.0116	1.5001	1.374	1.4358	1.4252	1.4251	FALSE				TRUE
405	annotated	No Fragments	0	1.0101	2.1227	2.0247	2.635	2.6339	2.6264	FALSE				TRUE
1600	annotated	No Fragments	0	1.0097	0.93123	0.85768	0.84523	0.8891	0.89339	FALSE				TRUE
1855	annotated	No Fragments	0	1.0075	1.3474	1.2385	1.2028	1.2672	1.2683	FALSE				TRUE
3176	annotated	No Fragments	0	1.0064	0.85115	0.77866	0.77713	0.77651	0.78736	FALSE				TRUE
239	annotated	No Fragments	10-Deoxymethymycin;10-Deoxymethymycin	1.0042	0.83395	1.0995	1.1052	1.144	1.1419	FALSE				FALSE
181	annotated	No Fragments	7-(4-Hydroxy-3-methoxyphenyl)-5-methoxy-1-phenyl-3-heptanone	1.0029	0.8259	1.2437	1.2856	1.2745	1.2801	FALSE				FALSE
117	annotated	No Fragments	0	0.99928	1.1496	1.0586	1.0265	1.0193	1.0173	FALSE				FALSE
2489	identified+fragment	Adenosine 5'-monophosphate (C10H14N5O7P) Prob = 74.8400000000	Adenosine monophosphate;AMP;AMP;2-hydroxy-dAMP;2-Hydroxy-dAMP;Adenosine 2'-phosphate;2'-Deoxyguanosine 5'-monophosphate;dGMP;3'-AMP;3'-AMP;Adenosine 2'-phosphate;7-alpha-D-Ribosyladenine 5'-phosphate	0.99884	1.132	1.038	1.0535	1.0449	1.0418	TRUE				FALSE
1660	annotated	No Fragments	0	0.99724	0.93906	0.86933	0.86404	0.90983	0.91802	FALSE				FALSE
1010	annotated	Annotate in FrAnK	L-Glutamic acid;L-Glutamate;Glyceric acid;D-Glycerate;DL-Glutamate;DL-Glutamate;N-Acetylserine;N-Methyl-D-aspartic acid;N-Methyl-D-aspartic acid;D-2,3-Dihydroxypropanoic acid;L-Glyceric acid;L-4-Hydroxyglutamate semialdehyde;L-4-Hydroxyglutamate semialdehyde;3-(Carboxymethylamino)propanoic acid;N-lactoyl-Glycine;D-Glutamic acid;D-Glutamate;O-Acetylserine;O-Acetyl-L-serine;3-Aminopentanedioate;N-(…	0.9968	0.89143	0.97572	0.94861	0.95182	0.9517	FALSE				FALSE
2624	annotated	No Fragments	0	0.99625	2.1696	2.0268	1.9653	1.9485	1.9442	FALSE				FALSE
2239	annotated	Annotate in FrAnK	Acetoxyacetone;Levulinic acid;Levulinic acid;Alpha-ketoisovaleric acid;3-Methyl-2-oxobutanoic acid;3-methyl-2-oxo-butanoic acid;Methylacetoacetic acid;2-Oxovaleric acid;2-Oxopentanoic acid;2-keto valeric acid;Glutarate semialdehyde;5-Oxopentanoate;5-oxo-pentanoic acid;Ethyl pyruvate;2-Methylacetoacetic acid;2methyl-3-ketovaleric acid;3-Oxopentanoic acid;3-keto valeric acid	0.99479	1.0243	1.1126	1.0794	1.071	1.0878	FALSE				FALSE
129	annotated	No Fragments	0	0.99442	1.4551	1.3313	1.3549	1.3453	1.344	FALSE				FALSE
130	annotated	No Fragments	0	0.99442	1.4551	1.3313	1.3549	1.3453	1.344	FALSE				FALSE
2673	annotated	No Fragments	0	0.99365	1.4486	1.3256	1.3504	1.3409	1.3375	FALSE				FALSE
1983	annotated	No Fragments	0	0.99244	1.4021	1.2824	1.3135	1.3042	1.3015	FALSE				FALSE
1984	annotated	No Fragments	0	0.99244	1.4021	1.2824	1.3135	1.3042	1.3015	FALSE				FALSE
1073	annotated	No Fragments	0	0.99202	0.82828	0.96248	0.93354	1.0086	1.0425	FALSE				FALSE
1703	annotated	No Fragments	2,6-Dibromohydroquinone	0.9886	0.81434	0.74491	0.76102	0.75897	0.76775	FALSE				FALSE
101	annotated	Annotate in FrAnK	0	0.98753	1.026	0.95025	0.92187	0.91419	0.91306	FALSE				FALSE
2000	annotated	No Fragments	0	0.98701	1.5253	1.3954	1.4296	1.422	1.4245	FALSE				FALSE
114	annotated	No Fragments	0	0.98447	1.154	1.0589	1.0279	1.0211	1.0201	FALSE				FALSE
107	annotated	No Fragments	0	0.98185	1.4111	1.2912	1.3289	1.319	1.3172	FALSE				FALSE
1969	annotated	Annotate in FrAnK	0	0.97938	1.4816	1.355	1.3924	1.3832	1.3827	FALSE				FALSE
755	annotated	Annotate in FrAnK	4-Deoxyerythronic acid;Aminoadipic acid;Aminoadipic acid;(S)-3,4-Dihydroxybutyric acid;2,4-Dihydroxybutanoic acid;2,4-dihydroxy-butanoic acid;(±)-2,2'-Iminobispropanoic acid;Alanopine;Acetylhomoserine;Glutamate, gamma-methyl ester;A,b-Dihydroxyisobutyric acid;a,b-dihydroxy-isobutyric acid;Erythrose;D-Erythrose;4-Deoxythreonic acid;L-Erythrulose;L-Erythrulose;N-acetylthreonine;N-methyl-L-glutamic …	0.97845	0.80621	1.0853	1.1113	1.1104	1.1072	FALSE				FALSE
2264	annotated	Annotate in FrAnK	Mevalonic acid;(R)-mevalonate;(R)-Mevalonate;Mevalonic acid;(2-Methoxyethoxy)propanoic acid;(R) 2,3-Dihydroxy-3-methylvalerate;(R)-2,3-Dihydroxy-3-methylpentanoate;Glycerol 1-propanoate;2,3-Dihydroxy-3-methylpentanoate;Abequose;(R)-Pantoate;(S)-Mevalonate;3,6-Dideoxy-L-galactose	0.97557	0.82206	0.78038	0.75968	0.75333	0.75112	FALSE				FALSE
1985	annotated	No Fragments	0	0.9747	1.399	1.2795	1.312	1.3027	1.3003	FALSE				FALSE
2577	annotated	Annotate in FrAnK	0	0.97237	0.8258	0.8336	0.88841	0.88406	0.88876	FALSE				FALSE
4	annotated	Annotate in FrAnK	PC(P-16:0/18:4(6Z,9Z,12Z,15Z));PC(P-16:0/18:4(6Z,9Z,12Z,15Z));PC(18:4(6Z,9Z,12Z,15Z)/P-16:0);PC(18:4(6Z,9Z,12Z,15Z)/P-16:0)	0.96234	0.89147	0.81648	0.79204	0.78633	0.78474	FALSE				FALSE
2870	annotated	No Fragments	0	0.96101	0.92331	0.86986	0.87857	0.87229	0.89312	FALSE				FALSE
1934	identified+fragment	D-(+)-Malic acid (C4H6O5) Prob = 79.0300000000	Malic acid;Malate;L-Malic acid;(S)-Malate;(S)-Malate;D-Malic acid;(R)-Malate;Velcorin;3-Dehydro-L-threonate	0.96074	1.1043	1.0531	1.0878	1.0904	1.0899	TRUE				FALSE
2191	annotated	Annotate in FrAnK	0	0.95908	0.93785	0.8826	0.90543	0.89855	0.92239	FALSE				FALSE
1854	annotated	No Fragments	0	0.95773	0.80564	0.76146	0.80638	0.88022	0.88764	FALSE				FALSE
123	annotated	No Fragments	0	0.95741	1.3485	1.2334	1.2532	1.246	1.2436	FALSE				FALSE
124	annotated	No Fragments	0	0.95741	1.3485	1.2334	1.2532	1.246	1.2436	FALSE				FALSE
900	annotated	No Fragments	0	0.95735	0.83561	0.8674	0.87328	0.8697	0.86774	FALSE				FALSE
860	annotated	No Fragments	0	0.95652	1.4367	1.3144	1.3664	1.3563	1.3552	FALSE				FALSE
2328	annotated	No Fragments	0	0.95636	0.79937	0.73234	0.72324	0.71715	0.71972	FALSE				FALSE
106	annotated	No Fragments	0	0.9562	1.4292	1.3075	1.3491	1.3413	1.3406	FALSE				FALSE
1986	annotated	No Fragments	0	0.95522	1.3708	1.2541	1.2704	1.2638	1.2617	FALSE				FALSE
1987	annotated	No Fragments	0	0.95522	1.3708	1.2541	1.2704	1.2638	1.2617	FALSE				FALSE
3083	identified+fragment	cis-Aconitic acid (C6H6O6) Prob = 93.8700000000	trans-Aconitic acid;trans-Aconitate;cis-Aconitic acid;cis-Aconitate;cis-Aconitate;Dehydroascorbic acid;Dehydroascorbate	0.95351	0.84485	0.93465	0.91594	0.90931	0.90948	TRUE				FALSE
946	annotated	Annotate in FrAnK	0	0.95234	0.88326	0.81433	0.79829	0.81304	0.81124	FALSE				FALSE
109	annotated	No Fragments	0	0.95142	1.3834	1.2652	1.2979	1.2897	1.2877	FALSE				FALSE
110	annotated	No Fragments	0	0.95142	1.3834	1.2652	1.2979	1.2897	1.2877	FALSE				FALSE
26	annotated	Annotate in FrAnK	Glutathione amide	0.94772	0.81922	0.78316	0.75929	0.76787	0.76657	FALSE				FALSE
1976	annotated	No Fragments	0	0.94729	1.4223	1.3034	1.3701	1.3593	1.3574	FALSE				FALSE
1977	annotated	No Fragments	0	0.94729	1.4223	1.3034	1.3701	1.3593	1.3574	FALSE				FALSE
762	annotated	Annotate in FrAnK	Ethyl 2-hydroxyisovalerate;Butyl lactate;Methyl (±)-3-hydroxyhexanoate;(+/-)-Ethyl 2-hydroxy-2-methylbutyrate;3-hydroxyheptanoic acid;Methyl DL-Leucate;3-Hydroxyisoheptanoic acid;Polyethylene glycol;8-Amino-7-oxononanoate;7-oxo-8-amino-nonanoic acid;N-Heptanoylglycine;MTIC;(E)-2-Butenyl-4-methyl-threonine;omega-hydroxy enanthoic acid;delta-hydroxy enanthoic acid;4-hydroxy enanthoic acid;2-hydroxy…	0.9408	0.79724	0.7357	0.71455	0.7194	0.72109	FALSE				FALSE
595	annotated	Annotate in FrAnK	O-Ureido-L-serine;O-Ureido-D-serine	0.94047	0.86769	0.80507	0.78413	0.79183	0.78956	FALSE				FALSE
2250	annotated	Annotate in FrAnK	3-Oxohexanoic acid;3-Oxohexanoic acid;3-keto-n-caproic acid;2-Methyl-3-ketovaleric acid;3-Methyl-2-oxovaleric acid;3-Methyl-2-oxopentanoate;Ketoleucine;4-Methyl-2-oxopentanoate;Mevalonolactone;Pantolactone;2-Ketohexanoic acid;2-Oxohexanoic acid;2-keto-n-caproic acid;4-Acetylbutyrate;5-Oxohexanoic acid;5-keto-n-caproic acid;Adipate semialdehyde;Adipate semialdehyde;Methyl levulinate;Ethyl acetoace…	0.93729	0.81448	0.74507	0.72321	0.71888	0.71942	FALSE				FALSE
1593	identified	Annotate in FrAnK	L-Glutamic acid;L-Glutamate;Glycyl-Hydroxyproline;L-glycyl-L-hydroxyproline ;N-Acetylglutamine;N-Acetylglutamine;DL-Glutamate;DL-Glutamate;N-Acetylserine;N-Methyl-D-aspartic acid;N-Methyl-D-aspartic acid;L-4-Hydroxyglutamate semialdehyde;L-4-Hydroxyglutamate semialdehyde;3-(Carboxymethylamino)propanoic acid;N-lactoyl-Glycine;D-Glutamic acid;D-Glutamate;O-Acetylserine;O-Acetyl-L-serine;3-Aminopent…	0.93226	1.0482	1.586	1.5636	1.6623	1.6587	TRUE				FALSE
886	annotated	Annotate in FrAnK	0	0.93003	0.84005	0.78603	0.76759	0.77838	0.77676	FALSE				FALSE
118	annotated	No Fragments	0	0.92872	1.3891	1.2722	1.3193	1.3097	1.3089	FALSE				FALSE
1933	annotated	No Fragments	0	0.9262	0.76686	0.84215	0.81653	0.82033	0.82021	FALSE				FALSE
1979	annotated	No Fragments	0	0.92553	1.4025	1.2827	1.3269	1.3169	1.316	FALSE				FALSE
125	annotated	No Fragments	(Z)-But-1-ene-1,2,4-tricarboxylate;(Z)-But-1-ene-1,2,4-tricarboxylate;Furfuryl propyl disulfide;cis-2-Methylaconitate;(Z)-But-2-ene-1,2,3-tricarboxylate;2-Methyl-3-(propyldithio)furan;(E)-2-(Methoxycarbonylmethyl)butenedioate;(E)-3-(Methoxycarbonyl)pent-2-enedioate;4-(L-Alanin-3-yl)-2-hydroxy-cis,cis-muconate 6-semialdehyde;4,5-seco-Dopa;5-(L-Alanin-3-yl)-2-hydroxy-cis,cis-muconate 6-semialdehyde…	0.92348	0.9998	0.93391	0.90589	0.89829	0.89564	FALSE				FALSE
126	annotated	No Fragments	(Z)-But-1-ene-1,2,4-tricarboxylate;(Z)-But-1-ene-1,2,4-tricarboxylate;Furfuryl propyl disulfide;cis-2-Methylaconitate;(Z)-But-2-ene-1,2,3-tricarboxylate;2-Methyl-3-(propyldithio)furan;(E)-2-(Methoxycarbonylmethyl)butenedioate;(E)-3-(Methoxycarbonyl)pent-2-enedioate;4-(L-Alanin-3-yl)-2-hydroxy-cis,cis-muconate 6-semialdehyde;4,5-seco-Dopa;5-(L-Alanin-3-yl)-2-hydroxy-cis,cis-muconate 6-semialdehyde…	0.92348	0.9998	0.93391	0.90589	0.89829	0.89564	FALSE				FALSE
3059	annotated	No Fragments	0	0.92307	1.5431	1.4134	1.4386	1.4319	1.4312	FALSE				FALSE
68	annotated	No Fragments	0	0.92254	2.2043	2.0219	2.1597	2.1425	2.1472	FALSE				FALSE
2198	annotated	Annotate in FrAnK	0	0.9214	0.92915	0.88646	0.90485	0.89744	0.91914	FALSE				FALSE
3162	annotated	Annotate in FrAnK	3-Oxohexanoic acid;3-Oxohexanoic acid;3-keto-n-caproic acid;2-Methyl-3-ketovaleric acid;3-Methyl-2-oxovaleric acid;3-Methyl-2-oxopentanoate;Ketoleucine;4-Methyl-2-oxopentanoate;Mevalonolactone;Pantolactone;2-Ketohexanoic acid;2-Oxohexanoic acid;2-keto-n-caproic acid;4-Acetylbutyrate;5-Oxohexanoic acid;5-keto-n-caproic acid;Adipate semialdehyde;Adipate semialdehyde;Methyl levulinate;Ethyl acetoace…	0.92135	0.78828	0.72605	0.70584	0.70009	0.69874	FALSE				FALSE
2537	annotated	Annotate in FrAnK	0	0.9196	0.76628	0.74182	0.7686	0.76249	0.76913	FALSE				FALSE
111	annotated	No Fragments	0	0.91877	1.4045	1.2846	1.3157	1.3069	1.3062	FALSE				FALSE
572	annotated	No Fragments	0	0.91789	0.77236	0.70701	0.71491	0.71064	0.71582	FALSE				FALSE
994	annotated	No Fragments	0	0.91636	0.75683	1.0068	0.97898	0.97345	0.98249	FALSE				FALSE
747	annotated	No Fragments	DL-2-Aminooctanoic acid;DL-2-amino-octanoic acid;Pregabalin;4-Methyl-1,2-dihydroxypentane;1,1-Diethoxyethane;2-Butoxyethanol;2-Butoxyethanol;(±)-1,5-Hexanediol;3-amino-octanoic acid	0.91573	0.78299	0.73718	0.7157	0.71968	0.72095	FALSE				FALSE
1274	identified	No Fragments	Allopurinol riboside;Inosine;Inosine;Inosine;Arabinosylhypoxanthine	0.91556	0.85074	0.82558	0.83807	0.83444	0.83249	TRUE				FALSE
347	identified+fragment	D-ALANINE (C3H7NO2) Prob = 57.2600000000	Beta-Alanine;beta-Alanine;beta-Alanine;L-Alanine;L-Alanine;L-Alanine;Sarcosine;Sarcosine;D-Alanine;D-Alanine;Ethyl carbamate;Urethane;(alpha-D-mannosyl)7-beta-D-mannosyl-diacetylchitobiosyl-L-asparagine, isoform A (protein);Alanine;HMMF;2-Nitropropane	0.91463	0.94659	1.0955	1.0764	1.0711	1.0703	TRUE				FALSE
2531	annotated	Annotate in FrAnK	0	0.91386	0.81321	0.86228	0.88111	0.87976	0.87948	FALSE				FALSE
134	annotated	No Fragments	0	0.91014	1.4013	1.2817	1.3228	1.3155	1.3127	FALSE				FALSE
135	annotated	No Fragments	0	0.91014	1.4013	1.2817	1.3228	1.3155	1.3127	FALSE				FALSE
1826	annotated	No Fragments	0	0.91013	1.0065	0.93344	0.91729	0.98394	1.0135	FALSE				FALSE
1643	annotated	No Fragments	0	0.90562	0.74836	0.69228	0.71327	0.74339	0.75288	FALSE				FALSE
1997	annotated	No Fragments	0	0.90323	1.5251	1.3949	1.4486	1.4425	1.4463	FALSE				FALSE
1998	annotated	No Fragments	0	0.90323	1.5251	1.3949	1.4486	1.4425	1.4463	FALSE				FALSE
544	annotated	Annotate in FrAnK	0	0.9017	0.96222	0.96014	0.9312	0.92612	0.9233	FALSE				FALSE
1362	annotated	No Fragments	Pi-Methylimidazoleacetic acid;(R)-Dihydromaleimide;Methylimidazoleacetic acid;Methylimidazoleacetic acid;Imidazolepropionic acid;1,3-Dimethyluracil;Succinimide;Hymexazol;4,5,6,7-Tetrahydroisoxazolo(5,4-c)pyridin-3-ol;Dihydrourocanate	0.90022	1.0134	0.94093	0.92518	0.91728	0.91641	FALSE				FALSE
1809	annotated	No Fragments	0	0.90018	0.75516	0.69802	0.74931	0.79884	0.80478	FALSE				FALSE
924	annotated	No Fragments	0	0.89216	0.77946	0.71294	0.69221	0.68646	0.68461	FALSE				FALSE
454	annotated	Annotate in FrAnK	Isoleucyl-Aspartate;Leucyl-Aspartate;Aspartyl-Leucine;Aspartyl-Isoleucine;Glu-Val;L-beta-aspartyl-L-leucine ;L-gamma-glutamyl-L-valine ;N-Methylcalystegine C1;2,4-Bis(acetamido)-2,4,6-trideoxy-beta-L-altropyranose;2,4-Diacetamido-2,4,6-trideoxy-D-mannopyranose;N-Acetyl-D-fucosamine;N-Acetyl-D-quinovosamine	0.89196	0.89996	1.2268	1.2138	1.2102	1.2078	FALSE				FALSE
1327	annotated	No Fragments	0	0.89175	0.98378	0.92254	0.90111	0.89462	0.89778	FALSE				FALSE
3642	annotated	No Fragments	0	0.89163	0.82216	0.75402	0.76799	0.79795	0.80421	FALSE				FALSE
2200	annotated	No Fragments	0	0.8912	0.84716	0.80301	0.81876	0.81231	0.83278	FALSE				FALSE
453	annotated	Annotate in FrAnK	Sodium bicarbonate	0.89078	0.78861	0.7222	0.77296	0.76842	0.78756	FALSE				FALSE
13	annotated	Annotate in FrAnK	Nemonapride	0.88975	0.74475	0.6873	0.67163	0.66634	0.66586	FALSE				FALSE
1928	annotated	No Fragments	0	0.88851	0.76878	1.0535	1.0215	1.0129	1.0098	FALSE				FALSE
1480	annotated	Annotate in FrAnK	0	0.88451	0.73012	0.66949	0.68219	0.68804	0.68799	FALSE				FALSE
115	annotated	No Fragments	0	0.88327	2.2873	2.1009	2.0619	2.0469	2.0408	FALSE				FALSE
3896	annotated	No Fragments	Glucosamine;D-Glucosamine;beta-D-Glucosamine;beta-D-Glucosamine;Fructosamine;neo-Inosamine-2;Nojirimycin;1-Amino-1-deoxy-scyllo-inositol;Kanosamine;D-Mannosamine;D-Galactosamine	0.8794	1.1696	1.1462	1.7217	1.788	1.7835	FALSE				FALSE
2724	annotated	Annotate in FrAnK	0	0.87935	1.2323	1.1271	1.139	1.1312	1.1278	FALSE				FALSE
3129	annotated	No Fragments	Chloramphenicol;Chloramphenicol	0.87765	1.6308	2.5225	2.5003	2.481	2.4738	FALSE				FALSE
3290	annotated	No Fragments	10-Hydroxymyristic acid methyl ester;Ethyl 3-hydroxytridecanoate;3-hydroxypentadecanoic acid;3-hydroxy-pentadecanoic acid;Convolvulinolic acid;2-hydroxy-pentadecanoic acid;15-hydroxy-pentadecanoic acid;4-hydroxy-pentadecanoic acid;3R-hydroxy-pentadecanoic acid;2R-hydroxy-pentadecanoic acid;3S-hydroxy-pentadecanoic acid	0.87709	1.0861	1.2788	1.3077	1.3012	1.3034	FALSE				FALSE
30	annotated	Annotate in FrAnK	0	0.87651	0.79416	0.72859	0.76411	0.75775	0.78296	FALSE				FALSE
2487	annotated	No Fragments	Monoethyl malonic acid;Ethylmalonic acid;Ethylmalonic acid;Glutaric acid;Glutarate;2-Deoxy-L-ribono-1,4-lactone;Methylsuccinic acid;Methylsuccinic acid;2-Hydroxy-4-oxopentanoic acid;2-C-Methyl-1,4-erythrono-D-lactone;(S)-Methylbutanethioic acid;Dimethylmalonic acid;dimethyl-malonic acid;2-Acetolactate ;2-Acetolactate;(S)-2-Acetolactate;(S)-2-Acetolactate;3-Hydroxy-3-methyl-2-oxobutanoic acid;3-hy…	0.87514	0.84344	0.84939	1.1118	1.1039	1.1019	FALSE				FALSE
969	annotated	Annotate in FrAnK	0	0.87469	0.81871	0.7659	0.74433	0.75009	0.74797	FALSE				FALSE
3476	annotated	No Fragments	0	0.87381	1.3606	1.2461	1.2713	1.2605	1.2567	FALSE				FALSE
2663	annotated	Annotate in FrAnK	3-Oxohexanoic acid;3-Oxohexanoic acid;3-keto-n-caproic acid;2-Methyl-3-ketovaleric acid;3-Methyl-2-oxovaleric acid;3-Methyl-2-oxopentanoate;Ketoleucine;4-Methyl-2-oxopentanoate;Mevalonolactone;Pantolactone;2-Ketohexanoic acid;2-Oxohexanoic acid;2-keto-n-caproic acid;4-Acetylbutyrate;5-Oxohexanoic acid;5-keto-n-caproic acid;Adipate semialdehyde;Adipate semialdehyde;Methyl levulinate;Ethyl acetoace…	0.87335	0.77838	0.71442	0.71199	0.70722	0.71059	FALSE				FALSE
3044	annotated	No Fragments	0	0.87327	1.0894	1.1457	1.1894	1.2112	1.2104	FALSE				FALSE
156	annotated	No Fragments	0	0.87272	1.2972	1.1876	1.2003	1.193	1.1894	FALSE				FALSE
2036	annotated	No Fragments	0	0.87167	1.4814	1.355	1.382	1.3741	1.3756	FALSE				FALSE
2381	annotated	Annotate in FrAnK	Ethyl (±)-3-methylpentanoate;Heptyl formate;Caprylic acid;Octanoic acid;Caprylic acid;2-Methylpropyl butanoate;3-Methylbutyl propanoate;3-Methylbutyl propionate;Valproic acid;Valproic acid;Valproic acid;(±)-5-Hydroxy-4-octanone;Butyl butyrate;butryl butyrate;Isobutyl isobutyrate;2-Methylpropyl 2-methylpropionate;Butyl isobutyrate;Isopropyl 2-methylbutanoate;Ethyl hexanoate;ethyl hexanoate;Hexyl a…	0.87101	0.7413	0.68491	0.67286	0.67213	0.6701	FALSE				FALSE
47	annotated	No Fragments	0	0.86997	0.76043	0.69674	0.74216	0.7358	0.74688	FALSE				FALSE
285	annotated	No Fragments	7-Methylguanine;7-Methylguanine;N2-Methylguanine;3-Methylguanine;3-Methylguanine;1-Methylguanine	0.86849	0.72043	0.73156	0.71275	0.70679	0.70477	FALSE				FALSE
1490	annotated	No Fragments	Isoamyl p-anisate;2-Hydroxyibuprofen;3-Hydroxyibuprofen;1-Hydroxyibuprofen;Annuionone B;Dehydrovomifoliol;(+/-)-6-Hydroxy-3-oxo-alpha-ionone;Hexyl salicylic acid;Dehydrovomifoliol;(6S)-dehydrovomifoliol;(5-Phenyl-1,2,4-triazol-3-yl)urea	0.86558	2.287	2.1066	2.0596	2.0422	2.0362	FALSE				FALSE
2505	annotated	No Fragments	0	0.86519	1.1175	1.0249	1.0441	1.0356	1.0414	FALSE				FALSE
1012	annotated	No Fragments	Cardanolmonoene;N,N-Dimethylsphingosine;N,N-Dimethylsphing-4-enine;N,N-dimethylsphingosine;Stearoylethanolamide;Stearoyl-EA;(15:1)-Cardanol;Pregnan-21-al;3beta-Hydroxypregn-5-ene;pregnan-21-al	0.86462	0.88799	1.7254	1.674	1.6596	1.656	FALSE				FALSE
2059	annotated	No Fragments	0	0.86141	0.75051	0.73564	0.71928	0.72869	0.73529	FALSE				FALSE
1982	annotated	No Fragments	0	0.86043	1.3511	1.2358	1.2647	1.2597	1.2573	FALSE				FALSE
649	annotated	Annotate in FrAnK	O-Ureido-L-serine;O-Ureido-D-serine	0.85889	0.80171	0.75793	0.73988	0.75291	0.75089	FALSE				FALSE
3328	annotated	No Fragments	0	0.8569	1.2651	1.1611	1.227	1.2192	1.2158	FALSE				FALSE
2395	annotated	No Fragments	0	0.85593	0.72531	0.71498	0.74823	0.74257	0.74609	FALSE				FALSE
2027	annotated	No Fragments	0	0.85588	1.3141	1.2095	1.1961	1.1891	1.1858	FALSE				FALSE
2045	annotated	No Fragments	0	0.85581	1.3752	1.2577	1.3074	1.2977	1.2958	FALSE				FALSE
3018	annotated	Annotate in FrAnK	Chloramphenicol;Chloramphenicol	0.85339	1.6693	2.5837	2.5616	2.5418	2.5345	FALSE				FALSE
1091	annotated	No Fragments	0	0.85131	1.3828	1.2656	1.2779	1.2758	1.2755	FALSE				FALSE
505	annotated	Annotate in FrAnK	4-Amino-5-aminomethyl-2-methylpyrimidine;Pentylenetetrazole;Deoxycytosine	0.85059	0.70041	0.65337	0.63349	0.63549	0.63644	FALSE				FALSE
3507	annotated	No Fragments	Monomethyl glutaric acid;Adipic acid;Adipate;Adipic acid;2-Methylglutaric acid;2-methyl-glutaric acid;Methylglutaric acid;Methylglutaric acid;Dimethyl succinate;4-Ethoxy-4-oxobutanoic acid;2,2-Dimethylsuccinic acid;2,2-dimethyl-succinic acid;Solerol;(S)-2-Aceto-2-hydroxybutanoic acid;(S)-2-Aceto-2-hydroxybutanoate;2S-acetyl-2-hydroxy-butanoic acid;3-Hydroxy-3-methyl-2-oxopentanoic acid;3-hydroxy-…	0.84909	0.7448	0.68118	0.6655	0.66354	0.66534	FALSE				FALSE
2766	annotated	No Fragments	0	0.84887	0.7691	0.71315	0.72799	0.72384	0.75129	FALSE				FALSE
950	annotated	Annotate in FrAnK	1,9-Nonanedithiol;chondroitin sulfate E (GalNAc4,6diS-GlcA), precursor 5a;Phenicarbazide	0.84819	0.69892	0.77814	0.83399	0.8284	0.83501	FALSE				FALSE
590	annotated	Annotate in FrAnK	O-Ureido-L-serine;O-Ureido-D-serine	0.84684	0.81853	0.76939	0.75495	0.76691	0.76499	FALSE				FALSE
754	annotated	Annotate in FrAnK	O-Ureido-L-serine;O-Ureido-D-serine	0.84645	0.81201	0.75787	0.7408	0.75404	0.75262	FALSE				FALSE
3225	annotated	No Fragments	0	0.84469	0.74192	0.69468	0.70051	0.6994	0.6973	FALSE				FALSE
3117	annotated	No Fragments	0	0.84458	1.7826	1.7517	1.8977	1.8851	1.8795	FALSE				FALSE
1500	annotated	No Fragments	0	0.84332	0.70106	0.64456	0.62499	0.62225	0.62503	FALSE				FALSE
597	annotated	Annotate in FrAnK	O-Ureido-L-serine;O-Ureido-D-serine	0.84308	0.83083	0.78635	0.76454	0.77657	0.77463	FALSE				FALSE
556	annotated	No Fragments	2,6-Dimethoxyphenol;2,6-Dimethoxyphenol;Metyrosine;Metyrosine;3,5-Dimethoxyphenol;2-Phenyl-1,3-propanediol monocarbamate;2-Phenyl-1,3-propanediol monocarbamate;N-methyl-4,6,7-trihydroxy-1,2,3,4-tetrahydroisoquinoline;Hydroxytyrosol;Sylvopinol;Tyrosine methylester;L-Tyrosine methyl ester;4-Hydroxy-3-methoxybenzenemethanol;Vanillyl alcohol;N-Acetyldopamine;Propyl 2-furoate;2-Furanylmethyl propanoat…	0.84283	0.73775	0.69122	0.67061	0.66955	0.67226	FALSE				FALSE
400	annotated	Annotate in FrAnK	0	0.84026	1.0575	0.98535	0.9806	0.97384	0.97192	FALSE				FALSE
588	annotated	Annotate in FrAnK	O-Ureido-L-serine;O-Ureido-D-serine	0.84006	0.81234	0.76373	0.74962	0.76184	0.75992	FALSE				FALSE
926	annotated	Annotate in FrAnK	0	0.83878	0.80722	0.75451	0.73421	0.74123	0.73897	FALSE				FALSE
1050	annotated	No Fragments	0	0.83858	0.69174	0.63668	0.62594	0.62472	0.63332	FALSE				FALSE
2907	annotated	Annotate in FrAnK	0	0.83634	0.76297	0.71765	0.73001	0.74746	0.76008	FALSE				FALSE
2723	annotated	No Fragments	0	0.83456	0.85068	1.648	1.6027	1.5891	1.5854	FALSE				FALSE
3198	annotated	No Fragments	Sabadelin;Epoxymurin A;Epoxymurin-A;Epoxymurin B;Epomuricenin B;30-(-2-(O-2-hydroxy-ethane)-3-hydroxy-propane)-hopane	0.83445	0.68826	0.64176	0.65095	0.64553	0.64357	FALSE				FALSE
1261	annotated	No Fragments	Isoleucyl-Proline;L-isoleucyl-L-proline ;Leucyl-Proline;L-leucyl-L-proline ;Polyethylene glycol;8-Amino-7-oxononanoate;7-oxo-8-amino-nonanoic acid;N-Heptanoylglycine;(E)-2-Butenyl-4-methyl-threonine	0.83223	0.68536	0.63445	0.65249	0.6499	0.64933	FALSE				FALSE
1812	annotated	No Fragments	0	0.83184	0.76025	0.70092	0.69652	0.72346	0.74511	FALSE				FALSE
1414	annotated	No Fragments	0	0.82851	0.71505	0.69643	0.7158	0.71273	0.71671	FALSE				FALSE
2887	annotated	No Fragments	0	0.82623	0.89274	1.6658	1.6193	1.6055	1.6035	FALSE				FALSE
2918	annotated	Annotate in FrAnK	2,3-Dihydroxyvaleric acid;2,3-dihydroxy-valeric acid;1-Deoxy-D-xylulose;2,3-Dihydroxy-2-methylbutanoic acid;(R)-glycerol 1-acetate;(R)-2,3-Dihydroxy-isovalerate;(R)-2,3-Dihydroxy-3-methylbutanoate;Deoxyribose;2,3-Dihydroxy-3-methylbutanoate;1-Deoxy-D-xylulose;2-Deoxy-alpha-D-ribopyranose;Deoxyribose;2-Deoxy-L-arabinose	0.82611	0.68348	0.75473	0.73175	0.72547	0.72403	FALSE				FALSE
2055	annotated	Annotate in FrAnK	0	0.82521	0.68416	0.64319	0.6339	0.62913	0.6342	FALSE				FALSE
494	annotated	No Fragments	PE(15:0/14:1(9Z));PE(15:0/14:1(9Z));PE(14:1(9Z)/15:0);PE(14:1(9Z)/15:0);DG(14:1(9Z)/20:5(5Z,8Z,11Z,14Z,17Z)/0:0);DG(14:1(9Z)/20:5(5Z,8Z,11Z,14Z,17Z)/0:0)[iso2];DG(14:1n5/0:0/20:5n3);Hericene C;DG(20:5(5Z,8Z,11Z,14Z,17Z)/14:1(9Z)/0:0);PA(12:0/17:0);PA(13:0/16:0);PA(16:0/13:0);PA(15:0/14:0);DG(12:0/22:6(4Z,7Z,10Z,13Z,16Z,19Z)/0:0)[iso2];PA(17:0/12:0);PA(14:0/15:0);PC(10:0/16:1(9Z));PC(12:0/14:1(9Z)…	0.82451	0.69214	0.67966	0.6779	0.6807	0.67878	FALSE				FALSE
652	annotated	No Fragments	Timolol;Bupirimate;(S)-cis-N-Methylstylopine;Jatrorrhizine;Timolol;Columbamine	0.82427	0.68245	0.63077	0.62815	0.62405	0.62234	FALSE				FALSE
116	annotated	No Fragments	0	0.82332	1.3297	1.2163	1.2479	1.2417	1.2401	FALSE				FALSE
1517	annotated	No Fragments	Dibasic sodium phosphate	0.82163	0.68727	0.64212	0.63607	0.63563	0.63374	FALSE				FALSE
194	annotated+fragment	D-beta-Homophenylalanine (C10H13NO2) Prob = 52.3000000000	4-Methoxybenzyl alcohol;Tyrosol;4-Hydroxyphenylethanol;Ethyl N-methylanthranilate;1,2,3,4,5,6-Hexahydro-5-(1-hydroxyethylidene)-7H-cyclopenta[b]pyridin-7-one;2(N)-Methyl-norsalsolinol;1-(2-Furanyl)-1-butanone;2,3-Dihydro-5-(3-hydroxypropanoyl)-1H-pyrrolizine;3-Ethyl-1,2-benzenediol;3-Ethylcatechol;4-Ethyl-1,2-benzenediol;Maltoxazine;3-Acetyl-2,5-dimethylfuran;1,4-Dimethoxybenzene;1,3-Dimethoxyben…	0.82149	0.67655	0.61875	0.62105	0.61572	0.61637	TRUE				FALSE
1510	annotated	No Fragments	Carnosine;Carnosine;Histidinyl-Alanine;Alanyl-Histidine;(6R)-6-(L-Erythro-1,2-Dihydroxypropyl)-5,6,7,8-tetrahydro-4a-hydroxypterin	0.82118	1.2604	1.2487	1.4531	1.4422	1.4637	FALSE				FALSE
3187	identified+fragment	sn-Glycerol 3-phosphate (C3H9O6P) Prob = 94.5200000000	Glycerol 3-phosphate;sn-Glycerol 3-phosphate;sn-Glycerol 3-phosphate;Beta-Glycerophosphoric acid;Glycerol 2-phosphate;sn-Glycerol 1-phosphate;DL-Glycerol 1-phosphate	0.81923	0.67706	0.75268	0.73184	0.73191	0.72979	TRUE				FALSE
3594	annotated	No Fragments	0	0.81841	0.75035	0.68689	0.73192	0.79513	0.80193	FALSE				FALSE
2013	annotated	No Fragments	0	0.81736	1.5412	1.4097	1.4644	1.4533	1.4508	FALSE				FALSE
1512	annotated	No Fragments	0	0.81604	1.1181	1.2989	1.264	1.2611	1.2618	FALSE				FALSE
84	annotated	No Fragments	L-Pipecolic acid;L-Pipecolate;Butyric acid;Butanoic acid;Butyric acid;Pipecolic acid;N4-Acetylaminobutanal;N4-Acetylaminobutanal;3-Acetamidobutanal;Isobutyric acid;2-Methylpropanoate;Isobutyric acid;Isopropyl formate;Vigabatrin;Vigabatrin;Propyl formate;D-Pipecolic acid;L-trans-4-Methyl-2-pyrrolidinecarboxylic acid;2-Pyrrolidineacetic acid;Methyl propionate;formyl propionate;Ethyl acetate;Ethyl a…	0.81571	0.78079	0.88761	0.86411	0.85726	0.86128	FALSE				FALSE
280	annotated+fragment	Glutathione (C10H17N3O6S) Prob = 79.0600000000	Glutathione;Glutathione;Letrozole;Letrozole;Hallacridone;Aristolodione;Phenanthrene-4,5-dicarboxylate;Stealthin C	0.80841	1.1437	1.6937	1.6906	1.6763	1.6712	TRUE				FALSE
382	annotated	Annotate in FrAnK	0	0.80441	0.67225	0.62524	0.62288	0.62797	0.62615	FALSE				FALSE
143	annotated	No Fragments	0	0.80287	1.3139	1.2044	1.2132	1.2084	1.2054	FALSE				FALSE
594	annotated	Annotate in FrAnK	O-Ureido-L-serine;O-Ureido-D-serine	0.79772	0.77999	0.74419	0.72262	0.7345	0.73256	FALSE				FALSE
1337	annotated	No Fragments	2-Aminoheptanedioic acid;Sakacin P;Calystegine B2;Threoninyl-Proline;Prolyl-Threonine;Calystegine B5;N-Carboxyethyl-g-aminobutyric acid;Calystegin B2;gamma-Glutamyl-gamma-aminobutyraldehyde	0.79717	0.87004	0.89366	0.87376	0.88123	0.87893	FALSE				FALSE
346	annotated	No Fragments	PC(O-16:0/18:2(9Z,12Z));PC(O-16:0/18:2(9Z,12Z));PC(P-18:1(11Z)/16:0);PC(P-18:0/16:1(9Z));PC(P-18:0/16:1(9Z));PC(P-16:0/18:1(11Z));PC(P-16:0/18:1(11Z));PC(P-16:0/18:1(9Z));PC(P-16:0/18:1(9Z));PC(P-18:1(9Z)/16:0);PC(P-18:1(9Z)/16:0);PC(16:1(9Z)/P-18:0);PC(18:1(11Z)/P-16:0);PC(18:1(9Z)/P-16:0);PC(16:0/P-18:1(9Z));PC(16:0/P-18:1(11Z));PC(16:1(9Z)/P-18:0);PC(16:0/P-18:1(11Z));PC(16:0/P-18:1(9Z));PC(18…	0.79519	0.73229	0.70503	0.68647	0.68172	0.67965	FALSE				FALSE
1051	annotated	No Fragments	0	0.79363	0.65349	0.59767	0.58637	0.59412	0.60593	FALSE				FALSE
186	identified	Annotate in FrAnK	Adenine;Adenine;Adenine	0.79278	0.65975	0.60601	0.62388	0.6208	0.61916	TRUE				FALSE
1204	annotated	No Fragments	Pterin;Pterin	0.79268	0.66219	0.69494	0.71541	0.72009	0.71802	FALSE				FALSE
2177	annotated	No Fragments	0	0.79241	0.86557	0.81445	0.7931	0.79997	0.79766	FALSE				FALSE
983	annotated+fragment	1,4-Butanediamine (C4H12N2) Prob = 98.7100000000	Putrescine;Putrescine;1,2-Diethylhydrazine	0.79013	0.65502	0.61678	1.0155	1.0938	1.096	TRUE				FALSE
869	annotated	Annotate in FrAnK	0	0.78943	0.77274	0.73435	0.72183	0.7475	0.7479	FALSE				FALSE
2258	annotated	Annotate in FrAnK	Glutathione;Glutathione;Hallacridone;Aristolodione;Stealthin C	0.78818	1.0834	1.6314	1.6137	1.5998	1.595	FALSE				FALSE
3449	annotated	No Fragments	0	0.78758	0.66541	0.61723	0.60605	0.60265	0.6029	FALSE				FALSE
709	annotated	No Fragments	2-Oxo-4-methylthiobutanoic acid;4-Methylthio-2-oxobutanoic acid;2-oxo-4-methylthio-butanoic acid	0.78507	0.70293	0.93019	0.90928	0.93689	0.95272	FALSE				FALSE
2044	annotated	Annotate in FrAnK	0	0.7822	1.1965	1.095	1.108	1.1003	1.097	FALSE				FALSE
2480	annotated	Annotate in FrAnK	Sulfate	0.77987	0.75989	0.75519	0.73451	0.73285	0.73064	FALSE				FALSE
2510	annotated	Annotate in FrAnK	0	0.77813	0.73422	0.67877	0.79668	0.79503	0.80423	FALSE				FALSE
257	annotated	Annotate in FrAnK	Fomepizole;Fomepizole;Acetonitrile;4-Methylimidazole;2-Methylimidazole	0.77783	0.64343	0.58916	0.61457	0.61377	0.62191	FALSE				FALSE
144	annotated	No Fragments	0	0.77716	1.3091	1.1997	1.218	1.2136	1.2102	FALSE				FALSE
381	annotated	Annotate in FrAnK	0	0.77457	0.64757	0.6036	0.60201	0.60684	0.6052	FALSE				FALSE
2545	annotated	Annotate in FrAnK	0	0.77457	0.792	0.72433	0.91004	0.9045	0.90782	FALSE				FALSE
2220	annotated	No Fragments	Oxoglutaric acid;2-Oxoglutarate;3-methylmalate(2-);3-Oxoglutaric acid;5-Hydroxy-2,4-dioxopentanoate;Methyloxaloacetate;Dehydro-D-arabinono-1,4-lactone;Oxaloacetate 4-methyl ester	0.77395	0.93874	1.1538	1.2565	1.2479	1.2444	FALSE				FALSE
2914	annotated	No Fragments	0	0.77184	0.73116	0.70365	0.75485	0.76252	0.76475	FALSE				FALSE
523	annotated	No Fragments	0	0.77129	1.3248	1.217	1.2193	1.217	1.2145	FALSE				FALSE
179	annotated+fragment	D-Ala-D-ala (C6H12N2O3) Prob = 98.8400000000	L-Homoserine;L-Homoserine;L-Threonine;L-Threonine;Alanyl-Alanine;L-Allothreonine;L-Allothreonine;4-Amino-3-hydroxybutyrate;4-Amino-3-hydroxybutanoate;Hydroxyethyl glycine;4-Acetamido-2-aminobutanoic acid;N(gamma)-Acetyldiaminobutyrate;D-Alanyl-D-alanine;N-alpha-Acetyl-L-2,4-diaminobutyrate;Daminozide;D-Threonine;D-Alanyl-D-alanine;(-)-erythro-(2R,3R)-Dihydroxybutylamide;D-Allothreonine;2-Methylse…	0.77123	0.73536	0.8833	0.85858	0.85195	0.8497	TRUE				FALSE
2725	annotated+fragment	D-Erythrose-4-phosphate (C4H9O7P) Prob = 98.4200000000	D-Erythrose 4-phosphate;D-Erythrose 4-phosphate;D-Erythrulose 4-phosphate;D-Threose 4-phosphate;Erythrulose 1-phosphate	0.77084	0.69991	0.6427	0.62568	0.6212	0.62083	TRUE				FALSE
2331	annotated	No Fragments	0	0.76887	0.71384	0.6788	0.67445	0.66932	0.68656	FALSE				FALSE
2326	annotated	Annotate in FrAnK	0	0.76828	0.64647	0.60081	0.59559	0.59048	0.59491	FALSE				FALSE
3090	annotated	No Fragments	0	0.76798	0.66572	0.66554	0.64653	0.641	0.63915	FALSE				FALSE
204	annotated	Annotate in FrAnK	0	0.76783	0.64214	0.5988	0.59636	0.60235	0.60078	FALSE				FALSE
205	annotated	Annotate in FrAnK	0	0.76783	0.64214	0.5988	0.59636	0.60235	0.60078	FALSE				FALSE
985	annotated	No Fragments	4-Methoxybenzyl alcohol;Tyrosol;4-Hydroxyphenylethanol;Ethyl N-methylanthranilate;1,2,3,4,5,6-Hexahydro-5-(1-hydroxyethylidene)-7H-cyclopenta[b]pyridin-7-one;2(N)-Methyl-norsalsolinol;1-(2-Furanyl)-1-butanone;2,3-Dihydro-5-(3-hydroxypropanoyl)-1H-pyrrolizine;3-Ethyl-1,2-benzenediol;3-Ethylcatechol;4-Ethyl-1,2-benzenediol;Maltoxazine;3-Acetyl-2,5-dimethylfuran;1,4-Dimethoxybenzene;1,3-Dimethoxyben…	0.76565	0.64224	0.6046	0.59439	0.58936	0.58822	FALSE				FALSE
1293	annotated	No Fragments	4-Methoxybenzyl alcohol;Tyrosol;4-Hydroxyphenylethanol;Ethyl N-methylanthranilate;1,2,3,4,5,6-Hexahydro-5-(1-hydroxyethylidene)-7H-cyclopenta[b]pyridin-7-one;2(N)-Methyl-norsalsolinol;1-(2-Furanyl)-1-butanone;2,3-Dihydro-5-(3-hydroxypropanoyl)-1H-pyrrolizine;3-Ethyl-1,2-benzenediol;3-Ethylcatechol;4-Ethyl-1,2-benzenediol;Maltoxazine;3-Acetyl-2,5-dimethylfuran;1,4-Dimethoxybenzene;1,3-Dimethoxyben…	0.76542	0.63655	0.6219	0.69041	0.69104	0.68961	FALSE				FALSE
947	annotated+fragment	Lauryl diethanolamide (C16H33NO3) Prob = 98.6700000000	8,8-Diethoxy-2,6-dimethyl-2-octanol;Lauroyl diethanolamide;Prosopinine	0.76313	0.67925	0.63815	0.61872	0.61386	0.61262	TRUE				FALSE
2511	annotated	Annotate in FrAnK	0	0.76035	0.72958	0.66734	0.67586	0.67247	0.69075	FALSE				FALSE
2979	annotated	No Fragments	Pseudouridine;Pseudouridine;Uridine;Uridine;Spongouridine	0.76003	0.85035	0.78568	0.81305	0.80664	0.80447	FALSE				FALSE
3041	annotated	Annotate in FrAnK	0	0.75901	1.2828	1.1785	1.1888	1.1808	1.1774	FALSE				FALSE
1420	annotated	No Fragments	L-Homoserine;L-Homoserine;L-Threonine;L-Threonine;Alanyl-Alanine;L-Allothreonine;L-Allothreonine;4-Amino-3-hydroxybutyrate;4-Amino-3-hydroxybutanoate;Hydroxyethyl glycine;4-Acetamido-2-aminobutanoic acid;N(gamma)-Acetyldiaminobutyrate;D-Alanyl-D-alanine;N-alpha-Acetyl-L-2,4-diaminobutyrate;Daminozide;D-Threonine;D-Alanyl-D-alanine;(-)-erythro-(2R,3R)-Dihydroxybutylamide;D-Allothreonine;2-Methylse…	0.75862	0.68458	0.79898	0.7967	0.79282	0.79159	FALSE				FALSE
3505	annotated	No Fragments	0	0.75794	0.7147	0.66486	0.73006	0.72465	0.73364	FALSE				FALSE
1485	identified	No Fragments	Cytosine;Cytosine;cytosine	0.75683	0.62817	0.59772	0.57967	0.57635	0.5746	TRUE				FALSE
2166	annotated	No Fragments	0	0.75651	0.62359	1.3198	1.2815	1.2712	1.2896	FALSE				FALSE
1368	annotated	No Fragments	0	0.75622	1.7464	1.9382	2.0883	2.0995	2.1005	FALSE				FALSE
349	annotated	Annotate in FrAnK	Pterolactam;L-Proline;L-Proline;4-Amino-2-methylenebutanoic acid;Acetamidopropanal;3-Acetamidopropanal;D-Proline;D-Proline;Proline	0.75607	0.72701	1.5375	1.4981	1.4867	1.4843	FALSE				FALSE
966	annotated	No Fragments	Levoglucosan;2-Hydroxyadipic acid;2-Hydroxyadipate;2-Hydroxyadipic acid;2(R)-Hydroxyadipic acid;3-Hydroxymethylglutaric acid;3-Hydroxy-3-methylglutarate;3-Hydroxyadipic acid;3-hydroxy-adipic acid;2-Hydroxy-2-ethylsuccinic acid;D-Erythrose 4-phosphate;D-Erythrose 4-phosphate;Aesculetin;Esculetin;D-1-Deoxy-erythro-hexo-2,3-diulose;D-1,5-Anhydrofructose;4,7-Dihydroxy-2H-1-benzopyran-2-one;5,7-Dihydr…	0.75581	0.67923	0.62183	0.61347	0.61043	0.61181	FALSE				FALSE
706	annotated	Annotate in FrAnK	Levoinositol;D-chiro-Inositol;Beta-D-Glucose;beta-D-Glucose;D-Fructose;beta-D-Fructose;D-Mannose;D-Mannose;D-Galactose;alpha-D-Galactose;D-Glucose;D-Glucose;Myoinositol;myo-Inositol;3-Deoxyarabinohexonic acid;Scyllitol;Allose;L-Sorbose;alpha-L-Sorbopyranose;Dihydroxyacetone (dimer);Alpha-D-Glucopyranoside;L-Gulose;L-Gulose;L-Galactose;D-Galactose;Glycoprotein-phospho-D-mannose;Fructose-1P;D-Fruct…	0.75522	0.65138	0.61082	0.60127	0.62608	0.62593	FALSE				FALSE
2921	annotated	No Fragments	0	0.7528	0.62099	0.57127	0.59723	0.59413	0.5953	FALSE				FALSE
272	annotated	No Fragments	Beta-Alanine;beta-Alanine;L-Alanine;L-Alanine;Sarcosine;Sarcosine;D-Alanine;D-Alanine;Ethyl carbamate;Urethane;(alpha-D-mannosyl)7-beta-D-mannosyl-diacetylchitobiosyl-L-asparagine, isoform A (protein);Alanine;HMMF;2-Nitropropane	0.75196	0.62676	0.74562	0.7229	0.71765	0.71553	FALSE				FALSE
1307	annotated	No Fragments	0	0.74948	0.77065	0.73407	0.7414	0.73503	0.73362	FALSE				FALSE
2051	annotated	No Fragments	0	0.7494	0.62076	0.56871	0.55397	0.5517	0.55027	FALSE				FALSE
266	annotated	Annotate in FrAnK	0	0.7478	0.68982	0.63645	0.61706	0.61524	0.61516	FALSE				FALSE
982	annotated	No Fragments	Fluticasone;Argentine	0.74689	0.67987	0.68414	0.67943	0.67913	0.68056	FALSE				FALSE
315	annotated	No Fragments	Pyridostigmine;Pyridostigmine;Hydroxyprolyl-Hydroxyproline;Carbidopa;(2S,4S)-Pinnatanine;N2-Acetyl-L-aminoadipate	0.7461	0.64159	0.58683	0.56915	0.57738	0.57563	FALSE				FALSE
2293	annotated	Annotate in FrAnK	0	0.74476	0.61942	0.5665	0.54924	0.54736	0.5497	FALSE				FALSE
1763	annotated	No Fragments	0	0.74444	2.1571	2.0097	2.0559	2.0399	2.0339	FALSE				FALSE
557	annotated	No Fragments	0	0.74421	0.70555	0.68021	0.66354	0.65922	0.65722	FALSE				FALSE
141	annotated	No Fragments	0	0.74383	1.2976	1.1898	1.2069	1.2021	1.1994	FALSE				FALSE
142	annotated	No Fragments	0	0.74383	1.2976	1.1898	1.2069	1.2021	1.1994	FALSE				FALSE
621	annotated	Annotate in FrAnK	0	0.74366	0.61686	0.56738	0.55971	0.55506	0.55603	FALSE				FALSE
2190	annotated	Annotate in FrAnK	0	0.74144	0.79822	0.7572	0.78996	0.78411	0.80907	FALSE				FALSE
1369	annotated	No Fragments	0	0.7412	0.66322	0.6167	0.62957	0.62608	0.62942	FALSE				FALSE
2046	identified	Annotate in FrAnK	Phosphoric acid;Orthophosphate;Orthophosphate	0.73976	0.61739	0.57117	0.55871	0.55771	0.55779	TRUE				FALSE
1472	annotated	No Fragments	3,6-Dimethyl-2(3H)-benzofuranone;Cassiastearoptene;Methyl cinnamate;1,2-Dihydronaphthalene-1,2-diol;1,2-Dihydronaphthalene-1,2-diol;Allyl benzoate;Cinnamyl formate;5-(2-Furanyl)-1,2,3,4,5,6-hexahydro-7H-cyclopenta[b]pyridin-7-one;Methsuximide;4,5-Dihydro-1-benzoxepin-3(2H)-one;Isosalsolidine;3-Indolebutyric acid;Indolebutyric acid;Safrole;Safrole;Polyethylene glycol;8-Amino-7-oxononanoate;7-oxo-8…	0.73942	0.99448	0.91582	0.89861	0.89565	0.89631	FALSE				FALSE
3194	annotated	Annotate in FrAnK	0	0.73941	0.72725	0.79411	0.80931	0.81451	0.81779	FALSE				FALSE
2232	annotated+fragment	Mannitol (C6H14O6) Prob = 92.6000000000	Mannitol;Mannitol;Galactitol;Galactitol;Sorbitol;D-Sorbitol;L-Iditol;L-Iditol;L-Glucitol;D-Iditol	0.73933	0.64476	1.4013	1.3614	1.3555	1.3528	TRUE				FALSE
1493	annotated	No Fragments	Diethanolamine;Diethanolamine;2-Amino-2-methyl-1,3-propandiol	0.73799	0.63204	0.59054	0.5742	0.5697	0.568	FALSE				FALSE
1615	annotated	No Fragments	5alpha-Androst-16-en-3-one;5a-Androst-3-en-17-one ;5a-Androst-3-en-17-one;9-peroxy-5Z,7E,11Z,14Z-eicosatetraenoate;11-peroxy-5Z,8Z,12E,14Z-eicosatetraenoate;Prostaglandin C1(1-);5(S),15(R)-DiHETE(1-);Palmitoleoyl Ethanolamide;Palmitoleoyl-EA;3-Ketosphingosine;3-ketosphingosine;Cassine;Spiroxamine;3-Oxo-delta1-steroid;3-Oxo-delta4-steroid;3-Oxo-delta5-steroid;5alpha-androst-16-en-3-one;4E,14Z-Sphi…	0.73599	0.87755	0.81028	0.78848	0.78283	0.78368	FALSE				FALSE
1654	annotated	No Fragments	5alpha-Androst-16-en-3-one;5a-Androst-3-en-17-one ;5a-Androst-3-en-17-one;9-peroxy-5Z,7E,11Z,14Z-eicosatetraenoate;11-peroxy-5Z,8Z,12E,14Z-eicosatetraenoate;Prostaglandin C1(1-);5(S),15(R)-DiHETE(1-);Palmitoleoyl Ethanolamide;Palmitoleoyl-EA;3-Ketosphingosine;3-ketosphingosine;Cassine;Spiroxamine;3-Oxo-delta1-steroid;3-Oxo-delta4-steroid;3-Oxo-delta5-steroid;5alpha-androst-16-en-3-one;4E,14Z-Sphi…	0.73488	0.90204	0.82774	0.8087	0.80897	0.80901	FALSE				FALSE
611	annotated	Annotate in FrAnK	0	0.73381	0.60997	0.56399	0.5593	0.55484	0.55614	FALSE				FALSE
147	annotated	No Fragments	0	0.73369	1.3638	1.2474	1.2769	1.2722	1.2704	FALSE				FALSE
148	annotated	No Fragments	0	0.73369	1.3638	1.2474	1.2769	1.2722	1.2704	FALSE				FALSE
844	annotated	No Fragments	Polypropylene glycol (m w 1,200-3,000);1,2,6-Hexanetriol	0.73358	0.69729	0.64765	0.63162	0.62623	0.62833	FALSE				FALSE
2521	annotated	No Fragments	0	0.73345	1.5804	2.7148	2.6784	2.6595	2.6517	FALSE				FALSE
592	annotated	No Fragments	0	0.73315	0.67337	0.63811	0.62063	0.64545	0.64351	FALSE				FALSE
2050	annotated	Annotate in FrAnK	0	0.73173	0.61652	0.59268	0.58044	0.57777	0.58081	FALSE				FALSE
2350	annotated	No Fragments	0	0.73036	0.65328	0.62079	0.61699	0.61894	0.62742	FALSE				FALSE
3130	annotated+fragment	Carbamoylaspartate (C5H8N2O5) Prob = 98.9800000000	Ureidosuccinic acid;N-Carbamoyl-L-aspartate;L-3-Amino-2-(oxalylamino)propanoic acid;L-2-Amino-3-(oxalylamino)propanoic acid;3-(Carboxycarbonylamino)-L-alanine	0.72899	0.64571	0.65201	0.67709	0.67485	0.67553	TRUE				FALSE
3086	annotated	No Fragments	Caproic acid;Hexanoic acid;Caproic acid;Isocaproic acid;Isocaproic acid;3-Methylbutyl formate;Isoamyl formate;3-Methyl-2-butenyl formate;3-Methylpentanoic acid;3-methyl valeric acid;Ethyl butyrate;Methyl (S)-2-Methylbutanoate;Pentyl formate;2,4,5-Trimethyl-1,3-dioxolane;Methyl 3-methylbutanoate;Propyl propionate;propyl propionate;Isopropyl propionate;(±)-2-Methylpentanoic acid;2-methyl valeric ac…	0.72889	0.60031	0.55012	0.54181	0.5416	0.55251	FALSE				FALSE
1565	annotated	No Fragments	0	0.72489	0.60904	0.61645	0.63525	0.63713	0.63519	FALSE				FALSE
3207	annotated	No Fragments	0	0.72469	0.63059	0.64376	0.68171	0.67629	0.67696	FALSE				FALSE
2332	annotated	No Fragments	0	0.7243	0.65752	0.61716	0.63864	0.63407	0.64609	FALSE				FALSE
1772	annotated	No Fragments	Alpha-Linolenic acid;(9Z,12Z,15Z)-Octadecatrienoic acid;alpha-linolenic acid;Punicic acid;Linolenelaidic acid;Calendic acid;alpha-calendic acid;Gamma-Linolenic acid;(6Z,9Z,12Z)-Octadecatrienoic acid;gamma-Linolenic acid;(9Z,11E,13E)-Octadecatrienoic acid;alpha-eleostearic acid;Punicic acid;Punicic acid;Crepenynate;Crepenynic acid;5beta-Estrane-3alpha,17beta-diol;(E,E)-3,7,11-Trimethyl-2,6,10-dode…	0.72342	0.59646	0.54552	0.53355	0.53646	0.53484	FALSE				FALSE
722	annotated	No Fragments	Ethyl 2-benzylacetoacetate;3-Hexenyl salicylic acid;cis-3-Hexenyl salicylate;Ethyl methyl-p-tolylglycidate;1-(5-Acetyl-2-hydroxyphenyl)-3-methyl-1-butanone;6,8-Dimethyl-6,7-didehydroergoline;Zinnimidine;Flossonol;Cochlearine;Precocene II;1,2-Dimethoxy-4-[2-(2-propenyloxy)ethenyl]-benzene;cis-1,3,4,6,7,11b-Hexahydro-9-methoxy-2H-benzo[a]quinolizine-3-carboxylic acid	0.72303	0.59709	0.55422	0.58874	0.59445	0.59266	FALSE				FALSE
366	annotated	Annotate in FrAnK	0	0.72281	0.68143	0.68835	0.70914	0.70317	0.70511	FALSE				FALSE
2892	annotated	No Fragments	0	0.72153	0.61406	0.59638	0.61304	0.60778	0.60943	FALSE				FALSE
275	annotated	No Fragments	Spermidine;Spermidine	0.72091	1.0999	1.5929	1.5453	1.635	1.6311	FALSE				FALSE
2282	identified	No Fragments	L-Aspartic acid;L-Aspartate;L-Aspartate;Iminodiacetic acid;Iminodiacetate;D-Aspartic acid;D-Aspartate;1-deoxy-1-(N6-lysino)-D-fructose;Aspartate	0.71895	0.59978	0.77468	0.92135	0.92936	0.931	TRUE				FALSE
1041	annotated	No Fragments	0	0.71803	0.77108	0.95278	0.94768	0.95022	0.94734	FALSE				FALSE
1015	annotated	No Fragments	0	0.71796	0.64543	0.63912	0.64138	0.64623	0.65571	FALSE				FALSE
278	annotated	Annotate in FrAnK	0	0.71672	0.59028	0.54043	0.53267	0.53337	0.53192	FALSE				FALSE
3358	annotated	No Fragments	0	0.7166	0.71968	0.66101	0.67882	0.68572	0.69991	FALSE				FALSE
1882	annotated	No Fragments	Oxypurinol;Alloxanthine;Xanthine;Xanthine;6,8-Dihydroxypurine;Phenylmethanesulfonyl fluoride	0.71638	1.0356	1.5956	1.5887	1.5767	1.5763	FALSE				FALSE
1324	annotated	No Fragments	2-Oxo-4-methylthiobutanoic acid;4-Methylthio-2-oxobutanoic acid;2-oxo-4-methylthio-butanoic acid	0.71436	0.82121	1.2021	1.2307	1.2232	1.2432	FALSE				FALSE
960	annotated	No Fragments	0	0.71382	0.60575	0.5824	0.63868	0.63348	0.63392	FALSE				FALSE
2314	annotated	Annotate in FrAnK	Caproic acid;Hexanoic acid;Caproic acid;Isocaproic acid;Isocaproic acid;3-Methylbutyl formate;Isoamyl formate;3-Methyl-2-butenyl formate;3-Methylpentanoic acid;3-methyl valeric acid;Ethyl butyrate;Methyl (S)-2-Methylbutanoate;Pentyl formate;2,4,5-Trimethyl-1,3-dioxolane;Methyl 3-methylbutanoate;Propyl propionate;propyl propionate;Isopropyl propionate;(±)-2-Methylpentanoic acid;2-methyl valeric ac…	0.71104	0.61724	0.57687	0.56153	0.55827	0.55748	FALSE				FALSE
2637	annotated	Annotate in FrAnK	2,3-Dihydroxyvaleric acid;2,3-dihydroxy-valeric acid;1-Deoxy-D-xylulose;2,3-Dihydroxy-2-methylbutanoic acid;(R)-glycerol 1-acetate;(R)-2,3-Dihydroxy-isovalerate;(R)-2,3-Dihydroxy-3-methylbutanoate;Deoxyribose;2,3-Dihydroxy-3-methylbutanoate;1-Deoxy-D-xylulose;2-Deoxy-alpha-D-ribopyranose;Deoxyribose;2-Deoxy-L-arabinose	0.70971	0.61943	0.79216	0.78702	0.78031	0.77866	FALSE				FALSE
1813	annotated	No Fragments	0	0.70745	0.58289	0.5347	0.60287	0.64894	0.65908	FALSE				FALSE
3560	annotated	No Fragments	0	0.70544	0.58515	0.55214	0.58771	0.58608	0.58838	FALSE				FALSE
563	annotated	Annotate in FrAnK	0	0.70435	0.62872	0.58038	0.61639	0.61297	0.63052	FALSE				FALSE
2869	annotated	Annotate in FrAnK	Alanyl-Alanine;4-Acetamido-2-aminobutanoic acid;N(gamma)-Acetyldiaminobutyrate;D-Alanyl-D-alanine;N-alpha-Acetyl-L-2,4-diaminobutyrate;Daminozide;D-Alanyl-D-alanine;N5-Methyl-L-glutamine	0.70227	0.7455	0.78883	0.78299	0.78053	0.77818	FALSE				FALSE
2070	annotated	Annotate in FrAnK	Acetoxyacetone;Levulinic acid;Levulinic acid;Alpha-ketoisovaleric acid;3-Methyl-2-oxobutanoic acid;3-methyl-2-oxo-butanoic acid;Methylacetoacetic acid;2-Oxovaleric acid;2-Oxopentanoic acid;2-keto valeric acid;Glutarate semialdehyde;5-Oxopentanoate;5-oxo-pentanoic acid;Ethyl pyruvate;2-Methylacetoacetic acid;2methyl-3-ketovaleric acid;3-Oxopentanoic acid;3-keto valeric acid	0.70222	0.85951	0.83788	0.86448	0.88945	0.90189	FALSE				FALSE
1766	annotated	No Fragments	0	0.70084	0.57933	0.53359	0.51746	0.52125	0.52018	FALSE				FALSE
2265	annotated	Annotate in FrAnK	Acetoxyacetone;Levulinic acid;Levulinic acid;Alpha-ketoisovaleric acid;3-Methyl-2-oxobutanoic acid;3-methyl-2-oxo-butanoic acid;Methylacetoacetic acid;2-Oxovaleric acid;2-Oxopentanoic acid;2-keto valeric acid;Glutarate semialdehyde;5-Oxopentanoate;5-oxo-pentanoic acid;Ethyl pyruvate;2-Methylacetoacetic acid;2methyl-3-ketovaleric acid;3-Oxopentanoic acid;3-keto valeric acid	0.70031	0.78391	0.78431	0.80608	0.81097	0.82341	FALSE				FALSE
1711	annotated	No Fragments	5alpha-Androst-16-en-3-one;5a-Androst-3-en-17-one ;5a-Androst-3-en-17-one;9-peroxy-5Z,7E,11Z,14Z-eicosatetraenoate;11-peroxy-5Z,8Z,12E,14Z-eicosatetraenoate;Prostaglandin C1(1-);5(S),15(R)-DiHETE(1-);Palmitoleoyl Ethanolamide;Palmitoleoyl-EA;3-Ketosphingosine;3-ketosphingosine;Cassine;Spiroxamine;3-Oxo-delta1-steroid;3-Oxo-delta4-steroid;3-Oxo-delta5-steroid;5alpha-androst-16-en-3-one;4E,14Z-Sphi…	0.69955	0.94922	0.88569	0.88241	0.87491	0.87617	FALSE				FALSE
2822	identified	No Fragments	L-Homoserine;L-Homoserine;L-homoserine;L-Threonine;L-Threonine;L-Threonine;L-Allothreonine;L-Allothreonine;4-Amino-3-hydroxybutyrate;4-Amino-3-hydroxybutanoate;Hydroxyethyl glycine;D-Threonine;(-)-erythro-(2R,3R)-Dihydroxybutylamide;D-Allothreonine;2-Methylserine	0.69806	0.67847	0.73875	0.72673	0.72622	0.7243	TRUE				FALSE
628	annotated	No Fragments	S-Propyl-L-cysteine;L-2-Amino-5-(methylthio)pentanoic acid;Homomethionine;S-(2-carboxypropyl)-Cysteamine;Thiodiglycol;Ethionine	0.69796	0.58298	0.64692	0.62722	0.6239	0.62227	FALSE				FALSE
1350	annotated	No Fragments	0	0.69793	0.57582	0.52942	0.53538	0.5483	0.54851	FALSE				FALSE
1731	annotated	Annotate in FrAnK	Glucosamine;D-Glucosamine;beta-D-Glucosamine;beta-D-Glucosamine;Fructosamine;neo-Inosamine-2;Nojirimycin;1-Amino-1-deoxy-scyllo-inositol;Kanosamine;D-Mannosamine;D-Galactosamine	0.69481	0.67603	0.72589	0.71593	0.74081	0.73893	FALSE				FALSE
962	annotated	No Fragments	0	0.69462	0.80277	0.74123	0.99952	0.99093	0.99418	FALSE				FALSE
1116	annotated	No Fragments	0	0.69411	0.57381	0.54607	0.54668	0.54986	0.54827	FALSE				FALSE
591	annotated	No Fragments	0	0.69314	0.65605	0.61469	0.59839	0.62307	0.62148	FALSE				FALSE
1099	annotated	Annotate in FrAnK	0	0.69161	0.584	0.53765	0.5213	0.51907	0.51807	FALSE				FALSE
2025	annotated	No Fragments	0	0.69134	1.6605	1.5233	1.6354	1.6257	1.6276	FALSE				FALSE
2800	annotated	No Fragments	Sabadelin;Epoxymurin A;Epoxymurin-A;Epoxymurin B;Epomuricenin B;30-(-2-(O-2-hydroxy-ethane)-3-hydroxy-propane)-hopane	0.6896	0.6132	0.57942	0.61662	0.6206	0.61871	FALSE				FALSE
2315	annotated	Annotate in FrAnK	0	0.68897	0.5678	0.53406	0.5452	0.54076	0.54506	FALSE				FALSE
2534	annotated	Annotate in FrAnK	2-Methylpropyl propanoate;2-Methylpropyl propionate;Heptanoic acid;Heptanoic acid;Heptylic acid;2-Methylbutyl acetate;Isopropyl 2-methylpropanoate;Ethyl 2-methylbutyrate;ethyl 2-methyl-butanoate;Methyl hexanoate;formyl hexanoate;Propyl butyrate;propionyl butyrate;Isopropyl butyrate;Isopropyl butyrate;Pentyl acetate;Pentyl acetate;Ethyl pentanoate;Ethyl isovalerate;Ethyl isovalerate;ethyl 3-methyl…	0.68679	0.58191	0.5322	0.51681	0.51562	0.51405	FALSE				FALSE
2730	annotated	No Fragments	Sabadelin;Epoxymurin A;Epoxymurin-A;Epoxymurin B;Epomuricenin B;30-(-2-(O-2-hydroxy-ethane)-3-hydroxy-propane)-hopane	0.68535	0.58746	0.55568	0.56552	0.57427	0.57306	FALSE				FALSE
659	identified	No Fragments	L-Serine;L-Serine;L-Serine;Protein serine;DL-Serine;2-Amino-3-hydroxypropanoic acid;D-Serine;D-Serine	0.68514	0.61803	0.89173	0.86458	0.86976	0.86738	TRUE				FALSE
3735	annotated	No Fragments	0	0.68505	0.56883	0.55008	0.56912	0.58005	0.5783	FALSE				FALSE
3331	annotated	No Fragments	0	0.68357	0.60202	0.55347	0.55178	0.54753	0.54616	FALSE				FALSE
2949	annotated+fragment	DL-Lactic acid (C3H6O3) Prob = 77.8500000000	Hydroxypropionic acid;3-Hydroxypropanoate;L-Lactic acid;(S)-Lactate;Dihydroxyacetone;Glycerone;D-Lactic acid;(R)-Lactate;Glyceraldehyde;Glyceraldehyde;Dimethyl carbonate;Methoxyacetic acid;Monoethyl carbonate;D-Glyceraldehyde;Lactate;L-Glyceraldehyde	0.68213	0.56793	0.52146	0.53381	0.5296	0.53275	TRUE				FALSE
2246	identified	Annotate in FrAnK	Pyruvic acid;Pyruvate;Pyruvic acid;Malonic semialdehyde;3-Oxopropanoate;Glucosereductone;2-hydroxyacrylic Acid;Ethylene carbonate;3-Hydroxypropenoate;Pyruvate	0.68165	0.58524	0.56966	0.60915	0.60424	0.61432	TRUE				FALSE
1186	annotated	No Fragments	0	0.67915	0.65478	0.61347	0.59665	0.62026	0.61848	FALSE				FALSE
1941	annotated	No Fragments	0	0.6788	0.56941	0.52105	0.52233	0.52262	0.52133	FALSE				FALSE
560	annotated	Annotate in FrAnK	0	0.67833	0.58092	0.58545	0.62654	0.62777	0.62606	FALSE				FALSE
3216	annotated	No Fragments	Sabadelin;Epoxymurin A;Epoxymurin-A;Epoxymurin B;Epomuricenin B;30-(-2-(O-2-hydroxy-ethane)-3-hydroxy-propane)-hopane	0.67827	0.57268	0.53117	0.54302	0.54178	0.54083	FALSE				FALSE
2986	annotated	No Fragments	0	0.67688	0.55759	0.51775	0.55167	0.54721	0.55434	FALSE				FALSE
1744	annotated	No Fragments	0	0.67682	0.68846	0.64428	0.67137	0.66602	0.66588	FALSE				FALSE
1931	annotated	No Fragments	0	0.67511	0.5559	1.4833	1.4385	1.4297	1.4267	FALSE				FALSE
2317	annotated	No Fragments	0	0.67491	0.5558	0.52887	0.53703	0.5329	0.53675	FALSE				FALSE
3486	annotated	No Fragments	0	0.67291	0.59049	0.60261	0.64219	0.63802	0.64056	FALSE				FALSE
20	identified	No Fragments	Ornithine;L-Ornithine;L-Ornithine;D-Ornithine;D-Ornithine;L-Ornithine monochlorohydrate/ornithine;Ornithine;2,5-Diaminopentanoic acid;3-Aminopropane-1,2-diol;(2R,4S)-2,4-Diaminopentanoate	0.66993	0.67305	0.65	0.63126	0.67214	0.67231	TRUE				FALSE
1642	annotated	No Fragments	0	0.66895	0.55626	0.51105	0.53147	0.584	0.58842	FALSE				FALSE
3052	annotated	No Fragments	0	0.66893	0.67925	0.68733	0.73672	0.73584	0.74498	FALSE				FALSE
1235	annotated	No Fragments	0	0.66888	0.68574	0.63223	0.62865	0.62393	0.62564	FALSE				FALSE
2370	identified+fragment	Xanthine (C5H4N4O2) Prob = 90.3900000000	Oxypurinol;Alloxanthine;Xanthine;Xanthine;Xanthine;6,8-Dihydroxypurine	0.66829	0.63971	0.88729	0.86361	0.8565	0.85552	TRUE				FALSE
1292	annotated	No Fragments	S-Propyl-L-cysteine;L-2-Amino-5-(methylthio)pentanoic acid;Homomethionine;S-(2-carboxypropyl)-Cysteamine;Thiodiglycol;Ethionine	0.66683	0.57459	0.5357	0.59646	0.5997	0.6036	FALSE				FALSE
153	annotated	No Fragments	0	0.66643	1.3263	1.2135	1.2352	1.2266	1.2234	FALSE				FALSE
1525	annotated	No Fragments	Palmatine	0.66313	0.55221	0.52201	0.51896	0.51642	0.51502	FALSE				FALSE
682	annotated	Annotate in FrAnK	0	0.6629	0.55341	0.51065	0.51659	0.51306	0.51484	FALSE				FALSE
3126	annotated	No Fragments	0	0.66139	0.58242	0.53274	0.52029	0.51888	0.52021	FALSE				FALSE
529	annotated	Annotate in FrAnK	4-Methoxybenzyl alcohol;Tyrosol;4-Hydroxyphenylethanol;Ethyl N-methylanthranilate;1,2,3,4,5,6-Hexahydro-5-(1-hydroxyethylidene)-7H-cyclopenta[b]pyridin-7-one;2(N)-Methyl-norsalsolinol;1-(2-Furanyl)-1-butanone;2,3-Dihydro-5-(3-hydroxypropanoyl)-1H-pyrrolizine;3-Ethyl-1,2-benzenediol;3-Ethylcatechol;4-Ethyl-1,2-benzenediol;Maltoxazine;3-Acetyl-2,5-dimethylfuran;1,4-Dimethoxybenzene;1,3-Dimethoxyben…	0.66112	0.57232	0.52655	0.54267	0.53829	0.53986	FALSE				FALSE
3393	annotated	No Fragments	0	0.66012	0.66953	0.63434	0.61554	0.63952	0.63778	FALSE				FALSE
2803	annotated	No Fragments	0	0.6601	0.54531	0.50218	0.51494	0.5152	0.51594	FALSE				FALSE
1946	annotated	No Fragments	0	0.659	0.55519	0.52169	0.53261	0.54114	0.54151	FALSE				FALSE
1113	annotated	No Fragments	0	0.65835	0.56821	0.59412	0.63531	0.63293	0.6315	FALSE				FALSE
2269	identified	No Fragments	3-Phosphoglyceric acid;3-Phospho-DL-glycerate;2-Phosphoglyceric acid;(2R)-2-Hydroxy-3-(phosphonatooxy)propanoate;3-Phospho-D-glycerate;3-Phospho-D-glycerate;2-Phospho-D-glyceric acid;2-Phospho-D-glycerate;2-phospho-D-glycerate	0.65824	0.62949	0.66426	0.64494	0.64892	0.64708	TRUE				FALSE
1028	annotated	No Fragments	Butyramide;4-Aminobutyraldehyde;4-Aminobutyraldehyde;Morpholine;Morpholine;N-Ethylacetamide;D-2-Aminohexano-6-lactam;(S)-Piperidine-2-carboxamide;(Z)-2-Methylpropanal oxime;N,N-Dimethylacetamide;2-(1-Aziridinyl)ethanol;L-Lysine 1,6-lactam;(E)-2-Methylpropanal oxime	0.65584	0.56664	0.63383	0.62689	0.63315	0.63187	FALSE				FALSE
577	annotated	No Fragments	0	0.65555	0.55051	0.50995	0.58971	0.58578	0.61346	FALSE				FALSE
746	annotated+fragment	1,4-Butanediamine (C4H12N2) Prob = 98.7100000000	Putrescine;Putrescine;1,2-Diethylhydrazine	0.65457	0.63347	0.6324	0.80147	0.79994	0.80613	TRUE				FALSE
479	annotated	Annotate in FrAnK	0	0.65456	0.58634	0.54144	0.53487	0.53034	0.52889	FALSE				FALSE
1064	annotated	Annotate in FrAnK	0	0.65442	0.5389	0.51311	0.53208	0.53276	0.53124	FALSE				FALSE
3037	annotated	No Fragments	4,6-Nonadecanedione;Nonadeca-10(Z)-enoic acid;10Z-nonadecenoic acid;17-Methyl-6Z-octadecenoic acid;17-methyl-6Z-octadecenoic acid;Lactobacillic acid;Lactobacillic acid;Oleic acid methyl ester;Isopropyl 9Z-hexadecenoate ;7-Methyloctyl (Z)-4-decenoate;11Z-Heptadecenyl acetate;7-Ethylheptadecane-4,6-dione;19:1(12Z);19:1(11Z);19:1(9Z);19:1(6Z);19:1(13Z);19:1(16Z);2-nonadecenoic acid;10E-nonadecenoic …	0.65418	0.59735	1.65	1.6099	1.6091	1.6043	FALSE				FALSE
1048	annotated	Annotate in FrAnK	0	0.65295	0.55271	0.50968	0.50078	0.51358	0.52346	FALSE				FALSE
751	annotated	No Fragments	0	0.65106	0.55188	0.56124	0.62004	0.61588	0.61423	FALSE				FALSE
2081	annotated	Annotate in FrAnK	0	0.65043	0.57087	0.5639	0.60936	0.60448	0.60426	FALSE				FALSE
2082	annotated	Annotate in FrAnK	0	0.65043	0.57087	0.5639	0.60936	0.60448	0.60426	FALSE				FALSE
3006	identified	No Fragments	Adenine;Adenine;Adenine	0.64991	0.53549	0.48999	0.52741	0.52325	0.52166	TRUE				FALSE
3368	annotated	No Fragments	Sabadelin;Epoxymurin A;Epoxymurin-A;Epoxymurin B;Epomuricenin B;30-(-2-(O-2-hydroxy-ethane)-3-hydroxy-propane)-hopane	0.64811	0.54692	0.51337	0.52016	0.53806	0.53643	FALSE				FALSE
2167	annotated	Annotate in FrAnK	Heptyl heptanoate;Myristic acid;Tetradecanoic acid;Myristic acid;Dodecyl acetate;Dodecyl acetate;Nonyl isovalerate;Ethyl dodecanoate;ethyl dodecanoate;12-Methyltridecanoic acid;(+)-Isomyristic acid;Isobutyl decanoate;Hexanal octane-1,3-diol acetal;10-Methyltridecanoic acid;Hexyl octanoate;hexyl octanoate;2,6,10-Trimethylundecanoic acid;2,6,10-trimethyl-undecanoic acid;Decyl butanoate;decyl butyra…	0.64761	0.75482	0.91386	0.88864	0.88493	0.88296	FALSE				FALSE
3055	annotated	No Fragments	0	0.64753	0.546	0.53563	0.56552	0.56175	0.56012	FALSE				FALSE
66	identified	No Fragments	L-Glutamic acid;L-Glutamate;L-Glutamate;Glyceric acid;D-Glycerate;DL-Glutamate;DL-Glutamate;N-Acetylserine;N-Methyl-D-aspartic acid;N-Methyl-D-aspartic acid;D-2,3-Dihydroxypropanoic acid;L-Glyceric acid;L-4-Hydroxyglutamate semialdehyde;L-4-Hydroxyglutamate semialdehyde;3-(Carboxymethylamino)propanoic acid;N-lactoyl-Glycine;D-Glutamic acid;D-Glutamate;O-Acetylserine;O-Acetyl-L-serine;O-Acetyl-L-s…	0.64736	1.259	1.3252	1.4071	1.3965	1.3924	TRUE				FALSE
758	annotated	Annotate in FrAnK	0	0.64659	0.53749	0.49356	0.48456	0.48126	0.47983	FALSE				FALSE
1185	annotated	No Fragments	0	0.64595	0.64435	0.60591	0.59105	0.61731	0.61548	FALSE				FALSE
1017	annotated	No Fragments	0	0.64544	1.0932	1.1919	1.1956	1.1983	1.2054	FALSE				FALSE
3064	annotated	No Fragments	0	0.64382	0.62087	0.57706	0.56771	0.59363	0.59187	FALSE				FALSE
3479	annotated	No Fragments	0	0.6397	0.52754	0.56809	0.65635	0.65371	0.65246	FALSE				FALSE
3053	annotated	No Fragments	0	0.63907	0.65728	0.66983	0.7197	0.71872	0.72935	FALSE				FALSE
2982	annotated	Annotate in FrAnK	0	0.63807	0.53032	0.48872	0.52664	0.52481	0.53	FALSE				FALSE
2221	identified+fragment	L-Glu (C5H9NO4) Prob = 96.7200000000	L-Glutamic acid;L-Glutamate;L-Glutamate;DL-Glutamate;DL-Glutamate;N-Acetylserine;N-Methyl-D-aspartic acid;N-Methyl-D-aspartic acid;L-4-Hydroxyglutamate semialdehyde;L-4-Hydroxyglutamate semialdehyde;3-(Carboxymethylamino)propanoic acid;N-lactoyl-Glycine;D-Glutamic acid;D-Glutamate;O-Acetylserine;O-Acetyl-L-serine;O-Acetyl-L-serine;3-Aminopentanedioate;N-(Carboxymethyl)-D-alanine;L-threo-3-Methyla…	0.638	1.3542	1.3878	1.4286	1.4169	1.4126	TRUE				FALSE
897	annotated	No Fragments	Benzeneacetonitrile;Phenylacetonitrile;Indole;Indole	0.63375	0.54011	0.49674	0.49206	0.48802	0.48802	FALSE				FALSE
2580	annotated	No Fragments	Diphosphate	0.63353	0.69251	0.72489	0.75074	0.76215	0.76049	FALSE				FALSE
2581	annotated	No Fragments	Diphosphate	0.63353	0.69251	0.72489	0.75074	0.76215	0.76049	FALSE				FALSE
2075	annotated	Annotate in FrAnK	Sabadelin;Epoxymurin A;Epoxymurin-A;Epoxymurin B;Epomuricenin B;30-(-2-(O-2-hydroxy-ethane)-3-hydroxy-propane)-hopane	0.63334	0.61295	0.62849	0.70901	0.70474	0.70358	FALSE				FALSE
2076	annotated	Annotate in FrAnK	Sabadelin;Epoxymurin A;Epoxymurin-A;Epoxymurin B;Epomuricenin B;30-(-2-(O-2-hydroxy-ethane)-3-hydroxy-propane)-hopane	0.63334	0.61295	0.62849	0.70901	0.70474	0.70358	FALSE				FALSE
3430	annotated	No Fragments	0	0.6331	0.5522	0.56981	0.60215	0.59724	0.59867	FALSE				FALSE
2866	annotated	No Fragments	Sabadelin;Epoxymurin A;Epoxymurin-A;Epoxymurin B;Epomuricenin B;30-(-2-(O-2-hydroxy-ethane)-3-hydroxy-propane)-hopane	0.63303	0.52172	0.4892	0.48797	0.4842	0.48273	FALSE				FALSE
2319	annotated	No Fragments	0	0.63097	0.52368	0.51098	0.53781	0.53502	0.53467	FALSE				FALSE
2108	annotated	No Fragments	0	0.6275	0.56258	0.59204	0.67141	0.66587	0.66397	FALSE				FALSE
912	annotated	No Fragments	0	0.62724	0.52598	0.50248	0.51313	0.51065	0.50921	FALSE				FALSE
1115	annotated	No Fragments	0	0.62702	0.70406	1.0602	1.0408	1.0328	1.0314	FALSE				FALSE
391	annotated	No Fragments	Gibberellin A120;N-desmethylmirtazapine;7-[(6-Hydroxy-3,7-dimethyl-2,7-octadienyl)oxy]-2H-1-benzopyran-2-one;Menadiol dibutyrate;2,3-Dehydro-gibberellin A9;2,3-Didehydrogibberellin A9;Heliettin;Grandiflorone	0.62546	0.52506	0.48656	0.49418	0.49119	0.49136	FALSE				FALSE
200	annotated	Annotate in FrAnK	Mannitol;Mannitol;Galactitol;Galactitol;Sorbitol;D-Sorbitol;L-Iditol;L-Iditol;L-Glucitol;D-Iditol	0.62469	0.51815	1.123	1.0889	1.1122	1.1088	FALSE				FALSE
1352	annotated	No Fragments	NADH;NADH	0.62414	1.8548	1.8738	2.177	2.1607	2.1542	FALSE				FALSE
2284	identified	No Fragments	L-Glutamine;L-Glutamine;L-Glutamine;Alanyl-Glycine;Alanylglycine;Ureidoisobutyric acid;3-Ureidoisobutyrate;D-Glutamine;D-Glutamine;Glutamine;Isoglutamine	0.62255	1.0408	1.0825	1.2382	1.3045	1.3068	TRUE				FALSE
1402	annotated	No Fragments	2-Octenoic acid;cis-alpha-octenoic acid;xi-Tetrahydro-6-propyl-2H-pyran-2-one;delta-octanolide;2-Propenyl 3-methylbutanoate;Allyl isovalerate;Ethyl-3-hexanoate;4-Butyl-gamma-butyrolactone;gamma-octanolide;trans-2-Octenoic acid;trans-alpha-octenoic acid;(E)-4-Octenoic acid;Methyl 2-heptenoate;Ethyl (±)-2-methyl-4-pentenoate;2-Hexenyl acetate;2E-Hexenyl acetate;cis-3-Hexenyl acetate;(Z)-3-Hexen-1-o…	0.62216	0.52382	0.4814	0.46945	0.46558	0.46424	FALSE				FALSE
198	annotated	Annotate in FrAnK	PE(20:2(11Z,14Z)/14:0);PE(20:2(11Z,14Z)/14:0);PE(20:1(11Z)/14:1(9Z));PE(20:1(11Z)/14:1(9Z));PE(18:2(9Z,12Z)/16:0);PE(18:2(9Z,12Z)/16:0);PE(18:1(9Z)/16:1(9Z));PE(18:1(9Z)/16:1(9Z));PE(18:1(11Z)/16:1(9Z));PE(14:1(9Z)/20:1(11Z));PE(14:1(9Z)/20:1(11Z));PE(14:0/20:2(11Z,14Z));PE(14:0/20:2(11Z,14Z));PE(16:0/18:2(9Z,12Z));PE(16:0/18:2(9Z,12Z));PE(16:1(9Z)/18:1(11Z));PE(16:1(9Z)/18:1(9Z));PE(16:1(9Z)/18:…	0.62081	0.59482	0.54405	0.53141	0.52721	0.52588	FALSE				FALSE
2980	annotated	No Fragments	0	0.61985	1.3961	1.3004	1.2779	1.267	1.2675	FALSE				FALSE
2958	annotated	No Fragments	0	0.61971	0.63053	0.57666	0.62898	0.68121	0.68681	FALSE				FALSE
2959	annotated	No Fragments	0	0.61971	0.63053	0.57666	0.62898	0.68121	0.68681	FALSE				FALSE
3443	annotated	No Fragments	0	0.61967	0.75101	0.68973	0.68193	0.67648	0.67474	FALSE				FALSE
1408	annotated	No Fragments	0	0.61933	0.65019	0.61705	0.60423	0.63451	0.63282	FALSE				FALSE
2192	annotated	Annotate in FrAnK	S-(4-Bromophenyl)-mercaptopyruvate	0.61893	0.69827	0.66567	0.7083	0.70329	0.72628	FALSE				FALSE
3367	annotated	Annotate in FrAnK	0	0.61867	0.5832	0.55139	0.62108	0.61601	0.61688	FALSE				FALSE
945	annotated	Annotate in FrAnK	0	0.61567	0.53409	0.51371	0.5033	0.49919	0.49769	FALSE				FALSE
986	identified	No Fragments	Citramalic acid;Citramalate;3-Hydroxyglutaric acid;D-2-Hydroxyglutaric acid;L-2-Hydroxyglutaric acid;(R)-2-Hydroxyglutarate;3-Phosphoglyceric acid;3-Phospho-DL-glycerate;2-Phosphoglyceric acid;2-Hydroxyglutarate;2-Hydroxyglutarate;D-Xylono-1,5-lactone;D-Xylonolactone;(2R)-2-Hydroxy-3-(phosphonatooxy)propanoate;3-Phospho-D-glycerate;3-Phospho-D-glycerate;Ribonolactone;Terephthalate;2-Phospho-D-gly…	0.61526	0.58947	0.64377	0.62629	0.62199	0.62603	TRUE				FALSE
3359	annotated	No Fragments	0	0.61476	0.53179	0.52403	0.54494	0.54029	0.54171	FALSE				FALSE
2614	annotated	No Fragments	0	0.61466	0.50617	0.78695	0.76304	0.7576	0.75531	FALSE				FALSE
2928	annotated	No Fragments	Orcein	0.61433	0.5107	0.4688	0.4631	0.46045	0.45939	FALSE				FALSE
2313	identified	Annotate in FrAnK	Glutarylglycine;N-Acetylglutamic acid;N-Acetyl-L-glutamate;N-acetyl-L-glutamate;L-2-Amino-6-oxoheptanedioate;AminoDHQ	0.61249	0.50449	1.194	1.1627	1.1674	1.1643	TRUE				FALSE
1043	annotated	No Fragments	Dehydrophytosphingosine;Dehydrophytosphingosine;4-hydroxy-8cis-sphingenine;6-hydroxysphingosine	0.61241	0.50813	0.46837	0.45682	0.45523	0.46135	FALSE				FALSE
2792	annotated	No Fragments	0	0.61081	0.52688	0.48247	0.46908	0.46521	0.47564	FALSE				FALSE
1739	annotated	No Fragments	0	0.61014	0.5875	0.55152	0.5374	0.53278	0.53167	FALSE				FALSE
1200	annotated	No Fragments	0	0.60906	0.53534	0.51217	0.52361	0.52619	0.52459	FALSE				FALSE
3269	annotated	No Fragments	0	0.60903	0.59963	0.56147	0.55247	0.59377	0.59198	FALSE				FALSE
2330	annotated	No Fragments	0	0.60835	0.61505	0.58186	0.59355	0.58937	0.61191	FALSE				FALSE
2576	annotated	Annotate in FrAnK	0	0.6079	0.51204	0.49853	0.5357	0.53245	0.53203	FALSE				FALSE
354	annotated	No Fragments	Sageone;2-Methoxyestrone;2-Methoxyestrone;2-Methoxyestrone;2-Hydroxy-3-methoxyestrone;4-Methoxyestrone;Ginsenoyne F;Testolactone;Testolactone;testolactone;Adrenosterone;Adrenosterone;19-Oxoandrost-4-ene-3,17-dione;19-Oxoandrost-4-ene-3,17-dione;3,17-dioxoandrost-4-en-19-al;3-Hydroxy-9,10-secoandrosta-1,3,5(10)-triene-9,17-dione;Prallethrin;9alpha-Hydroxyandrosta-1,4-diene-3,17-dione;11alpha-Hydro…	0.60664	1.5193	1.7858	1.7585	1.8032	1.8009	FALSE				FALSE
334	annotated	No Fragments	S-Seven	0.60428	0.50636	0.48194	0.4959	0.49207	0.49108	FALSE				FALSE
3616	annotated+fragment	2-Naphthalenesulfonic acid (C10H8O3S) Prob = 97.6600000000	1-Naphthalenesulfonic acid;2-Naphthalenesulfonic acid	0.60357	0.52764	0.48674	0.47992	0.4882	0.50954	TRUE				FALSE
3238	annotated	No Fragments	0	0.60347	0.69595	0.73831	0.75866	0.76965	0.76738	FALSE				FALSE
3398	annotated	No Fragments	Ethyl 10-undecenoate;1,1-Diethoxy-2,6-nonadiene;Methyl (E)-2-dodecenoate;10-Undecenyl acetate;4-(3-Hydroxybutyl)-3,3,5-trimethylcyclohexanone;Oxacyclotetradecan-2-one;Coniferan;2,6,10,10-Tetramethyl-1-oxaspiro[4.5]decan-6-ol;1-Ethylhexyl tiglate;Rhodinyl propionate;Citronellyl propionate;(±)-(E)-3-Methyl-4-decen-1-yl acetate;cis-11-Methyl-2-dodecenoic acid;8Z-Undecenyl acetate;9Z-Undecenyl acetat…	0.6021	0.50479	0.63104	0.64897	0.64677	0.64633	FALSE				FALSE
2323	annotated	No Fragments	Dibasic sodium phosphate	0.60205	0.51181	0.47184	0.47291	0.46885	0.47244	FALSE				FALSE
3445	annotated	No Fragments	0	0.60187	0.49594	0.48644	0.50931	0.52456	0.52298	FALSE				FALSE
3084	annotated	Annotate in FrAnK	0	0.6012	0.51737	0.48129	0.46705	0.46326	0.4733	FALSE				FALSE
2867	annotated	No Fragments	Sabadelin;Epoxymurin A;Epoxymurin-A;Epoxymurin B;Epomuricenin B;30-(-2-(O-2-hydroxy-ethane)-3-hydroxy-propane)-hopane	0.60075	0.4965	0.46762	0.46964	0.46581	0.46439	FALSE				FALSE
2786	annotated	No Fragments	0	0.59838	0.49341	0.46664	0.52546	0.53327	0.53474	FALSE				FALSE
2056	annotated	Annotate in FrAnK	0	0.59706	0.53994	0.54907	0.54264	0.54399	0.54731	FALSE				FALSE
517	annotated	No Fragments	(±)-2-Heptanol;xi-3-Heptanol;Heptan-3-ol;1-Heptanol;n-heptanol;Methyl hexyl ether;4S-Methylhexan-3R-ol;4S-Methylhexan-3S-ol; 3-Methylhexan-2-ol; 5-Methylhexan-3-ol;Heptan-2S-ol;Heptan-2R-ol;Heptan-4-ol	0.59675	0.54008	0.49734	0.5014	0.50954	0.50818	FALSE				FALSE
3497	annotated	No Fragments	Sabadelin;Epoxymurin A;Epoxymurin-A;Epoxymurin B;Epomuricenin B;30-(-2-(O-2-hydroxy-ethane)-3-hydroxy-propane)-hopane	0.59569	0.52606	0.51166	0.53902	0.54306	0.54141	FALSE				FALSE
3684	annotated	No Fragments	0	0.59507	0.50031	0.50991	0.52863	0.54902	0.54745	FALSE				FALSE
1836	annotated	No Fragments	0	0.59262	0.78141	1.3744	1.3619	1.3511	1.3472	FALSE				FALSE
2473	annotated	No Fragments	0	0.59187	1.1857	1.2681	1.3962	1.3902	1.392	FALSE				FALSE
3544	annotated	No Fragments	0	0.59183	0.5578	0.51046	0.55302	0.59088	0.59801	FALSE				FALSE
667	annotated	Annotate in FrAnK	GlcCer(d15:1/18:0)	0.59118	0.4903	0.75633	0.73407	0.72946	0.7278	FALSE				FALSE
1310	annotated	No Fragments	0	0.59116	0.82035	0.77881	0.7555	0.75312	0.75272	FALSE				FALSE
889	annotated	Annotate in FrAnK	3a,16-Dihydroxyandrostenone;16-Oxoandrostenediol;3a,16a-Dihydroxyandrostenone;3a,16b-Dihydroxyandrostenone;16a-Hydroxydehydroisoandrosterone;16alpha-Hydroxydehydroepiandrosterone;16alpha-Hydroxydehydroepiandrosterone;7b-Hydroxydehydroepiandrosterone;7b-Hydroxydehydroepiandrosterone;7a-Hydroxydehydroepiandrosterone;7alpha-Hydroxydehydroepiandrosterone;7a-Hydroxydehydroepiandrosterone;11-Ketoetioch…	0.5907	0.70993	0.65423	0.63776	0.63771	0.63838	FALSE				FALSE
559	annotated	Annotate in FrAnK	0	0.59065	0.50551	0.50462	0.52754	0.53337	0.53229	FALSE				FALSE
1357	annotated	No Fragments	Adenosine triphosphate;ATP;2-hydroxy-dATP;2-Hydroxy-dATP;dGTP;dGTP	0.59056	0.57737	0.55578	0.55289	0.54994	0.55134	FALSE				FALSE
2233	annotated	Annotate in FrAnK	0	0.58919	0.54653	1.1902	1.1889	1.1877	1.206	FALSE				FALSE
576	annotated	No Fragments	0	0.58814	0.48661	0.45213	0.43842	0.43827	0.43792	FALSE				FALSE
721	annotated	Annotate in FrAnK	Urea-1-carboxylate	0.58772	0.4879	0.45559	0.46507	0.48043	0.47923	FALSE				FALSE
3399	annotated	No Fragments	Hydroxyzine;Hydroxyzine	0.58687	0.4984	0.87883	1.1756	1.2865	1.3167	FALSE				FALSE
3595	annotated	No Fragments	0	0.58655	0.62817	1.26	1.2262	1.2237	1.2204	FALSE				FALSE
3724	annotated	No Fragments	0	0.58644	0.48294	0.44661	0.47205	0.49184	0.49069	FALSE				FALSE
1927	annotated	Annotate in FrAnK	Elaidic acid;(9E)-Octadecenoic acid;9-elaidic acid;Oleic acid;(9Z)-Octadecenoic acid;Oleic acid;Ethyl 9-hexadecenoate;Ethyl 9-hexadecenoate;(Z)-13-Octadecenoic acid;18:1(13E);Octadec-9-enoic Acid;7Z-octadecenoic acid;7Z-octadecenoic acid;13Z-octadecenoic acid;13Z-octadecenoic acid;Vaccenic acid;cis-vaccenic acid;(6Z)-Octadecenoic acid;6-octadecylenic acid;(11E)-Octadecenoic acid;trans-vaccenic ac…	0.58638	0.55241	1.6764	1.6285	1.6284	1.6238	FALSE				FALSE
273	annotated	No Fragments	0	0.58344	0.55456	0.58419	0.60559	0.60988	0.60802	FALSE				FALSE
234	annotated	Annotate in FrAnK	0	0.58228	0.48713	0.55387	0.55568	0.62631	0.62666	FALSE				FALSE
298	annotated	No Fragments	PE-NMe(18:1(9Z)/18:1(9Z));PE-NMe(18:1(9Z)/18:1(9Z));PE(22:2(13Z,16Z)/15:0);PE(22:2(13Z,16Z)/15:0);PE(15:0/22:2(13Z,16Z));PE(15:0/22:2(13Z,16Z));DG(20:3n9/0:0/22:4n6);DG(20:1n9/0:0/22:6n3);DG(20:2(11Z,14Z)/22:5(7Z,10Z,13Z,16Z,19Z)/0:0);DG(20:2(11Z,14Z)/22:5(7Z,10Z,13Z,16Z,19Z)/0:0)[iso2];DG(20:2(11Z,14Z)/22:5(4Z,7Z,10Z,13Z,16Z)/0:0);DG(20:1(11Z)/22:6(4Z,7Z,10Z,13Z,16Z,19Z)/0:0);DG(20:1(11Z)/22:6(4…	0.58158	0.47891	0.48506	0.47627	0.47904	0.47766	FALSE				FALSE
2957	annotated	No Fragments	0	0.58023	0.59992	0.54924	0.6121	0.69368	0.69647	FALSE				FALSE
3115	annotated	Annotate in FrAnK	6-Methylthiopurine 5'-monophosphate ribonucleotide;6-Methylthiopurine 5'-monophosphate ribonucleotide	0.57976	0.52599	1.8465	1.8147	1.8017	1.7965	FALSE				FALSE
2316	annotated	Annotate in FrAnK	0	0.57941	0.47832	0.46472	0.47553	0.47332	0.48284	FALSE				FALSE
1675	annotated	No Fragments	0	0.57697	0.4905	0.4879	0.51716	0.52756	0.52601	FALSE				FALSE
73	annotated	No Fragments	0	0.57635	0.87032	1.0459	1.0435	1.0383	1.0454	FALSE				FALSE
599	annotated	Annotate in FrAnK	Histidinyl-Glycine;Glycyl-Histidine;Metronidazole;Metronidazole	0.57513	0.482	0.44217	0.43625	0.4325	0.43156	FALSE				FALSE
3087	annotated	No Fragments	0	0.57457	0.5295	0.49115	0.50869	0.50439	0.51145	FALSE				FALSE
3692	annotated	No Fragments	0	0.57391	1.0503	1.5844	1.6147	1.6371	1.6322	FALSE				FALSE
2920	annotated	No Fragments	0	0.57241	0.48436	0.4721	0.49327	0.48917	0.49144	FALSE				FALSE
3319	annotated	No Fragments	0	0.57239	0.56119	0.51326	0.50098	0.49878	0.50183	FALSE				FALSE
294	annotated	Annotate in FrAnK	0	0.57206	0.48713	0.49204	0.48826	0.59812	0.59713	FALSE				FALSE
74	annotated	No Fragments	Maleic acid;Maleic acid;Fumaric acid;Fumarate;2-Aminomuconic acid;2-amino-muconic acid;4-(Hydroxymethyl)benzenediazonium(1+);5-Nitro-2-furfuryl methyl ether;2-Aminomuconate;Formylpyruvate;Clavam-2-carboxylate	0.57118	0.47858	0.7727	0.75257	0.81907	0.81659	FALSE				FALSE
2095	annotated	No Fragments	0	0.57057	0.48227	0.45531	0.46809	0.4663	0.46502	FALSE				FALSE
2096	annotated	No Fragments	0	0.57057	0.48227	0.45531	0.46809	0.4663	0.46502	FALSE				FALSE
1236	annotated	No Fragments	0	0.56893	0.59905	0.57268	0.55782	0.57955	0.57789	FALSE				FALSE
3344	annotated	No Fragments	0	0.56847	0.47319	0.46446	0.48847	0.49097	0.4895	FALSE				FALSE
1573	annotated	No Fragments	0	0.56846	0.47569	0.44988	0.46254	0.46078	0.46274	FALSE				FALSE
1210	annotated	No Fragments	0	0.56818	0.6204	0.6144	0.59849	0.60075	0.6419	FALSE				FALSE
1173	annotated	No Fragments	0	0.56788	0.48871	0.46761	0.46627	0.48382	0.48369	FALSE				FALSE
609	annotated	No Fragments	0	0.56764	0.47361	0.45455	0.47612	0.47262	0.49329	FALSE				FALSE
3690	annotated	No Fragments	Oleamide;Oleamide;Oleamide;Dodemorph;Elaidamide	0.56739	0.47945	0.45089	0.452	0.45666	0.45581	FALSE				FALSE
3345	annotated	No Fragments	0	0.5672	0.47192	0.46324	0.48814	0.49078	0.48932	FALSE				FALSE
868	annotated	No Fragments	Leucyl-Valine;Isoleucyl-Valine;Valyl-Isoleucine;Valyl-Leucine	0.56584	0.6183	0.57211	0.61077	0.62379	0.62189	FALSE				FALSE
3226	annotated	No Fragments	0	0.56256	0.49225	0.48117	0.4987	0.49443	0.49885	FALSE				FALSE
2818	annotated	No Fragments	dGDP;dGDP;Adenosine 3',5'-diphosphate;Adenosine 3',5'-bisphosphate;ADP;ADP;Adenosine 2',5'-bisphosphate	0.56142	0.67484	0.6291	0.64591	0.64037	0.6388	FALSE				FALSE
2324	annotated	No Fragments	0	0.55969	0.61424	0.58257	0.59898	0.59519	0.61648	FALSE				FALSE
3676	annotated	No Fragments	0	0.55967	0.46761	0.48107	0.51646	0.5382	0.53666	FALSE				FALSE
565	annotated	No Fragments	0	0.55947	0.48403	0.44335	0.48143	0.47733	0.48234	FALSE				FALSE
3114	annotated	No Fragments	Xanthylic acid;Xanthosine 5'-phosphate;5-formamido-1-(5-phospho-D-ribosyl)imidazole-4-carboxamide(2-)	0.55848	1.1604	1.0974	1.0952	1.1042	1.1009	FALSE				FALSE
3520	annotated	No Fragments	0	0.55825	0.46057	0.46161	0.51205	0.54185	0.54032	FALSE				FALSE
3012	annotated	No Fragments	Adenosine triphosphate;ATP;2-hydroxy-dATP;2-Hydroxy-dATP;dGTP;dGTP	0.55639	0.52014	0.52481	0.51332	0.51128	0.51335	FALSE				FALSE
1303	annotated	Annotate in FrAnK	Pyrrolidine;3-Buten-1-amine	0.5562	0.51044	0.47071	0.64126	0.64628	0.64432	FALSE				FALSE
753	annotated	No Fragments	Acetyl tributyl citrate;5S-HETE di-endoperoxide	0.55594	0.49701	0.47347	0.46671	0.46859	0.4674	FALSE				FALSE
2571	annotated	Annotate in FrAnK	0	0.55538	0.47937	0.47779	0.50179	0.49755	0.49703	FALSE				FALSE
2572	annotated	Annotate in FrAnK	0	0.55538	0.47937	0.47779	0.50179	0.49755	0.49703	FALSE				FALSE
539	annotated	Annotate in FrAnK	0	0.55485	0.46762	0.47014	0.49741	0.50115	0.49972	FALSE				FALSE
1550	annotated	No Fragments	0	0.55468	0.48869	0.52103	0.55744	0.55871	0.55702	FALSE				FALSE
1503	annotated	No Fragments	0	0.55359	1.0378	0.96851	0.94828	0.94019	0.9385	FALSE				FALSE
457	annotated	No Fragments	L-Glutamine;L-Glutamine;L-Serine;L-Serine;Alanyl-Glycine;Alanylglycine;Ureidoisobutyric acid;3-Ureidoisobutyrate;Protein serine;DL-Serine;2-Amino-3-hydroxypropanoic acid;D-Glutamine;D-Glutamine;D-Serine;D-Serine;Glutamine;Isoglutamine	0.55346	0.4834	0.72385	0.70346	0.70538	0.70428	FALSE				FALSE
183	annotated	No Fragments	0	0.55312	0.66765	0.67941	0.68594	0.68061	0.69489	FALSE				FALSE
2519	annotated	Annotate in FrAnK	0	0.55251	0.49542	0.61334	0.61897	0.74046	0.81774	FALSE				FALSE
2909	annotated	No Fragments	0	0.5524	0.45485	0.41822	0.41367	0.41107	0.41014	FALSE				FALSE
284	annotated	Annotate in FrAnK	PE(20:2(11Z,14Z)/16:0);PE(20:2(11Z,14Z)/16:0);PE(20:1(11Z)/16:1(9Z));PE(20:1(11Z)/16:1(9Z));PE(22:1(13Z)/14:1(9Z));PE(22:2(13Z,16Z)/14:0);PE(22:2(13Z,16Z)/14:0);PE(18:2(9Z,12Z)/18:0);PE(18:2(9Z,12Z)/18:0);PE(18:1(9Z)/18:1(11Z));PE(18:1(9Z)/18:1(9Z));PE(18:1(9Z)/18:1(9Z));PE(18:1(11Z)/18:1(11Z));PE(18:1(11Z)/18:1(9Z));SM(d18:0/16:0);PE(14:1(9Z)/22:1(13Z));PE(14:0/22:2(13Z,16Z));PE(14:0/22:2(13Z,16…	0.55132	0.49417	0.46036	0.44715	0.44344	0.44233	FALSE				FALSE
369	annotated	Annotate in FrAnK	3,5-Dimethoxytoluene;4-(Ethoxymethyl)phenol;1-(2-Furanyl)-1-pentanone;2,6,6-Trimethyl-2-cyclohexene-1,4-dione;4-Ethyl-2-methoxyphenol;2-(Ethoxymethyl)phenol;2-Isopropyl-1,4-benzenediol;3-(5-Methyl-2-furanyl)butanal;2-Propenyl 2,4-hexadienoate;2-Isopropoxyphenol;(Dimethoxymethyl)benzene;3-(4-Hydroxyphenyl)-1-propanol;3-Isopropylcatechol;2,6Z-Nonadien-4-olide	0.55119	0.45615	0.41718	0.411	0.4087	0.41214	FALSE				FALSE
716	annotated	No Fragments	Anandamide (20:l, n-9)	0.54903	0.65397	1.6931	1.6415	1.6275	1.6232	FALSE				FALSE
402	annotated	No Fragments	Rosoxacin;sulfamethoxazole hydroxylamine;Sulfamethoxazole N4-hydroxylamine;5-Hydroxysulfamethoxazole;Sulfadimethoxine;Sulfadoxine;Sulfadoxine	0.5486	0.75065	0.69126	0.80047	0.79359	0.79664	FALSE				FALSE
2662	annotated	Annotate in FrAnK	0	0.5484	0.48947	0.4961	0.51238	0.50866	0.51751	FALSE				FALSE
3397	annotated	No Fragments	(4E,8E,10E-d18:3)sphingosine	0.54773	0.45129	0.4184	0.41176	0.40868	0.40754	FALSE				FALSE
1057	annotated	No Fragments	Pyrrolidine;3-Buten-1-amine	0.54686	0.74407	0.70374	0.68327	0.7436	0.74926	FALSE				FALSE
1273	annotated	No Fragments	0	0.54572	0.57587	0.56378	0.54973	0.58072	0.57896	FALSE				FALSE
3383	annotated	No Fragments	0	0.54505	0.66842	0.67947	0.66083	0.66612	0.66892	FALSE				FALSE
1431	annotated	No Fragments	Fenclorim	0.54498	1.6907	1.5694	1.6314	1.6225	1.6182	FALSE				FALSE
192	annotated	Annotate in FrAnK	PE(20:2(11Z,14Z)/14:0);PE(20:2(11Z,14Z)/14:0);PE(20:1(11Z)/14:1(9Z));PE(20:1(11Z)/14:1(9Z));PE(18:2(9Z,12Z)/16:0);PE(18:2(9Z,12Z)/16:0);PE(18:1(9Z)/16:1(9Z));PE(18:1(9Z)/16:1(9Z));PE(18:1(11Z)/16:1(9Z));PE(14:1(9Z)/20:1(11Z));PE(14:1(9Z)/20:1(11Z));PE(14:0/20:2(11Z,14Z));PE(14:0/20:2(11Z,14Z));PE(16:0/18:2(9Z,12Z));PE(16:0/18:2(9Z,12Z));PE(16:1(9Z)/18:1(11Z));PE(16:1(9Z)/18:1(9Z));PE(16:1(9Z)/18:…	0.54447	0.53491	0.49364	0.47888	0.47675	0.47561	FALSE				FALSE
241	identified+fragment	N-Acetyl-DL-glutamic acid (C7H11NO5) Prob = 98.3900000000	Citramalic acid;Citramalate;3-Hydroxyglutaric acid;Glutarylglycine;D-2-Hydroxyglutaric acid;L-2-Hydroxyglutaric acid;(R)-2-Hydroxyglutarate;2-Hydroxyglutarate;2-Hydroxyglutarate;D-Xylono-1,5-lactone;D-Xylonolactone;Ribonolactone;N-Acetylglutamic acid;1-piperideine-2-carboxylate;1-piperideine-6-carboxylate;L-Arabinono-1,5-lactone;L-threo-3-Methylmalate;D-erythro-3-Methylmalate;D-threo-3-Methylmala…	0.54447	0.4552	1.2668	1.2411	1.2491	1.2457	TRUE				FALSE
3301	annotated	No Fragments	0	0.5431	0.46055	0.42736	0.44328	0.43997	0.44108	FALSE				FALSE
486	annotated	Annotate in FrAnK	11-Eicosenoic acid;Ethyl oleate;6,8-Icosanedione;5,7-Icosanedione;4,6-Icosanedione;Paullinic acid;13Z-eicosenoic acid;Eicosenoic acid;Icosenoic acid;cis-gondoic acid;9Z-eicosenoic acid;cis-gadoleic acid;Oleyl acetate;9-Octadecenyl acetate;Prostanoic acid;Prostanoic acid skeleton;(E)-3,7-Dimethyl-6-octenyl 3,7-dimethyl-2,6-octadienoate;9Z-Octadecenyl acetate;11Z-Octadecenyl acetate;13Z-Octadecenyl…	0.54148	0.76809	0.70736	0.807	0.81798	0.81564	FALSE				FALSE
1176	annotated	No Fragments	0	0.54122	0.46958	0.51776	0.58337	0.57852	0.57786	FALSE				FALSE
1094	annotated	No Fragments	0	0.54074	0.46592	0.45241	0.46385	0.47711	0.47591	FALSE				FALSE
2996	annotated	No Fragments	0	0.54004	0.4503	0.41217	0.39978	0.42284	0.42165	FALSE				FALSE
562	annotated	No Fragments	Sodium chloride	0.53979	0.4695	0.42939	0.45931	0.45631	0.46461	FALSE				FALSE
2296	annotated	No Fragments	Caproic acid;Hexanoic acid;Caproic acid;Isocaproic acid;Isocaproic acid;3-Methylbutyl formate;Isoamyl formate;3-Methyl-2-butenyl formate;3-Methylpentanoic acid;3-methyl valeric acid;Ethyl butyrate;Methyl (S)-2-Methylbutanoate;Pentyl formate;2,4,5-Trimethyl-1,3-dioxolane;Methyl 3-methylbutanoate;Propyl propionate;propyl propionate;Isopropyl propionate;(±)-2-Methylpentanoic acid;2-methyl valeric ac…	0.53925	0.5026	0.46563	0.45978	0.45716	0.45638	FALSE				FALSE
1128	annotated	No Fragments	0	0.53906	0.74461	0.90304	0.887	0.8836	0.88346	FALSE				FALSE
254	annotated	No Fragments	0	0.53857	0.47896	0.45977	0.46438	0.46856	0.46781	FALSE				FALSE
203	annotated	Annotate in FrAnK	0	0.53801	0.48004	0.48204	0.49898	0.50835	0.50682	FALSE				FALSE
651	annotated	Annotate in FrAnK	5-Butyltetrahydro-2-oxo-3-furancarboxylic acid;5-(2-Methylpropyl)tetrahydro-2-oxo-3-furancarboxylic acid;cis-2-Carboxycyclohexyl-acetic acid	0.53747	0.44412	0.40897	0.40657	0.40838	0.40762	FALSE				FALSE
1741	annotated	No Fragments	0	0.53691	1.4772	1.3514	1.3136	1.3024	1.2986	FALSE				FALSE
2325	annotated	Annotate in FrAnK	0	0.53346	0.54612	0.51298	0.52593	0.52194	0.53309	FALSE				FALSE
2213	annotated	No Fragments	0	0.53319	0.69226	0.6574	0.67481	0.66998	0.68107	FALSE				FALSE
2186	annotated	Annotate in FrAnK	(R)-3-Hydroxy-tetradecanoic acid;3R-hydroxy-tetradecanoic acid;Ethyl 3-hydroxydodecanoate;3-hydroxytetradecanoic acid;3-hydroxy-tetradecanoic acid;2-Hydroxymyristic acid;3-(L-Menthoxy)-2-methylpropane-1,2-diol;2S-Hydroxytetradecanoic acid;alpha-hydroxy myristic acid;omega-hydroxy myristic acid;6-hydroxy-tetradecanoic acid;5-hydroxy-tetradecanoic acid;11-hydroxy-tetradecanoic acid;10-hydroxy-tetra…	0.53068	1.0096	1.7502	1.7115	1.7034	1.6994	FALSE				FALSE
333	annotated	No Fragments	0	0.53045	0.46548	0.50116	0.56548	0.56162	0.56006	FALSE				FALSE
1407	annotated	No Fragments	0	0.53045	0.46548	0.50116	0.56548	0.56162	0.56006	FALSE				FALSE
1225	annotated	No Fragments	0	0.53028	0.48969	0.4497	0.47722	0.50358	0.50347	FALSE				FALSE
3366	annotated	No Fragments	0	0.52626	0.5641	0.52071	0.53354	0.53195	0.53827	FALSE				FALSE
2598	annotated	Annotate in FrAnK	0	0.52515	0.45807	0.41996	0.41127	0.43566	0.43434	FALSE				FALSE
2945	annotated	Annotate in FrAnK	Sulfoacetate	0.52404	0.43179	0.39501	0.38507	0.38184	0.3807	FALSE				FALSE
661	annotated	No Fragments	0	0.52365	0.48202	0.46072	0.47388	0.4758	0.47436	FALSE				FALSE
876	annotated	No Fragments	3-Dehydroxycarnitine;2-amino-heptanoic acid;2R-aminoheptanoic acid;2S-aminoheptanoic acid	0.52364	0.47605	0.44306	0.44193	0.44183	0.44052	FALSE				FALSE
1400	annotated	No Fragments	0	0.52248	0.43235	0.39643	0.39683	0.40235	0.40114	FALSE				FALSE
1585	annotated	No Fragments	0	0.52191	0.43301	0.42145	0.4203	0.41688	0.41607	FALSE				FALSE
1298	annotated	No Fragments	0	0.52105	0.62989	0.97428	0.95166	0.97889	0.97701	FALSE				FALSE
3161	annotated	No Fragments	0	0.5208	0.70952	1.4158	1.3794	1.3677	1.3648	FALSE				FALSE
1611	annotated	No Fragments	Biuret;Hyponitrite;Methylnitrosourea	0.51736	0.51512	0.59516	0.64846	0.64605	0.64502	FALSE				FALSE
540	annotated	No Fragments	0	0.51631	0.43326	0.43771	0.46713	0.4723	0.47087	FALSE				FALSE
1277	annotated	Annotate in FrAnK	Ureidosuccinic acid;N-Carbamoyl-L-aspartate;L-3-Amino-2-(oxalylamino)propanoic acid;L-2-Amino-3-(oxalylamino)propanoic acid;3-(Carboxycarbonylamino)-L-alanine	0.51512	0.48338	0.58149	0.6581	0.65418	0.65394	FALSE				FALSE
1101	annotated	No Fragments	Propionylcarnitine;O-Propanoylcarnitine;O-propanoyl-carnitine;O-propanoyl-carnitine;Metaldehyde;L-Cladinose;6,8-dihydroxy-octanoic acid	0.5144	0.5536	0.51932	0.50539	0.5028	0.5077	FALSE				FALSE
1389	annotated	No Fragments	3a,16-Dihydroxyandrostenone;16-Oxoandrostenediol;3a,16a-Dihydroxyandrostenone;3a,16b-Dihydroxyandrostenone;16a-Hydroxydehydroisoandrosterone;16alpha-Hydroxydehydroepiandrosterone;16alpha-Hydroxydehydroepiandrosterone;7b-Hydroxydehydroepiandrosterone;7b-Hydroxydehydroepiandrosterone;7a-Hydroxydehydroepiandrosterone;7alpha-Hydroxydehydroepiandrosterone;7a-Hydroxydehydroepiandrosterone;11-Ketoetioch…	0.51385	0.50095	0.48367	0.49373	0.49075	0.48954	FALSE				FALSE
332	annotated	No Fragments	0	0.51343	0.46137	0.44886	0.44737	0.44418	0.45628	FALSE				FALSE
2585	annotated	No Fragments	0	0.51324	0.46531	0.48657	0.55231	0.54776	0.5462	FALSE				FALSE
2049	annotated	Annotate in FrAnK	0	0.51287	0.44048	0.40537	0.39546	0.39215	0.39108	FALSE				FALSE
36	annotated	No Fragments	0	0.5128	0.46738	0.4281	0.51443	0.51125	0.52599	FALSE				FALSE
708	annotated	No Fragments	0	0.51267	0.44549	0.41769	0.41431	0.41145	0.41726	FALSE				FALSE
542	annotated	No Fragments	Spermidine;Spermidine	0.51243	0.90765	1.4199	1.3829	1.4903	1.4911	FALSE				FALSE
2365	annotated	No Fragments	0	0.51167	0.51028	0.48086	0.47945	0.47698	0.47565	FALSE				FALSE
2851	annotated	No Fragments	0	0.51063	0.62776	0.66736	0.66618	0.68855	0.68647	FALSE				FALSE
2908	annotated	No Fragments	N-Undecylbenzenesulfonic acid	0.51059	0.4207	0.39776	0.39205	0.39252	0.39246	FALSE				FALSE
2570	annotated	No Fragments	0	0.50902	0.44181	0.44817	0.48018	0.47606	0.4781	FALSE				FALSE
2504	annotated	No Fragments	Cyclic ADP-ribose;GW 4064	0.50885	0.834	0.76652	0.79941	0.79328	0.79366	FALSE				FALSE
2929	annotated	Annotate in FrAnK	Maclurin 3-C-(2''-galloyl-6''-p-hydroxybenzoyl-glucoside);Maclurin 3-C-(2''-p-hydroxybenzoyl-6''-galloyl-glucoside)	0.50824	0.50088	0.49189	0.49082	0.56465	0.57088	FALSE				FALSE
1606	annotated	No Fragments	0	0.50805	0.41988	0.38403	0.37276	0.37877	0.37918	FALSE				FALSE
2211	annotated	No Fragments	0	0.50684	0.49509	0.46509	0.51594	0.51197	0.52843	FALSE				FALSE
1321	annotated	Annotate in FrAnK	0	0.50591	0.46529	0.5243	0.56708	0.57536	0.57489	FALSE				FALSE
3324	annotated	No Fragments	0	0.5045	0.58055	0.68681	0.67012	0.66613	0.66505	FALSE				FALSE
287	annotated	Annotate in FrAnK	PE(20:2(11Z,14Z)/15:0);PE(20:2(11Z,14Z)/15:0);PE(15:0/20:2(11Z,14Z));PE(15:0/20:2(11Z,14Z));DG(18:1n7/0:0/22:6n3);DG(18:1(11Z)/22:6(4Z,7Z,10Z,13Z,16Z,19Z)/0:0);DG(18:3(9Z,12Z,15Z)/22:4(7Z,10Z,13Z,16Z)/0:0);DG(18:3(9Z,12Z,15Z)/22:4(7Z,10Z,13Z,16Z)/0:0)[iso2];DG(18:1(9Z)/22:6(4Z,7Z,10Z,13Z,16Z,19Z)/0:0);DG(18:1(9Z)/22:6(4Z,7Z,10Z,13Z,16Z,19Z)/0:0)[iso2];DG(18:2(9Z,12Z)/22:5(7Z,10Z,13Z,16Z,19Z)/0:0)…	0.50339	0.41756	0.42354	0.41065	0.41173	0.4107	FALSE				FALSE
2948	annotated	No Fragments	0	0.50278	0.4365	0.4216	0.41016	0.40712	0.40647	FALSE				FALSE
43	annotated	Annotate in FrAnK	0	0.50255	0.55034	0.53386	0.52118	0.51753	0.52057	FALSE				FALSE
3569	annotated	No Fragments	0	0.50206	0.4232	0.38841	0.39333	0.39092	0.39237	FALSE				FALSE
1592	annotated	Annotate in FrAnK	L-2-Amino-3-(1-pyrazolyl)propanoic acid;Dihydrouracil;5,6-Dihydrouracil;L-Histidine;L-Histidine;L-3-Cyanoalanine;3-Cyano-L-alanine;N-Methylhydantoin;N-Methylhydantoin;D-Histidine;Muscimol;Histidine;2,5-Dioxopiperazine;3-(Pyrazol-1-yl)-L-alanine	0.5014	0.50241	0.50359	0.49364	0.49114	0.49173	FALSE				FALSE
1529	annotated	No Fragments	2-Pentanone;Pentan-2-one;pentan-2-one;2-Methyl-2-buten-1-ol;Isoprenyl alcohol;xi-3-Methyl-3-buten-2-ol;1-(1-Pyrrolidinyl)-2-propanone;3-Methyl-3-buten-1-ol;3-Methyl-3-buten-1-ol;Prenol;Prenol;3-Methyl-2-buten-1-ol;Nor-psi-tropine;1-Penten-3-ol;(E)-2-Penten-1-ol;2Z-Penten-1-ol;Pentanal;Pentanal;Iso-Valeraldehyde;3-Methylbutanal;(S)-2-Methylbutanal;(±)-2-Methylbutanal;2-Methylbutanal;N-Cyclohexylfo…	0.50096	0.42177	0.40945	0.43383	0.44304	0.44205	FALSE				FALSE
62	identified+fragment	Valine (C5H11NO2) Prob = 82.9300000000	L-Valine;L-Valine;L-Valine;Betaine;Betaine;Propylene glycol;Propane-1,2-diol;Vaporole;Amyl nitrite;Amyl Nitrite;N-Methyl-a-aminoisobutyric acid;(S)-Propane-1,2-diol;(S)-Propane-1,2-diol;Norvaline;D-Norvaline;5-Aminopentanoic acid;5-Aminopentanoate;5-amino-pentanoic acid;D-Valine;(R)-Propane-1,2-diol;L-Norvaline;2S-amino-pentanoic acid;4-Methylaminobutyrate;2-Amino-2-methylbutanoate;Propane-1,3-di…	0.50037	0.42529	0.64265	0.62532	0.64376	0.64184	TRUE				FALSE
199	annotated	No Fragments	0	0.50008	0.46299	0.42989	0.41874	0.41745	0.41652	FALSE				FALSE
2390	annotated+fragment	N-ACETYL-DL-SERINE (C5H9NO4) Prob = 97.9300000000	L-Glutamic acid;L-Glutamate;DL-Glutamate;DL-Glutamate;N-Acetylserine;N-Methyl-D-aspartic acid;N-Methyl-D-aspartic acid;L-4-Hydroxyglutamate semialdehyde;L-4-Hydroxyglutamate semialdehyde;3-(Carboxymethylamino)propanoic acid;N-lactoyl-Glycine;D-Glutamic acid;D-Glutamate;O-Acetylserine;O-Acetyl-L-serine;3-Aminopentanedioate;N-(Carboxymethyl)-D-alanine;L-threo-3-Methylaspartate;2-Oxo-4-hydroxy-5-ami…	0.49662	0.60478	0.94317	0.92842	0.97973	0.97675	TRUE				FALSE
1030	annotated	Annotate in FrAnK	(Z)-1,3-Octadiene;4-Vinylcyclohexene	0.49638	0.41153	0.37668	0.36634	0.36667	0.36557	FALSE				FALSE
2170	annotated	Annotate in FrAnK	0	0.49609	0.83583	1.2631	1.2379	1.2311	1.2288	FALSE				FALSE
1301	annotated	No Fragments	Sebacic acid;Sebacic acid;Sebacic acid;2-Ethylsuberic acid;3-Methylazelaic acid;Heptylmalonic acid;Oxalic acid dibutyl ester;Tiglylcarnitine;R-2-Hydroxy-3-methylbutanoic acid 3-Methylbutanoyl;N-lactoyl-Isoeucine;Candicine;Diethyl adipate;Dimethyl suberate;2,6-Dimethyl-1,8-octanedioic acid	0.49574	0.5125	0.53456	0.52008	0.51659	0.51607	FALSE				FALSE
3298	annotated	No Fragments	0	0.49569	0.76441	0.7165	0.84314	0.83594	0.89194	FALSE				FALSE
1270	annotated	No Fragments	0	0.49388	0.48674	0.46244	0.46002	0.51789	0.51657	FALSE				FALSE
1271	annotated	No Fragments	0	0.49388	0.48674	0.46244	0.46002	0.51789	0.51657	FALSE				FALSE
1581	annotated	No Fragments	0	0.49371	0.40774	0.37314	0.36229	0.36322	0.36217	FALSE				FALSE
841	annotated	No Fragments	Putrescine;Putrescine;1,2-Diethylhydrazine	0.49197	0.4728	0.47873	0.67444	0.68018	0.68467	FALSE				FALSE
2802	annotated	No Fragments	0	0.49169	0.40572	0.37533	0.36609	0.36642	0.36642	FALSE				FALSE
2933	annotated	Annotate in FrAnK	0	0.49121	0.424	0.38949	0.41037	0.42005	0.42098	FALSE				FALSE
1049	annotated	No Fragments	0	0.49071	0.43175	0.47936	0.47343	0.48921	0.52825	FALSE				FALSE
2661	identified	No Fragments	L-Serine;L-Serine;L-Serine;Protein serine;DL-Serine;2-Amino-3-hydroxypropanoic acid;D-Serine;D-Serine	0.48767	0.70714	0.73133	0.74182	0.7356	0.73756	TRUE				FALSE
2801	annotated	No Fragments	Orcein	0.48697	0.40602	0.37136	0.38079	0.37763	0.377	FALSE				FALSE
1026	annotated	No Fragments	0	0.48624	0.4965	0.45694	0.45369	0.45551	0.45437	FALSE				FALSE
1087	annotated	Annotate in FrAnK	Stearic acid(d3)	0.48573	0.4622	0.43178	0.42147	0.42329	0.422	FALSE				FALSE
1399	annotated	No Fragments	0	0.48423	0.40336	0.37057	0.37023	0.37632	0.37525	FALSE				FALSE
1874	annotated	No Fragments	0	0.48395	0.4012	0.69996	0.98422	1.1454	1.1485	FALSE				FALSE
3369	annotated	No Fragments	Palmitoleoyl Ethanolamide;Palmitoleoyl-EA;3-Ketosphingosine;3-ketosphingosine;Cassine;Spiroxamine;4E,14Z-Sphingadiene;(4E,8Z,d18:2) sphingosine;(4E,8E,d18:2) sphingosine;Lepadin D;2S-amino-octadeca-4E,6E-diene-1,3R-diol	0.48338	0.41785	0.39307	0.41116	0.41072	0.40983	FALSE				FALSE
1458	annotated	No Fragments	L-Carnitine;L-Carnitine;Isoleucyl-Alanine;Leucyl-Alanine;Alanyl-Isoleucine;Alanyl-Leucine;Malonyl-Carnitin;(S)-Carnitine	0.48231	0.40053	0.44015	0.42872	0.43767	0.4423	FALSE				FALSE
3689	annotated	No Fragments	0	0.48229	0.39723	0.37355	0.41959	0.43024	0.42994	FALSE				FALSE
2855	annotated	No Fragments	0	0.48217	0.60051	1.8275	1.7942	1.8227	1.8194	FALSE				FALSE
72	annotated	Annotate in FrAnK	N-Acetyl-L-aspartic acid;N-Acetyl-L-aspartate;Malic acid;Malate;L-Malic acid;(S)-Malate;2-Amino-3-oxoadipate;2-Amino-3-oxoadipate;2-amino-3-oxo-hexanedioic acid;D-N-(Carboxyacetyl)alanine;D-Malic acid;(R)-Malate;N-Formyl-L-glutamic acid;N-Formyl-L-glutamate;Velcorin;3-Dehydro-L-threonate	0.4819	0.40298	0.45576	0.44421	0.46051	0.46503	FALSE				FALSE
360	annotated	No Fragments	0	0.4814	0.4005	0.36735	0.36199	0.35965	0.35866	FALSE				FALSE
2329	annotated	No Fragments	0	0.48123	0.41695	0.38309	0.39394	0.39104	0.39591	FALSE				FALSE
548	annotated	Annotate in FrAnK	(R)-3-Hydroxy-hexadecanoic acid;3R-hydroxypalmitic acid;(R)-2-Hydroxyhexadecanoic acid;2-hydroxy palmitic acid;3-hydroxyhexadecanoic acid;3-hydroxy-hexadecanoic acid;Palmitoylglycine;N-palmitoyl glycine;16-Hydroxypalmitate;Juniperic acid;(+)-Prosopinine;9-methoxy-pentadecanoic acid;7R-hydroxy-hexadecanoic acid;11-hydroxy palmitic acid;4-hydroxy palmitic acid;14-hydroxy palmitic acid;15-hydroxy-he…	0.47867	0.41166	0.37816	0.37153	0.36937	0.36849	FALSE				FALSE
516	annotated	No Fragments	0	0.47833	0.46242	0.45771	0.45837	0.45575	0.45476	FALSE				FALSE
3742	annotated	No Fragments	0	0.47799	0.42635	0.4976	0.60044	0.59884	0.5977	FALSE				FALSE
2655	annotated	Annotate in FrAnK	0	0.47696	0.49941	1.518	1.4965	1.4837	1.4793	FALSE				FALSE
2173	annotated	No Fragments	0	0.47652	0.51544	0.48662	0.47544	0.49257	0.49142	FALSE				FALSE
3518	annotated	No Fragments	0	0.47535	0.4967	0.52471	0.52293	0.52661	0.53113	FALSE				FALSE
357	annotated	No Fragments	0	0.47453	0.45678	0.45978	0.46616	0.47134	0.47075	FALSE				FALSE
3184	annotated	No Fragments	0	0.47404	0.41152	0.38356	0.37202	0.36922	0.36836	FALSE				FALSE
2533	annotated	Annotate in FrAnK	Methylphosphate;Hydroxymethylphosphonate	0.47377	0.39094	0.44583	0.44865	0.46153	0.47396	FALSE				FALSE
350	identified	No Fragments	L-Lysine;D-Lysine;L-Lysine;L-Lysine;Diethanolamine;Diethanolamine;(3S,5S)-3,5-Diaminohexanoate;(3S,5S)-3,5-Diaminohexanoate;(3S)-3,6-Diaminohexanoate;(3S)-3,6-Diaminohexanoate;2,5-Diaminohexanoate;(2R,3R)-3-Methylornithine;D-Lysine;2-Amino-2-methyl-1,3-propandiol;Lysine	0.47338	0.38996	0.53959	0.53528	0.55215	0.5524	TRUE				FALSE
610	annotated	Annotate in FrAnK	7-Nonene-3,5-diyn-1-ol;Chavicol;Chavicol;Indan-1-ol;Indan-1-ol;m-Methylacetophenone;(Z)-4-(1-Propenyl)phenol;Cinnamyl alcohol;trans-Cinnamyl alcohol;Cinnamyl alcohol;(4-Methylphenyl)acetaldehyde;4-Ethylbenzaldehyde;2,4-Dimethylbenzaldehyde;o-Vinylanisole;2-Phenylpropanal;3-Phenylpropanal;4'-Methylacetophenone;1-Phenyl-1-propanone;Isochavicol;Phenylacetone	0.47331	0.39726	0.36634	0.35557	0.37531	0.37507	FALSE				FALSE
533	annotated	No Fragments	3-hydroxyundecanoic acid;3-hydroxy-undecanoic acid;N-Undecanoylglycine;3-Hydroxynonyl acetate;omega-hydroxy hendecanoic acid;2-hydroxy hendecanoic acid;10-hydroxy-undecanoic acid;4-hydroxy-undecanoic acid;3S-hydroxy-undecanoic acid	0.47289	0.45822	0.50241	0.48723	0.48846	0.48713	FALSE				FALSE
2819	annotated	Annotate in FrAnK	Glyceric acid;D-Glycerate;D-2,3-Dihydroxypropanoic acid;L-Glyceric acid	0.47272	0.39029	0.40634	0.42012	0.44246	0.44478	FALSE				FALSE
629	annotated	Annotate in FrAnK	0	0.47106	0.43416	0.44356	0.43967	0.43689	0.4373	FALSE				FALSE
683	annotated	No Fragments	Antimony	0.47093	0.38816	0.36484	0.41003	0.40966	0.41106	FALSE				FALSE
642	annotated	Annotate in FrAnK	0	0.46966	0.53204	0.57444	0.60599	0.60298	0.60407	FALSE				FALSE
664	annotated	Annotate in FrAnK	0	0.4688	0.39284	0.35968	0.34987	0.36539	0.37823	FALSE				FALSE
42	annotated	No Fragments	0	0.46818	0.43195	0.39776	0.45399	0.45102	0.46314	FALSE				FALSE
2729	annotated	No Fragments	4-Dodecylbenzenesulfonic Acid;2-Dodecylbenzenesulfonic acid	0.46808	0.39499	0.36786	0.37151	0.3716	0.3705	FALSE				FALSE
1473	annotated	No Fragments	Androstanedione;5alpha-Androstane-3,17-dione;5alpha-androstane-3,17-dione;Epitestosterone;Epitestosterone;Dehydroepiandrosterone;Testosterone;Testosterone;Testosterone;4-Dihydroboldenone;Sphingosine 1-phosphate (d16:1-P);C16 Sphingosine-1-phosphate;Dehydroandrosterone;Dehydroandrosterone;alpha-Amylcinnamyl isovalerate;15-dehydro-prostaglandin E1(1-);Palmitoylglycine;N-palmitoyl glycine;Etiocholan…	0.46744	0.65012	0.60232	0.60126	0.59993	0.59988	FALSE				FALSE
893	annotated	No Fragments	Deacetylcolchicine	0.46571	0.88378	0.82026	0.83133	0.82612	0.82379	FALSE				FALSE
2513	annotated	Annotate in FrAnK	0	0.46528	0.41961	0.38391	0.37288	0.37144	0.37091	FALSE				FALSE
2176	annotated	No Fragments	0	0.46493	0.45765	0.49597	0.48869	0.48998	0.48881	FALSE				FALSE
600	annotated	No Fragments	PC(O-16:0/18:2(9Z,12Z));PC(O-16:0/18:2(9Z,12Z));PC(P-18:1(11Z)/16:0);PC(P-18:0/16:1(9Z));PC(P-18:0/16:1(9Z));PC(P-16:0/18:1(11Z));PC(P-16:0/18:1(11Z));PC(P-16:0/18:1(9Z));PC(P-16:0/18:1(9Z));PC(P-18:1(9Z)/16:0);PC(P-18:1(9Z)/16:0);PC(16:1(9Z)/P-18:0);PC(18:1(11Z)/P-16:0);PC(18:1(9Z)/P-16:0);PC(16:0/P-18:1(9Z));PC(16:0/P-18:1(11Z));PC(16:1(9Z)/P-18:0);PC(16:0/P-18:1(11Z));PC(16:0/P-18:1(9Z));PC(18…	0.4645	0.43801	0.41529	0.40434	0.40216	0.40107	FALSE				FALSE
2183	annotated	No Fragments	0	0.46436	0.3911	0.52196	0.50634	0.51405	0.51379	FALSE				FALSE
1634	annotated	No Fragments	0	0.46432	0.41221	0.37736	0.48082	0.49832	0.49916	FALSE				FALSE
3362	annotated+fragment	2-Deoxyribose 5'-phosphate (C5H11O7P) Prob = 98.9800000000	Deoxyribose 5-monophosphate;5-Deoxyribose-1-phosphate;5-Deoxyribose-1-phosphate;Deoxyribose 1-phosphate;Deoxyribose 5-phosphate;1-Deoxy-D-xylulose 5-phosphate;1-Deoxy-D-xylulose 5-phosphate;2-Deoxy-D-ribose 5-phosphate;2-Deoxy-D-ribose 1-phosphate	0.46393	0.64609	0.99753	0.97899	0.99427	1.002	TRUE				FALSE
376	annotated	No Fragments	0	0.46384	0.38234	0.34968	0.35032	0.35517	0.35431	FALSE				FALSE
3626	annotated	No Fragments	0	0.46361	0.39789	0.37267	0.37226	0.3731	0.37202	FALSE				FALSE
646	annotated	Annotate in FrAnK	7-Nonene-3,5-diyn-1-ol;Chavicol;Chavicol;Indan-1-ol;Indan-1-ol;m-Methylacetophenone;(Z)-4-(1-Propenyl)phenol;Cinnamyl alcohol;trans-Cinnamyl alcohol;Cinnamyl alcohol;(4-Methylphenyl)acetaldehyde;4-Ethylbenzaldehyde;2,4-Dimethylbenzaldehyde;o-Vinylanisole;2-Phenylpropanal;3-Phenylpropanal;4'-Methylacetophenone;1-Phenyl-1-propanone;Isochavicol;Phenylacetone	0.46337	0.38237	0.34975	0.33999	0.34776	0.34681	FALSE				FALSE
568	annotated	No Fragments	0	0.46264	0.43569	0.39977	0.46089	0.45954	0.49389	FALSE				FALSE
878	annotated	No Fragments	0	0.4623	0.41415	0.43075	0.48159	0.47851	0.47804	FALSE				FALSE
3609	annotated	No Fragments	0	0.46212	0.39293	0.36269	0.37947	0.39963	0.39841	FALSE				FALSE
2048	annotated	Annotate in FrAnK	0	0.46183	0.38189	0.35059	0.3473	0.34431	0.34338	FALSE				FALSE
1198	annotated	No Fragments	0	0.46038	0.47759	0.43832	0.44712	0.48439	0.48675	FALSE				FALSE
2574	annotated	Annotate in FrAnK	0	0.46012	0.43806	0.50409	0.5984	0.59495	0.59345	FALSE				FALSE
2575	annotated	Annotate in FrAnK	0	0.46012	0.43806	0.50409	0.5984	0.59495	0.59345	FALSE				FALSE
949	annotated	Annotate in FrAnK	0	0.45933	0.70724	0.64847	0.64908	0.64627	0.64693	FALSE				FALSE
2542	annotated	No Fragments	0	0.45832	0.3819	0.36113	0.35602	0.35354	0.3534	FALSE				FALSE
2965	annotated	Annotate in FrAnK	0	0.45748	0.37674	0.36243	0.41045	0.40924	0.41742	FALSE				FALSE
1268	annotated	No Fragments	0	0.45731	0.75926	1.0019	1.002	1.0882	1.1105	FALSE				FALSE
3363	annotated	No Fragments	Orcein	0.45612	0.40982	0.39945	0.44474	0.44259	0.44138	FALSE				FALSE
526	annotated	No Fragments	0	0.45547	0.45224	0.43211	0.41933	0.42192	0.42199	FALSE				FALSE
896	annotated	No Fragments	1-Piperidinecarboxaldehyde;2,5-Dihydro-2,4,5-trimethyloxazole;Epsilon-caprolactam;epsilon-Caprolactam;2-Acetylpyrrolidine	0.45515	0.60387	0.63392	0.63263	0.62724	0.62568	FALSE				FALSE
2478	annotated	No Fragments	0	0.45427	0.39537	0.37131	0.36002	0.35866	0.38673	FALSE				FALSE
2479	annotated	No Fragments	0	0.45427	0.39537	0.37131	0.36002	0.35866	0.38673	FALSE				FALSE
601	annotated	No Fragments	PE(20:2(11Z,14Z)/15:0);PE(20:2(11Z,14Z)/15:0);PE(15:0/20:2(11Z,14Z));PE(15:0/20:2(11Z,14Z));DG(18:1n7/0:0/22:6n3);DG(18:1(11Z)/22:6(4Z,7Z,10Z,13Z,16Z,19Z)/0:0);DG(18:3(9Z,12Z,15Z)/22:4(7Z,10Z,13Z,16Z)/0:0);DG(18:3(9Z,12Z,15Z)/22:4(7Z,10Z,13Z,16Z)/0:0)[iso2];DG(18:1(9Z)/22:6(4Z,7Z,10Z,13Z,16Z,19Z)/0:0);DG(18:1(9Z)/22:6(4Z,7Z,10Z,13Z,16Z,19Z)/0:0)[iso2];DG(18:2(9Z,12Z)/22:5(7Z,10Z,13Z,16Z,19Z)/0:0)…	0.45375	0.41376	0.41332	0.40581	0.403	0.40188	FALSE				FALSE
519	annotated	No Fragments	Ethyl (±)-3-methylpentanoate;Heptyl formate;Caprylic acid;Octanoic acid;Caprylic acid;2-Methylpropyl butanoate;3-Methylbutyl propanoate;3-Methylbutyl propionate;3-Phenyl-4-pentenal;2-Phenyl-4-pentenal;Valproic acid;Valproic acid;Valproic acid;(±)-5-Hydroxy-4-octanone;Butyl butyrate;butryl butyrate;Isobutyl isobutyrate;2-Methylpropyl 2-methylpropionate;Butyl isobutyrate;Isopropyl 2-methylbutanoate…	0.45276	0.39239	0.37061	0.3663	0.38656	0.38895	FALSE				FALSE
291	annotated	No Fragments	0	0.45256	0.45515	0.41718	0.40789	0.41393	0.41356	FALSE				FALSE
1481	annotated	No Fragments	2-(1,2-Diamino-1-propenyl)phenol;2-Acetyl-1-methylpyrrole;p-Anisidine;para-Anisidine;1-Ethyl-1H-pyrrole-2-carboxaldehyde;Kynuramine;2-Propionylpyrrole;4-Hydroxybenzylamine;ortho-Anisidine;Fenuron	0.45235	0.42689	0.67085	0.66033	0.6631	0.66132	FALSE				FALSE
2234	annotated	Annotate in FrAnK	0	0.45116	0.38136	1.3848	1.3681	1.3633	1.3657	FALSE				FALSE
2251	identified	Annotate in FrAnK	Phenylpyruvic acid;Phenylpyruvate;Phenylpyruvate;m-Coumaric acid;trans-3-Hydroxycinnamate;cis-p-Coumaric acid;cis-p-Coumarate;2-Hydroxycinnamic acid;trans-2-Hydroxycinnamate;Enol-phenylpyruvate;2-Hydroxy-3-phenylpropenoate;4-Hydroxycinnamic acid;4-Coumarate;Coumaric acid;cis-2-Hydroxycinnamate;Methyl Phenylglyoxalate;Caffeic aldehyde;3-Oxo-3-phenylpropanoate;9-hydroxy-7Z-Nonene-3,5-diynoic acid;9…	0.45104	0.52131	0.48881	0.48916	0.48527	0.49302	TRUE				FALSE
190	annotated	Annotate in FrAnK	0	0.45083	0.40252	0.45123	0.46454	0.46581	0.46489	FALSE				FALSE
1272	annotated	No Fragments	0	0.44994	0.6036	0.60622	0.58848	0.61089	0.60907	FALSE				FALSE
904	annotated	Annotate in FrAnK	Methylimidazole acetaldehyde;Methylimidazole acetaldehyde;2-Methoxy-6-methylpyrazine;2-Methoxy-5-methylpyrazine;2-Methoxy-3-methylpyrazine;1-(1-Oxopropyl)-1H-imidazole	0.4489	0.36981	0.33891	0.33904	0.33623	0.3364	FALSE				FALSE
1652	annotated	No Fragments	7-Nonene-3,5-diyn-1-ol;Chavicol;Chavicol;Indan-1-ol;Indan-1-ol;m-Methylacetophenone;(Z)-4-(1-Propenyl)phenol;Cinnamyl alcohol;trans-Cinnamyl alcohol;Cinnamyl alcohol;(4-Methylphenyl)acetaldehyde;4-Ethylbenzaldehyde;2,4-Dimethylbenzaldehyde;o-Vinylanisole;2-Phenylpropanal;3-Phenylpropanal;4'-Methylacetophenone;1-Phenyl-1-propanone;Isochavicol;Phenylacetone	0.44774	0.43362	0.42489	0.41227	0.4159	0.41566	FALSE				FALSE
641	annotated	Annotate in FrAnK	0	0.44737	0.37342	0.34384	0.40612	0.41391	0.41564	FALSE				FALSE
3314	annotated	Annotate in FrAnK	N-Decanoylglycine	0.44719	0.47196	0.48479	0.48483	0.51183	0.5112	FALSE				FALSE
1156	annotated	No Fragments	0	0.44689	0.38045	0.35275	0.342	0.39872	0.40192	FALSE				FALSE
2127	annotated	Annotate in FrAnK	0	0.44528	0.37331	0.34159	0.36829	0.37121	0.37675	FALSE				FALSE
1371	annotated	No Fragments	Polypropylene glycol (m w 1,200-3,000);1,2,6-Hexanetriol	0.44515	0.37402	0.35217	0.3676	0.3651	0.36838	FALSE				FALSE
653	annotated	Annotate in FrAnK	7-Nonene-3,5-diyn-1-ol;Chavicol;Chavicol;Indan-1-ol;Indan-1-ol;m-Methylacetophenone;(Z)-4-(1-Propenyl)phenol;Cinnamyl alcohol;trans-Cinnamyl alcohol;Cinnamyl alcohol;(4-Methylphenyl)acetaldehyde;4-Ethylbenzaldehyde;2,4-Dimethylbenzaldehyde;o-Vinylanisole;2-Phenylpropanal;3-Phenylpropanal;4'-Methylacetophenone;1-Phenyl-1-propanone;Isochavicol;Phenylacetone	0.44433	0.36593	0.33469	0.32473	0.33357	0.33368	FALSE				FALSE
640	annotated	No Fragments	0	0.44425	0.37013	0.34354	0.40457	0.41267	0.41481	FALSE				FALSE
1269	annotated	Annotate in FrAnK	0	0.44391	0.48616	0.47826	0.46431	0.50455	0.50325	FALSE				FALSE
2529	annotated	No Fragments	0	0.44357	0.36901	0.39386	0.38319	0.38647	0.42827	FALSE				FALSE
3596	annotated	No Fragments	0	0.4435	0.41693	0.40792	0.4018	0.41627	0.44209	FALSE				FALSE
3185	identified	No Fragments	Pyrrolidonecarboxylic acid;5-Oxoprolinate;Pyroglutamic acid;Pidolic acid;5-Oxoproline;N-Acryloylglycine;Pyrroline hydroxycarboxylic acid;dimethadione;1-Pyrroline-4-hydroxy-2-carboxylate;1-Pyrroline-4-hydroxy-2-carboxylate;(3R,5S)-1-pyrroline-3-hydroxy-5-carboxylic Acid;L-1-Pyrroline-3-hydroxy-5-carboxylate;4-Oxoproline;5-Oxo-D-proline	0.44289	0.37497	0.40139	0.43498	0.4318	0.43196	TRUE				FALSE
1464	annotated	No Fragments	Ambronide;3-(5,6,6-Trimethylbicyclo[2.2.1]hept-1-yl)cyclohexanol;Bombykal;10E,12Z-Hexadecadienal;9E,11E-Hexadecadienal;4E,6Z,10Z-Hexadecatrien-1-ol;13Z-Hexadecen-11-yn-1-ol;11-Hexadecynal;7Z,11E-Hexadecadienal;9Z,11E-Hexadecadienal;10Z,12Z-Hexadecadienal;11Z,13Z-Hexadecadienal;7Z,11Z-Hexadecadienal;9Z,11Z-Hexadecadienal;10Z,12E-Hexadecadienal;11Z,13E-Hexadecadienal;8E,11Z-Hexadecadienal;9E,11Z-He…	0.44146	0.36673	0.34175	0.33587	0.34034	0.33959	FALSE				FALSE
2664	annotated	No Fragments	4-Dodecylbenzenesulfonic Acid;2-Dodecylbenzenesulfonic acid	0.4409	0.36372	0.33317	0.33369	0.35137	0.35273	FALSE				FALSE
2946	annotated	No Fragments	0	0.44073	0.38259	0.36092	0.3783	0.37529	0.37525	FALSE				FALSE
1551	annotated	No Fragments	0	0.4391	0.46103	0.43589	0.42651	0.47249	0.47172	FALSE				FALSE
2654	annotated	Annotate in FrAnK	0	0.43702	0.51096	1.6502	1.6337	1.6199	1.6152	FALSE				FALSE
1022	annotated	No Fragments	(1xi,3S)-1,2,3,4-Tetrahydro-1-methyl-beta-carboline-1,3-dicarboxylic acid;Casimiroin;Casimiroin;2-Hydroxy-6-oxo-(2'-aminophenyl)-hexa-2,4-dienoate	0.43681	0.41884	0.50735	0.49516	0.53249	0.53198	FALSE				FALSE
414	annotated	Annotate in FrAnK	0	0.43678	0.36281	0.33222	0.36554	0.36637	0.3737	FALSE				FALSE
630	annotated	Annotate in FrAnK	0	0.43678	0.36281	0.33222	0.36554	0.36637	0.3737	FALSE				FALSE
1296	annotated	No Fragments	Tranexamic Acid;Tranexamic acid;(S)-Homostachydrine;Slaframine;Homostachydrine;Lentiginosine	0.43672	0.36072	0.32993	0.32268	0.32172	0.32106	FALSE				FALSE
763	annotated	No Fragments	PE(18:2(9Z,12Z)/15:0);PE(18:2(9Z,12Z)/15:0);PE(15:0/18:2(9Z,12Z));PE(15:0/18:2(9Z,12Z));DG(16:1n7/0:0/22:6n3);DG(16:1(9Z)/22:6(4Z,7Z,10Z,13Z,16Z,19Z)/0:0);DG(16:1(9Z)/22:6(4Z,7Z,10Z,13Z,16Z,19Z)/0:0)[iso2];DG(18:3n6/0:0/20:4n6);DG(18:3(9Z,12Z,15Z)/20:4(8Z,11Z,14Z,17Z)/0:0);DG(18:3(9Z,12Z,15Z)/20:4(5Z,8Z,11Z,14Z)/0:0);DG(18:3(9Z,12Z,15Z)/20:4(5Z,8Z,11Z,14Z)/0:0)[iso2];DG(18:3(6Z,9Z,12Z)/20:4(8Z,11…	0.4361	0.40681	0.37974	0.36964	0.3675	0.36693	FALSE				FALSE
1281	annotated	No Fragments	0	0.43571	0.77025	1.1988	1.1709	1.1616	1.158	FALSE				FALSE
2985	annotated	Annotate in FrAnK	0	0.43527	0.36203	0.33114	0.36179	0.37175	0.37474	FALSE				FALSE
2923	annotated	No Fragments	0	0.43494	0.46736	0.42783	0.41487	0.42112	0.41984	FALSE				FALSE
698	annotated	Annotate in FrAnK	4,8 Dimethylnonanoyl carnitine;(S)-10,16-Dihydroxyhexadecanoic acid;10,16-Dihydroxyhexadecanoic acid;10,16-dihydroxy-palmitic acid;Undecanoylcarnitine;Ustilic acid A;3,12-dihydroxy palmitic acid;4,12-dihydroxy-hexadecanoic acid;9,10-dihydroxy-hexadecanoic acid;9,16-dihydroxy-palmitic acid	0.43444	0.39464	0.36746	0.36822	0.36539	0.36467	FALSE				FALSE
3273	annotated	No Fragments	Citraconic acid;2-Methylmaleate;Citraconic acid;Glutaconic acid;2-Pentendioate;(E)-Glutaconate;Glutaconic acid;Mesaconic acid;Mesaconate;Mesaconic acid;Methyl hydrogen fumarate;2-Hydroxyglutaric acid lactone;2,5-Dioxopentanoate;2,5-Dioxopentanoate;Itaconic acid;Itaconate;Itaconic acid;Gamma-delta-Dioxovaleric acid;4,5-Dioxopentanoate;Acetylpyruvate	0.43405	0.36227	0.33132	0.32125	0.31848	0.31868	FALSE				FALSE
774	annotated	Annotate in FrAnK	4,8 Dimethylnonanoyl carnitine;(S)-10,16-Dihydroxyhexadecanoic acid;10,16-Dihydroxyhexadecanoic acid;10,16-dihydroxy-palmitic acid;Undecanoylcarnitine;Ustilic acid A;3,12-dihydroxy palmitic acid;4,12-dihydroxy-hexadecanoic acid;9,10-dihydroxy-hexadecanoic acid;9,16-dihydroxy-palmitic acid	0.43371	0.38626	0.36041	0.37989	0.37688	0.37574	FALSE				FALSE
2109	annotated	No Fragments	0	0.43348	0.44726	0.50493	0.55184	0.54764	0.54913	FALSE				FALSE
2110	annotated	No Fragments	0	0.43348	0.44726	0.50493	0.55184	0.54764	0.54913	FALSE				FALSE
1233	annotated	No Fragments	Bronopol	0.43341	0.36672	0.33702	0.35592	0.35791	0.36539	FALSE				FALSE
1488	annotated	No Fragments	0	0.433	0.35724	0.33645	0.36448	0.36148	0.37167	FALSE				FALSE
2371	annotated	No Fragments	0	0.43232	0.43694	0.86568	0.84029	0.83311	0.83194	FALSE				FALSE
3561	annotated	No Fragments	0	0.43145	0.54301	0.53414	0.5188	0.55812	0.55676	FALSE				FALSE
2850	annotated	No Fragments	PA(12:0/15:1(9Z));PA(13:0/14:1(9Z));PA(14:1(9Z)/13:0);PA(15:1(9Z)/12:0)	0.43042	0.68356	0.82375	0.80548	0.8296	0.82765	FALSE				FALSE
1719	annotated	No Fragments	Cyclohexyl 3-methylbutanoate;Cyclohexyl pentanoate;5-Octenyl propanoate;cis-3-Hexenyl 2-methylbutanoate;cis-3-Hexenyl 3-methylbutanoate;(Z)-3-Hexenyl 3-methylbutanoate;2-Hexenyl valerate;2-Hexenyl isovalerate;xi-gamma-Undecalactone;gamma-undecalactone;trans-2-Hexyl-1-cyclopropaneacetic acid;(Z)-3-Methyl-4-decenoic acid;(Z)-3-Methyl-3-decenoic acid;2-Propenyl octanoate;3-Hexenyl 2-methylbutyrate;(…	0.42977	0.35395	0.32458	0.32512	0.32555	0.32457	FALSE				FALSE
726	annotated	No Fragments	0	0.42965	0.50054	0.46393	0.46703	0.49262	0.49205	FALSE				FALSE
3541	annotated	No Fragments	0	0.42893	0.35653	0.32712	0.32522	0.34002	0.33953	FALSE				FALSE
2827	annotated	Annotate in FrAnK	0	0.42867	0.36704	0.336	0.36653	0.36755	0.36988	FALSE				FALSE
2828	annotated	Annotate in FrAnK	0	0.42867	0.36704	0.336	0.36653	0.36755	0.36988	FALSE				FALSE
2643	annotated	No Fragments	2,3-Dihydroxyvaleric acid;2,3-dihydroxy-valeric acid;1-Deoxy-D-xylulose;2,3-Dihydroxy-2-methylbutanoic acid;(R)-glycerol 1-acetate;(R)-2,3-Dihydroxy-isovalerate;(R)-2,3-Dihydroxy-3-methylbutanoate;Deoxyribose;2,3-Dihydroxy-3-methylbutanoate;1-Deoxy-D-xylulose;2-Deoxy-alpha-D-ribopyranose;Deoxyribose;2-Deoxy-L-arabinose	0.42837	0.38502	0.4789	0.47397	0.47963	0.48001	FALSE				FALSE
1110	annotated	No Fragments	0	0.42817	0.46714	0.53757	0.53007	0.52678	0.52611	FALSE				FALSE
1455	annotated	No Fragments	0	0.42789	0.35512	0.34079	0.3728	0.37524	0.37586	FALSE				FALSE
1165	annotated	No Fragments	Fluticasone;Argentine	0.42642	0.36244	0.39433	0.51497	0.52878	0.54215	FALSE				FALSE
3553	annotated	No Fragments	0	0.42633	0.37038	0.3421	0.37105	0.37545	0.37685	FALSE				FALSE
972	annotated	No Fragments	3-Dehydroxycarnitine;3-[(3-Methylbutyl)nitrosoamino]-2-butanone;2-amino-heptanoic acid;2R-aminoheptanoic acid;2S-aminoheptanoic acid	0.42623	0.41813	0.47851	0.46581	0.46412	0.468	FALSE				FALSE
2691	annotated	No Fragments	0	0.42457	0.35651	0.32691	0.3535	0.35369	0.3543	FALSE				FALSE
2831	annotated	No Fragments	0	0.42457	0.35651	0.32691	0.3535	0.35369	0.3543	FALSE				FALSE
2793	annotated	Annotate in FrAnK	0	0.42409	0.35125	0.33387	0.34206	0.33921	0.34359	FALSE				FALSE
3326	annotated	No Fragments	0	0.42247	0.36421	0.33312	0.32853	0.32853	0.36235	FALSE				FALSE
632	annotated	Annotate in FrAnK	2,4,6-Triethyl-1,3,5-trioxane;(±)-3-Hydroxynonanoic acid;(+)-3-hydroxy pelargonic acid;N-Nonanoylglycine;Ethyl 3-(N-butylacetamido)propionate;9-hydroxy pelargonic acid;7-hydroxy pelargonic acid;4-hydroxy pelargonic acid;2-hydroxy pelargonic acid;8-hydroxy-nonanoic acid;6-hydroxy-nonanoic acid;8R-hydroxy-nonanoic acid	0.4223	0.39754	0.37784	0.36651	0.38051	0.37958	FALSE				FALSE
1456	annotated	No Fragments	Alanyl-Arginine;Arginyl-Alanine;beta-Alanyl-L-arginine;beta-Alanyl-L-arginine;(+)-gamma-Hydroxy-L-homoarginine	0.42172	0.46894	0.43227	0.45043	0.48495	0.48489	FALSE				FALSE
2797	annotated	No Fragments	0	0.42149	0.4791	0.44112	0.4289	0.42667	0.42552	FALSE				FALSE
1381	annotated	No Fragments	0	0.42134	0.51895	0.51948	0.50614	0.5415	0.54011	FALSE				FALSE
3263	annotated	No Fragments	PC(DiMe(9,3)/DiMe(9,3))	0.41994	0.35588	0.52497	0.50915	0.5138	0.51488	FALSE				FALSE
2334	annotated	No Fragments	0	0.4195	0.36721	0.3361	0.34719	0.34435	0.35148	FALSE				FALSE
2363	annotated	No Fragments	0	0.41907	0.4852	0.44377	0.43229	0.4333	0.43261	FALSE				FALSE
917	annotated	No Fragments	0	0.41891	0.3487	0.33573	0.38571	0.38278	0.38166	FALSE				FALSE
1505	annotated	No Fragments	0	0.41891	0.3487	0.33573	0.38571	0.38278	0.38166	FALSE				FALSE
3567	annotated	No Fragments	0	0.41879	0.46948	0.4494	0.44193	0.49698	0.49567	FALSE				FALSE
3032	annotated	No Fragments	0	0.41842	0.35658	0.32963	0.32027	0.31918	0.31876	FALSE				FALSE
2536	annotated	Annotate in FrAnK	N-Undecanoylglycine	0.41752	0.40666	0.37202	0.36984	0.38956	0.38896	FALSE				FALSE
3254	annotated	No Fragments	0	0.41638	0.78593	1.3572	1.3281	1.3221	1.3203	FALSE				FALSE
2642	identified	Annotate in FrAnK	Dolichyl phosphate D-mannose;Galactose 1-phosphate;alpha-D-Galactose 1-phosphate;Fructose 6-phosphate;Myo-inositol 1-phosphate;1D-myo-Inositol 3-phosphate;D-fructose 1-phosphate;D-Myo-inositol 4-phosphate;myo-Inositol 4-phosphate;Glucose 6-phosphate;D-Glucose 6-phosphate;D-glucose 6-phosphate;Glucose 1-phosphate;Mannose 6-phosphate;Fructose 1-phosphate;Inositol phosphate;Sorbose 1-phosphate;Sorbo…	0.41586	0.84723	0.77728	0.78502	0.78231	0.78169	TRUE				FALSE
2722	annotated	Annotate in FrAnK	4-Dodecylbenzenesulfonic Acid;2-Dodecylbenzenesulfonic acid	0.41554	0.35504	0.32965	0.32957	0.33198	0.33103	FALSE				FALSE
1291	annotated	Annotate in FrAnK	(S)-3-Hydroxybutyric acid;(S)-3-Hydroxybutanoate;N-Butyrylglycine;Isobutyrylglycine;Alpha-Hydroxyisobutyric acid;alpha-hydroxy-isobutyric acid;4-Hydroxybutyric acid;4-Hydroxyacid;4-hydroxy-butyric acid;(S)-3-Hydroxyisobutyric acid;(S)-3-Hydroxyisobutyrate;(R)-3-Hydroxybutyric acid;(R)-3-Hydroxybutanoate;3R-hydroxy-butanoic acid;2-Hydroxybutyric acid;(+/-)alpha-hydoxy butyric acid;(R)-3-Hydroxyiso…	0.41484	0.47041	0.71281	0.71788	0.73505	0.73293	FALSE				FALSE
701	annotated	No Fragments	Urea-1-carboxylate	0.41409	0.3628	0.33849	0.35758	0.35522	0.35426	FALSE				FALSE
970	annotated	Annotate in FrAnK	3-hydroxyundecanoic acid;3-hydroxy-undecanoic acid;N-Undecanoylglycine;3-Hydroxynonyl acetate;omega-hydroxy hendecanoic acid;2-hydroxy hendecanoic acid;10-hydroxy-undecanoic acid;4-hydroxy-undecanoic acid;3S-hydroxy-undecanoic acid	0.41378	0.35738	0.35693	0.35408	0.36273	0.36182	FALSE				FALSE
2379	annotated	Annotate in FrAnK	0	0.41323	0.42201	0.38799	0.45461	0.45145	0.45981	FALSE				FALSE
2089	annotated	No Fragments	Oleamide;Oleamide;Oleamide;Dodemorph;Elaidamide	0.41296	0.35071	0.32685	0.34981	0.34736	0.34646	FALSE				FALSE
2090	annotated	No Fragments	Oleamide;Oleamide;Oleamide;Dodemorph;Elaidamide	0.41296	0.35071	0.32685	0.34981	0.34736	0.34646	FALSE				FALSE
2091	annotated	No Fragments	Oleamide;Oleamide;Oleamide;Dodemorph;Elaidamide	0.41296	0.35071	0.32685	0.34981	0.34736	0.34646	FALSE				FALSE
2609	annotated	No Fragments	0	0.41263	0.41368	0.45511	0.48615	0.48216	0.48157	FALSE				FALSE
1555	annotated	No Fragments	Putrescine;Putrescine;1,2-Diethylhydrazine	0.41092	0.40214	0.43085	0.48201	0.47933	0.48924	FALSE				FALSE
69	annotated	No Fragments	3-Chlorotyrosine	0.41012	1.611	1.5022	1.946	1.9355	1.9327	FALSE				FALSE
412	annotated	Annotate in FrAnK	0	0.41007	0.33957	0.31646	0.3567	0.3592	0.36474	FALSE				FALSE
413	annotated	Annotate in FrAnK	0	0.41007	0.33957	0.31646	0.3567	0.3592	0.36474	FALSE				FALSE
2919	annotated	No Fragments	0	0.40931	0.33744	0.32601	0.39441	0.39612	0.40241	FALSE				FALSE
33	annotated	Annotate in FrAnK	0	0.40909	0.41895	0.38865	0.43323	0.42951	0.44263	FALSE				FALSE
1423	annotated	No Fragments	3-Hexanone;Hexan-3-one;4-Methylpentanal;4-Methylpentanal;Ethyl isopropyl ketone;2-Oxohexane;Hexan-2-one;2-Hexen-1-ol;2E-hexenol;Hexanal;Caproaldehyde;(E)-3-Hexen-1-ol;3-Hexenol;3Z-hexenol;3-Methyl-1-penten-3-ol;Methyl isobutyl ketone;Methyl isobutyl ketone;4-Methylpentan-2-one;2-Methylpentanal;2-Ethylbutanal;1-Hexen-3-ol;(E)-4-Hexen-1-ol;(2R,3S)-2-methyl-3-propyloxirane;Cyclohexanol;Unsaturated a…	0.40905	0.3384	0.32624	0.3313	0.33283	0.33306	FALSE				FALSE
1034	annotated	No Fragments	Glycerol;Glycerol;1,4-Dideoxy-1,4-imino-D-ribitol;N-Lactoyl ethanolamine;L-2-Amino-5-hydroxypentanoic acid;N-Hydroxy-L-valine	0.40865	0.35381	0.32385	0.31814	0.31908	0.31893	FALSE				FALSE
3644	annotated	No Fragments	0	0.40832	0.33924	0.32365	0.34115	0.36353	0.36286	FALSE				FALSE
2787	annotated	Annotate in FrAnK	0	0.40829	0.35366	0.32366	0.31914	0.31723	0.32484	FALSE				FALSE
31	annotated	Annotate in FrAnK	0	0.40813	0.49376	0.47092	0.46967	0.46912	0.49619	FALSE				FALSE
3159	annotated+fragment	C11-LAS (SAMPLE) (C17H28O3S) Prob = 93.2500000000	N-Undecylbenzenesulfonic acid	0.40795	0.34841	0.3344	0.34171	0.33968	0.33865	TRUE				FALSE
2812	annotated	Annotate in FrAnK	0	0.4076	0.33563	0.31186	0.36048	0.3621	0.3693	FALSE				FALSE
909	annotated	No Fragments	Suberylglycine;Isovalerylglutamic acid;3-Hydroxysuberic acid;3-hydroxy-suberic acid;Diethyl L-malate;6-(2-Hydroxyethoxy)-6-oxohexanoic acid;(R)-3-((R)-3-Hydroxybutanoyloxy)butanoate	0.40752	0.3405	0.32428	0.32963	0.33544	0.33492	FALSE				FALSE
1175	annotated	No Fragments	0	0.40705	0.33616	0.32281	0.3148	0.31224	0.31615	FALSE				FALSE
236	identified+fragment	Phe (C9H11NO2) Prob = 98.5900000000	2-Acetyl-3-methylfuran;4-Methylcatechol;4-Methylcatechol;Methyl N-methylanthranilate;L-Phenylalanine;L-Phenylalanine;L-Phenylalanine;4,6-Heptadiyne-1,3-diol;Benzocaine;Benzocaine;Benzyl glycinate;Norsalsolinol;2-Hydroxybenzyl alcohol;Salicyl alcohol;4-Hydroxybenzyl alcohol;p-Hydroxybenzyl alcohol;3-Hydroxybenzyl alcohol;3-Hydroxybenzyl alcohol;2-Acetyl-5-methylfuran;Guaiacol;o-Methoxyphenol;Guaia…	0.40614	0.3497	0.37007	0.3672	0.37036	0.36925	TRUE				FALSE
2163	annotated	No Fragments	0	0.40405	0.4856	1.0495	1.1151	1.198	1.2303	FALSE				FALSE
3546	annotated	No Fragments	0	0.4039	0.52782	0.63696	0.62333	0.61913	0.62116	FALSE				FALSE
693	annotated	No Fragments	0	0.40315	0.33232	0.30593	0.30041	0.30073	0.3061	FALSE				FALSE
3038	annotated	No Fragments	(R)-3-Hydroxyhexanoic acid;3R-hydroxy-hexanoic acid;(5R)-5-Hydroxyhexanoic acid;5R-hydroxy-hexanoic acid;5-Hydroxyhexanoic acid;5-hydroxy caproic acid;D-Leucic acid;D-2-Hydroxyisocaproate;D-Leucic acid;Leucinic acid;Leucinic acid;Hydroxyisocaproic acid;hydroxy-isocaproic acid;2-Hydroxy-3-methylpentanoic acid;2-hydroxy-3-methyl-pentanoic acid;4,4-Dimethoxy-2-butanone;Threo-3-Hydroxy-2-methylbutyri…	0.40297	0.4472	0.70876	0.70936	0.70686	0.7239	FALSE				FALSE
1237	annotated	No Fragments	1-Acetylcyclohexyl acetate;(E)-10-Oxo-8-decenoic acid;(4S,8R)-8,9-Dihydroxy-p-menth-1(6)-en-2-one;(S)-Oleuropeic acid;(1'R)-Nepetalic acid;[(1S)-4-Hydroxy-2,2,3-trimethylcyclopent-3-enyl]acetate;4,5-Dihydro-5,5-dimethyl-4-(3-oxobutyl)furan-2(3H)-one;(4S)-7-Hydroxy-4-isopropenyl-7-methyl-2-oxo-oxepanone;(4R)-7-Hydroxy-4-isopropenyl-7-methyl-2-oxo-oxepanone;(3R)-3-Isopropenyl-6-oxoheptanoate;(3R)-3…	0.40196	0.3582	0.35546	0.39255	0.38972	0.39166	FALSE				FALSE
2783	identified	No Fragments	L-Tyrosine;L-Tyrosine;o-Tyrosine;Meta-Tyrosine;4,6,7-Trihydroxy-1,2,3,4-tetrahydroisoquinoline;4-Hydroxy-4-(3-pyridyl)-butanoic acid;gamma-Hydroxy-3-pyridinebutanoate;L-Threo-3-Phenylserine;Beta-Tyrosine;3-Amino-3-(4-hydroxyphenyl)propanoate;N-Hydroxy-L-phenylalanine;D-Tyrosine;DL-Tyrosine;L-threo-3-Phenylserine;L-Tyrosine	0.40192	0.72338	0.69848	0.67726	0.67913	0.67707	TRUE				FALSE
948	annotated	No Fragments	0	0.40185	0.34607	0.32413	0.35335	0.35863	0.35933	FALSE				FALSE
1385	annotated	No Fragments	7-Nonene-3,5-diyn-1-ol;Chavicol;Chavicol;Indan-1-ol;Indan-1-ol;m-Methylacetophenone;(Z)-4-(1-Propenyl)phenol;Cinnamyl alcohol;trans-Cinnamyl alcohol;Cinnamyl alcohol;(4-Methylphenyl)acetaldehyde;4-Ethylbenzaldehyde;2,4-Dimethylbenzaldehyde;o-Vinylanisole;2-Phenylpropanal;3-Phenylpropanal;4'-Methylacetophenone;1-Phenyl-1-propanone;Isochavicol;Phenylacetone	0.40146	0.33242	0.30405	0.30328	0.30899	0.30819	FALSE				FALSE
643	annotated	No Fragments	7-Nonene-3,5-diyn-1-ol;Chavicol;Chavicol;Indan-1-ol;Indan-1-ol;m-Methylacetophenone;(Z)-4-(1-Propenyl)phenol;Cinnamyl alcohol;trans-Cinnamyl alcohol;Cinnamyl alcohol;(4-Methylphenyl)acetaldehyde;4-Ethylbenzaldehyde;2,4-Dimethylbenzaldehyde;o-Vinylanisole;2-Phenylpropanal;3-Phenylpropanal;4'-Methylacetophenone;1-Phenyl-1-propanone;Isochavicol;Phenylacetone	0.40119	0.35537	0.33973	0.3372	0.35348	0.35617	FALSE				FALSE
1478	annotated	No Fragments	0	0.40109	0.33221	0.30499	0.29571	0.29359	0.29329	FALSE				FALSE
585	annotated	Annotate in FrAnK	0	0.401	0.34615	0.36562	0.40809	0.41297	0.41171	FALSE				FALSE
1338	annotated	No Fragments	0	0.39988	0.42858	0.43787	0.45784	0.46179	0.46142	FALSE				FALSE
363	annotated+fragment	L-beta-Homomethionine (C6H13NO2S) Prob = 95.5400000000	S-Propyl-L-cysteine;L-2-Amino-5-(methylthio)pentanoic acid;Homomethionine;S-(2-carboxypropyl)-Cysteamine;Thiodiglycol;Ethionine	0.39958	0.36249	0.41773	0.4426	0.44227	0.4424	TRUE				FALSE
2911	annotated	No Fragments	0	0.39934	0.33307	0.30499	0.31765	0.32142	0.33052	FALSE				FALSE
1640	annotated	No Fragments	3-hydroxyundecanoyl carnitine;2,15,16-trihydroxy palmitic acid;11,12,15-trihydroxy palmitic acid;9,10,16-trihydroxy palmitic acid;8,9,16-trihydroxy palmitic acid	0.39795	0.33406	0.311	0.31181	0.30918	0.31072	FALSE				FALSE
1174	annotated	Annotate in FrAnK	6-Pentyl-1,4-dioxan-2-one;5-Pentyl-1,4-dioxan-2-one;4-Hydroperoxy-2-nonenal;4-hydroperoxynonenal ;Butyl 3-hydroxy-2-methylidenebutanoate;2-Methylpropyl 3-hydroxy-2-methylidenebutanoate;Butyl levulinate;Tetrahydrofurfuryl butyrate;cis-3-Hexenyl lactate;3-Methylbutyl 3-oxobutanoate;N-Heptanoylhomoserine lactone;N-heptanoyl-homoserine lactone;9-Oxononanoic acid;9-oxo-nonanoic acid;(4S,6S)-4-Hydroxy-…	0.3973	0.3374	0.3087	0.29988	0.30043	0.29955	FALSE				FALSE
218	annotated	Annotate in FrAnK	0	0.39711	0.32936	0.30372	0.36753	0.37089	0.37933	FALSE				FALSE
1172	annotated	No Fragments	Procyclidine;Procyclidine;Cycrimine;Avocadynofuran;Isoavocadienofuran;Avocadienofuran;Ginsenoyne J;2S-aminohexadecanoic acid;2-amino-hexadecanoic acid;2R-aminohexadecanoic acid;C16 Sphingosine;Myristoyl-EA	0.39672	0.65766	1.3249	1.2908	1.2804	1.2774	FALSE				FALSE
514	identified+fragment	Threonine (C4H9NO3) Prob = 89.9000000000	L-Homoserine;L-Homoserine;L-homoserine;L-Threonine;L-Threonine;L-Threonine;L-Allothreonine;L-Allothreonine;4-Amino-3-hydroxybutyrate;4-Amino-3-hydroxybutanoate;Hydroxyethyl glycine;D-Threonine;(-)-erythro-(2R,3R)-Dihydroxybutylamide;D-Allothreonine;2-Methylserine	0.39644	0.61089	0.82244	0.84595	0.84577	0.84334	TRUE				FALSE
2930	annotated	Annotate in FrAnK	0	0.39639	0.32767	0.32168	0.38548	0.38483	0.39313	FALSE				FALSE
3471	annotated	No Fragments	0	0.39616	0.47404	0.53663	0.58575	0.59388	0.59272	FALSE				FALSE
296	annotated	No Fragments	0	0.39423	0.32633	0.33719	0.34692	0.34871	0.34771	FALSE				FALSE
2799	annotated	Annotate in FrAnK	0	0.39396	0.33187	0.30407	0.33004	0.33374	0.33275	FALSE				FALSE
509	annotated	No Fragments	0	0.39304	0.40288	0.37392	0.36536	0.36289	0.36208	FALSE				FALSE
3688	annotated	No Fragments	0	0.3927	0.32364	0.31037	0.34161	0.35296	0.35189	FALSE				FALSE
2967	annotated	No Fragments	0	0.39229	0.32838	0.30077	0.3326	0.34396	0.34725	FALSE				FALSE
1347	annotated	No Fragments	0	0.39189	0.71587	0.85472	0.85988	0.8637	0.86281	FALSE				FALSE
2962	annotated	No Fragments	0	0.39177	0.36708	0.33956	0.33626	0.33341	0.33253	FALSE				FALSE
458	annotated	No Fragments	3,5-Dimethoxytoluene;4-(Ethoxymethyl)phenol;1-(2-Furanyl)-1-pentanone;2,6,6-Trimethyl-2-cyclohexene-1,4-dione;4-Ethyl-2-methoxyphenol;2-(Ethoxymethyl)phenol;2-Isopropyl-1,4-benzenediol;3-(5-Methyl-2-furanyl)butanal;2-Propenyl 2,4-hexadienoate;2-Isopropoxyphenol;(Dimethoxymethyl)benzene;3-(4-Hydroxyphenyl)-1-propanol;3-Isopropylcatechol;2,6Z-Nonadien-4-olide	0.39128	0.36172	0.34819	0.34294	0.35753	0.35864	FALSE				FALSE
3133	annotated	No Fragments	0	0.38975	0.32132	0.31279	0.35805	0.35768	0.36357	FALSE				FALSE
1607	annotated	No Fragments	0	0.38954	0.32282	0.29563	0.28692	0.29302	0.29217	FALSE				FALSE
3441	annotated	Annotate in FrAnK	0	0.38926	0.38451	0.36126	0.52236	0.51828	0.55403	FALSE				FALSE
398	annotated+fragment	Niacinamide (C6H6N2O) Prob = 95.3600000000	Niacinamide;Nicotinamide;2-Acetylpyrazine;Picolinamide;Isonicotineamide	0.38866	0.69394	0.6561	0.67257	0.66741	0.66703	TRUE				FALSE
3007	identified	No Fragments	Adenosine;Adenosine;Adenosine;Deoxyguanosine;Deoxyguanosine;Zidovudine;Zidovudine;Vidarabine	0.38848	0.46615	0.51547	0.50373	0.50201	0.50746	TRUE				FALSE
2605	annotated	No Fragments	0	0.3883	0.54799	0.90992	0.8943	0.88663	0.88458	FALSE				FALSE
3593	annotated	No Fragments	0	0.38718	0.72007	1.5779	1.5322	1.5191	1.5148	FALSE				FALSE
1231	annotated	No Fragments	Tiglylglycine;Acetoxyacetone;3-Methylcrotonylglycine;Levulinic acid;Levulinic acid;Alpha-ketoisovaleric acid;3-Methyl-2-oxobutanoic acid;3-methyl-2-oxo-butanoic acid;Paramethadione;Paramethadione;Methylacetoacetic acid;2-Oxovaleric acid;2-Oxopentanoic acid;2-keto valeric acid;Glutarate semialdehyde;5-Oxopentanoate;5-oxo-pentanoic acid;Ethyl pyruvate;2-Methylacetoacetic acid;2methyl-3-ketovaleric …	0.38676	0.38501	0.39215	0.46069	0.45753	0.45643	FALSE				FALSE
189	annotated	Annotate in FrAnK	Glutaminyl-Serine;Gamma-glutamyl-Serine;Glutaminyl-Gamma-glutamate;Gamma-glutamyl-Gamma-glutamate;Asparaginyl-Threonine;Glutaminyl-Glutamine;Gamma-glutamyl-Glutamine;Serinyl-Glutamine;Serinyl-Gamma-glutamate;Threoninyl-Asparagine;N2-Succinoylarginine;N2-Succinyl-L-arginine	0.38675	0.42488	1.229	1.2349	1.2377	1.2346	FALSE				FALSE
267	identified+fragment	Adenosine (C10H13N5O4) Prob = 81.3100000000	Adenosine;Adenosine;Adenosine;Deoxyguanosine;Deoxyguanosine;Zidovudine;Zidovudine;Vidarabine;5-Acetylamino-6-formylamino-3-methyluracil;5-Acetylamino-6-formylamino-3-methyluracil	0.38672	0.42542	0.46215	0.4621	0.47073	0.47965	TRUE				FALSE
853	annotated+fragment	1,4-Butanediamine (C4H12N2) Prob = 98.7300000000	Putrescine;Putrescine;1,2-Diethylhydrazine	0.38633	0.44567	0.54728	0.72922	0.73441	0.74043	TRUE				FALSE
951	annotated	No Fragments	Valerylglycine;3-Hydroxy-2-methyl-[S-(R,R)]-butanoic acid;2-Hydroxy-3-methylbutyric acid;3-Hydroxyvaleric acid;3-hydroxy valeric acid;Erythronilic acid;3-Hydroxy-2-methyl-[R-(R,S)]-butanoic acid;Isovalerylglycine;3-Hydroxyisovaleric acid;3-hydroxy-isovaleric acid;Medicanine;2-Ethylhydracrylic acid;2-ethyl-hydracrylic acid;2-Methylbutyrylglycine;2-Methyl-3-hydroxybutyric acid;2-methyl-3-hydroxybut…	0.38628	0.60562	0.56564	0.58449	0.61016	0.61041	FALSE				FALSE
424	annotated	No Fragments	Acetylintermedine;Acetyllycopsamine;2alpha,3alpha-(Difluoromethylene)-5alpha-androstan-17beta-ol acetate	0.38616	0.33284	0.33424	0.33004	0.35194	0.35164	FALSE				FALSE
1624	annotated	No Fragments	0	0.38607	0.31809	0.29674	0.2877	0.28848	0.28761	FALSE				FALSE
1938	annotated	Annotate in FrAnK	0	0.38567	0.35635	0.33518	0.32513	0.32992	0.33042	FALSE				FALSE
545	annotated	Annotate in FrAnK	3-Methylcyclopentadecanone;Hexadecenal;Hexadecenal;2-hexadecenal;(±)-2-Dodecylcyclobutanone;Linoleamide;Linoleamide;Bombykol;Bombykol;10E-Hexadecenal;2Z-hexadecenal;4E,6Z-Hexadecadien-1-ol;11Z,13Z-Hexadecadien-1-ol;7Z,11Z-Hexadecadien-1-ol;11Z,13E-Hexadecadien-1-ol;7Z,11E-Hexadecadien-1-ol;1,3-Hexadecadien-1-ol;7Z-Hexadecenal;9Z-Hexadecenal;10Z-Hexadecenal;11Z-Hexadecenal;12Z-Hexadecenal;7-hexade…	0.38562	0.33573	0.32501	0.32876	0.33163	0.3307	FALSE				FALSE
1409	annotated	No Fragments	3-Dehydroxycarnitine;3-[(3-Methylbutyl)nitrosoamino]-2-butanone;2-amino-heptanoic acid;2R-aminoheptanoic acid;2S-aminoheptanoic acid	0.38561	0.34639	0.31982	0.31017	0.31028	0.30934	FALSE				FALSE
891	annotated	No Fragments	Acrylamide;Acrylamide	0.3855	0.34208	0.46117	0.53809	0.54752	0.55474	FALSE				FALSE
3436	annotated	No Fragments	0	0.38543	0.33019	0.32747	0.33696	0.33766	0.33665	FALSE				FALSE
3295	annotated	No Fragments	0	0.38424	0.46878	0.43212	0.55613	0.65575	0.66016	FALSE				FALSE
1484	annotated	Annotate in FrAnK	1-Methyladenine;3-Methyladenine;3-Methyladenine;7-Methyladenine ;7-Methyladenine;6-Methyladenine;6-Methylaminopurine;1-Methyladenine	0.38412	0.365	0.40318	0.40634	0.40292	0.40235	FALSE				FALSE
530	annotated	No Fragments	S-Propyl-L-cysteine;L-2-Amino-5-(methylthio)pentanoic acid;Homomethionine;S-(2-carboxypropyl)-Cysteamine;Thiodiglycol;Ethionine	0.38383	0.3873	0.3999	0.41739	0.4138	0.41468	FALSE				FALSE
2174	annotated	No Fragments	0	0.38333	0.37381	0.35428	0.34414	0.37109	0.37003	FALSE				FALSE
1937	identified	Annotate in FrAnK	Phosphoric acid;Orthophosphate;Orthophosphate	0.38221	0.3566	0.33751	0.32782	0.33173	0.33186	TRUE				FALSE
855	annotated	No Fragments	(R)-3-Hydroxy-hexadecanoic acid;3R-hydroxypalmitic acid;(R)-2-Hydroxyhexadecanoic acid;2-hydroxy palmitic acid;3-hydroxyhexadecanoic acid;3-hydroxy-hexadecanoic acid;Palmitoylglycine;N-palmitoyl glycine;16-Hydroxypalmitate;Juniperic acid;(+)-Prosopinine;9-methoxy-pentadecanoic acid;7R-hydroxy-hexadecanoic acid;11-hydroxy palmitic acid;4-hydroxy palmitic acid;14-hydroxy palmitic acid;15-hydroxy-he…	0.382	0.31669	0.28992	0.28254	0.28464	0.28417	FALSE				FALSE
1107	annotated	No Fragments	4-Hydroxyamphetamine;Phenylpropanolamine;(+)-Norephedrine;N-Methylphenylethanolamine;N-Methylphenylethanolamine;2,3,4,5,6,7-Hexahydrocyclopent[b]azepin-8(1H)-one;1,2,3,4,5,6-Hexahydro-5-methyl-7H-cyclopenta[b]pyridin-7-one;1,2,3,4,5,6-Hexahydro-6-methyl-7H-cyclopenta[b]pyridin-7-one;2-(1-Pyrrolidinyl)-2-cyclopenten-1-one;2-(2-Furanyl)piperidine;2-Ethyl-5-methylfuran;2,3,5-Trimethylfuran;1-Furfury…	0.38165	0.31433	0.28808	0.28082	0.28366	0.28322	FALSE				FALSE
2966	annotated	No Fragments	0	0.38149	0.33326	0.30801	0.32428	0.33009	0.3369	FALSE				FALSE
881	annotated	No Fragments	2-Hexadecanone;Hexadecan-2-one;Palmitaldehyde;Hexadecanal;Palmitaldehyde;Oleamide;Oleamide;Oleamide;Dodemorph;1,2-Epoxyhexadecane;2-methylpentadecanal;9Z-Hexadecen-1-ol;7-Hexadecen-1-ol;11E-Hexadecen-1-ol;9-hexadecen-1-ol;11Z-hexadecen-1-ol;7Z-hexadecen-1-ol;3-Methylpentadecan-2-one;Hexadecan-3-one;Elaidamide	0.3806	0.31956	0.29338	0.29034	0.29076	0.28988	FALSE				FALSE
684	annotated	No Fragments	Antimony	0.3803	0.31319	0.29564	0.34682	0.34709	0.34819	FALSE				FALSE
2225	annotated	No Fragments	0	0.37911	1.3886	1.4262	1.4159	1.4084	1.4092	FALSE				FALSE
784	annotated	No Fragments	0	0.3789	0.33283	0.31004	0.33501	0.34068	0.34928	FALSE				FALSE
2956	annotated	Annotate in FrAnK	0	0.37857	0.39285	0.36117	0.3812	0.41887	0.42028	FALSE				FALSE
1343	annotated	No Fragments	Tetradecanol;1-tetradecanol;Palmitic amide;Palmitamide;Tetradecan-2-ol;3,9-Dimethyldodecan-6-ol;4-methyltridecan-7-ol	0.37832	0.31915	0.29577	0.28998	0.29524	0.29435	FALSE				FALSE
1215	annotated	No Fragments	0	0.378	1.2166	1.3654	1.3704	1.3733	1.373	FALSE				FALSE
1105	annotated	No Fragments	0	0.37764	0.31386	0.28745	0.27883	0.30379	0.30636	FALSE				FALSE
3416	annotated	No Fragments	0	0.37644	0.32555	0.31473	0.32789	0.33083	0.32984	FALSE				FALSE
67	identified	No Fragments	N-Alpha-acetyllysine;Glycyl-L-leucine;Glycyl-leucine;N6-Acetyl-L-lysine;N6-Acetyl-L-lysine;Glycyl-Isoleucine;Isoleucyl-Glycine;Leucyl-Glycine;Alanyl-Valine;(2R,3R,4R)-2-Amino-4-hydroxy-3-methylpentanoic acid;Valyl-Alanine;N-(2-Hydroxyethyl)-morpholine N-oxide;Fagomine;N-Hydroxy-L-isoleucine;Fagomine;N2-Acetyl-L-lysine;N2-Acetyl-L-lysine;6-Acetamido-3-aminohexanoate	0.37616	0.57218	1.1887	1.1625	1.1534	1.1506	TRUE				FALSE
739	annotated	Annotate in FrAnK	Acetaldehyde diisoamyl acetal;1,1-Dimethoxydecane;2-amino-tetradecanoic acid;C14 sphingosine;Lauroyl-EA	0.37611	0.32528	0.37319	0.36238	0.36563	0.37996	FALSE				FALSE
244	annotated	No Fragments	PS(O-18:0/17:2(9Z,12Z));PS(P-16:0/19:1(9Z));PS(P-18:0/17:1(9Z));PS(P-20:0/15:1(9Z));PG(P-16:0/17:1(9Z));PG(P-18:0/15:1(9Z));PG(O-16:0/17:2(9Z,12Z))	0.37484	1.8275	2.5597	2.5694	2.5594	2.5525	FALSE				FALSE
297	annotated	No Fragments	0	0.37401	0.30851	0.36025	0.35772	0.36715	0.3677	FALSE				FALSE
2872	annotated	No Fragments	Nordihydrocapsiate;Tanacetol A;Phytuberin;Myrsinone;Gingerol;Phytuberin;[6]-Gingerol;Embelin	0.37397	0.31033	0.34106	0.33835	0.33619	0.3373	FALSE				FALSE
1112	annotated	No Fragments	0	0.37396	0.32082	0.36177	0.40068	0.41545	0.41801	FALSE				FALSE
838	annotated	No Fragments	Dihydroceramide;Palmitoyl Serinol ;Penaresidin B;Penaresidin A	0.37346	0.40537	0.38415	0.431	0.42985	0.4597	FALSE				FALSE
2777	annotated	No Fragments	Maleic acid;Maleic acid;Fumaric acid;Fumarate;Formylpyruvate	0.37322	0.34452	0.3528	0.37855	0.39286	0.40669	FALSE				FALSE
466	annotated	No Fragments	0	0.37262	0.34978	0.32656	0.31673	0.3148	0.31387	FALSE				FALSE
3389	annotated	No Fragments	Hexanoylglycine;Isovalerylalanine;N-Acetylleucine;N-Acetyl-L-leucine;N-Acetylisoleucine;Isovalerylsarcosine;Swainsonine	0.37245	0.35727	0.32969	0.32356	0.35341	0.35292	FALSE				FALSE
1454	annotated	Annotate in FrAnK	0	0.36983	0.35138	0.3408	0.33084	0.38301	0.3869	FALSE				FALSE
2561	annotated	No Fragments	Stearic acid;Octadecanoic acid;Stearic acid;16-Methylheptadecanoic acid;Isooctadecanoic acid;(+)-Isostearic acid;Ethyl hexadecanoate;ethyl hexadecanoate;Hexyl dodecanoate;hexyl dodecanoate;10-methyl-heptadecanoic acid;2,6-dimethyl-hexadecanoic acid;2,14-dimethyl-hexadecanoic acid;4,8-dimethyl-hexadecanoic acid;6,14-dimethyl-hexadecanoic acid;4,14-dimethyl-hexadecanoic acid;lambda isostearic acid;…	0.36844	0.34118	0.32855	0.34613	0.36863	0.36757	FALSE				FALSE
2944	annotated	Annotate in FrAnK	0	0.36725	0.30618	0.30695	0.37266	0.37248	0.3786	FALSE				FALSE
2779	annotated	Annotate in FrAnK	4-Dodecylbenzenesulfonic Acid;2-Dodecylbenzenesulfonic acid	0.36712	0.32292	0.30864	0.31851	0.32105	0.32017	FALSE				FALSE
3349	annotated	No Fragments	0	0.36678	0.3439	0.31691	0.37019	0.41619	0.41753	FALSE				FALSE
775	annotated+fragment	3-AMINOISOBUTANOATE (C4H9NO2) Prob = 97.2500000000	L-Alpha-aminobutyric acid;(S)-2-Aminobutanoate;2S-amino-butanoic acid;D-Alpha-aminobutyric acid;D-2-Aminobutyrate;2R-amino-butanoic acid;Dimethylglycine;N,N-Dimethylglycine;Gamma-Aminobutyric acid;4-Aminobutanoate;4-amino-butanoic acid;O-Acetylethanolamine;2-Aminoisobutyric acid;2-Amino-2-methylpropanoate;2-amino-isobutyric acid;Ethylene oxide/propylene oxide copolymer (avg m w 9,760 - 13,200);Et…	0.36562	0.40993	0.46793	0.45426	0.45274	0.45321	TRUE				FALSE
1014	annotated	No Fragments	0	0.36531	0.33245	0.35456	0.36634	0.36323	0.37464	FALSE				FALSE
2263	annotated	No Fragments	0	0.36511	0.51877	1.092	1.0801	1.0708	1.0677	FALSE				FALSE
1507	annotated	No Fragments	0	0.36361	0.37785	0.3456	0.38101	0.41521	0.41429	FALSE				FALSE
396	annotated	No Fragments	0	0.36335	0.34857	0.86106	0.838	0.83891	0.83639	FALSE				FALSE
961	annotated	No Fragments	Niacinamide;Nicotinamide;2-Acetylpyrazine;Picolinamide;Isonicotineamide	0.36325	0.4638	0.47805	0.48629	0.48581	0.48607	FALSE				FALSE
87	annotated	No Fragments	0	0.36306	0.39423	0.55083	0.54763	0.55212	0.55057	FALSE				FALSE
2128	annotated	No Fragments	0	0.36304	0.32902	0.30279	0.32399	0.32711	0.33114	FALSE				FALSE
845	annotated	Annotate in FrAnK	0	0.36261	0.31893	0.31641	0.323	0.34705	0.346	FALSE				FALSE
2593	annotated	Annotate in FrAnK	0	0.36236	0.3111	0.29247	0.31435	0.31172	0.31257	FALSE				FALSE
1799	annotated	No Fragments	0	0.36173	0.7114	0.65104	0.6444	0.63896	0.63951	FALSE				FALSE
399	annotated+fragment	NAD (C21H27N7O14P2) Prob = 98.9800000000	Fenugreekine	0.36172	0.78473	0.72171	0.78828	0.78153	0.78084	TRUE				FALSE
3122	annotated	No Fragments	0	0.36045	0.57226	0.53661	0.54071	0.53616	0.5354	FALSE				FALSE
2391	identified+fragment	Phosphoenolpyruvate (C3H5O6P) Prob = 91.9900000000	Phosphoenolpyruvic acid;Phosphoenolpyruvate;Phosphoenolpyruvate;3-Phosphonopyruvate;Hydroxypyruvaldehyde phosphate	0.36031	0.31795	0.48541	0.48685	0.50595	0.50458	TRUE				FALSE
554	annotated	Annotate in FrAnK	Secobarbital;Metanephrine;Desglymidodrine;Tenuazonic acid;L-Metanephrine;L-Metanephrine;Ecgonone methyl ester;Tenuazonic acid	0.35974	0.31994	0.30311	0.34291	0.34017	0.33941	FALSE				FALSE
1576	annotated	No Fragments	0	0.35742	0.67436	0.61743	0.60946	0.60568	0.60573	FALSE				FALSE
2677	annotated	No Fragments	0	0.35684	0.29851	0.29155	0.28553	0.28374	0.28288	FALSE				FALSE
3376	annotated	No Fragments	0	0.35608	0.42096	0.43713	0.44326	0.44034	0.45786	FALSE				FALSE
2303	annotated	No Fragments	0	0.35501	0.30188	0.28735	0.28773	0.28526	0.28514	FALSE				FALSE
3134	annotated	No Fragments	0	0.35476	0.29212	0.28962	0.28399	0.28606	0.28942	FALSE				FALSE
3335	annotated	No Fragments	0	0.35406	0.35749	0.32697	0.36234	0.40554	0.40743	FALSE				FALSE
2348	annotated	Annotate in FrAnK	0	0.35287	0.41146	0.38556	0.44455	0.444	0.45644	FALSE				FALSE
2629	annotated	No Fragments	0	0.35267	0.30829	0.28508	0.43576	0.47879	0.47787	FALSE				FALSE
2175	annotated	No Fragments	0	0.35256	0.4344	0.39908	0.3871	0.40029	0.3994	FALSE				FALSE
3336	annotated	No Fragments	0	0.3512	0.35839	0.32788	0.35955	0.39865	0.40115	FALSE				FALSE
2495	annotated	No Fragments	0	0.35096	0.29159	0.27228	0.27323	0.27091	0.27057	FALSE				FALSE
536	annotated	Annotate in FrAnK	0	0.35027	0.31245	0.33538	0.37833	0.38758	0.38671	FALSE				FALSE
792	annotated	No Fragments	0	0.35021	0.29035	0.26814	0.27097	0.27643	0.27896	FALSE				FALSE
2901	annotated	No Fragments	0	0.34992	0.30072	0.28709	0.29828	0.30029	0.31208	FALSE				FALSE
791	annotated	No Fragments	0	0.3495	0.29099	0.26789	0.27322	0.27824	0.28078	FALSE				FALSE
1137	annotated	No Fragments	Acetylintermedine;Acetyllycopsamine;2alpha,3alpha-(Difluoromethylene)-5alpha-androstan-17beta-ol acetate	0.34941	0.3087	0.32169	0.31676	0.34038	0.33941	FALSE				FALSE
1108	annotated	Annotate in FrAnK	7-Nonene-3,5-diyn-1-ol;Chavicol;Chavicol;Indan-1-ol;Indan-1-ol;m-Methylacetophenone;(Z)-4-(1-Propenyl)phenol;Cinnamyl alcohol;trans-Cinnamyl alcohol;Cinnamyl alcohol;(4-Methylphenyl)acetaldehyde;4-Ethylbenzaldehyde;2,4-Dimethylbenzaldehyde;o-Vinylanisole;2-Phenylpropanal;3-Phenylpropanal;4'-Methylacetophenone;1-Phenyl-1-propanone;Isochavicol;Phenylacetone	0.34903	0.32006	0.29824	0.29164	0.29317	0.29249	FALSE				FALSE
2826	annotated	Annotate in FrAnK	0	0.34806	0.29623	0.27164	0.27572	0.27362	0.27997	FALSE				FALSE
2347	annotated	No Fragments	0	0.34802	0.31408	0.36009	0.37626	0.37334	0.3723	FALSE				FALSE
3051	annotated	No Fragments	0	0.34783	0.51066	0.593	0.68323	0.68089	0.68989	FALSE				FALSE
353	annotated	Annotate in FrAnK	Dimethylethanolamine	0.34759	1.0867	1.2323	1.2466	1.2786	1.2773	FALSE				FALSE
89	identified+fragment	Proline (C5H9NO2) Prob = 52.1100000000	Pterolactam;L-Proline;L-Proline;L-Proline;Propionic acid;Propanoate;Propionic acid;4-Amino-2-methylenebutanoic acid;Acetamidopropanal;3-Acetamidopropanal;Hydroxyacetone;Hydroxyacetone;Ethyl formate;D-Lactaldehyde;(R)-Lactaldehyde;Methyl acetate;Methyl acetate;D-Proline;D-Proline;3-Hydroxypropanal;3-Hydroxypropanal;Lactaldehyde;(S)-Lactaldehyde;Glycidol;Proline;Lactaldehyde	0.34617	0.30261	0.27803	0.28797	0.32598	0.32548	TRUE				FALSE
561	annotated	Annotate in FrAnK	Valerylglycine;3-Hydroxy-2-methyl-[S-(R,R)]-butanoic acid;2-Hydroxy-3-methylbutyric acid;3-Hydroxyvaleric acid;3-hydroxy valeric acid;Erythronilic acid;3-Hydroxy-2-methyl-[R-(R,S)]-butanoic acid;Isovalerylglycine;3-Hydroxyisovaleric acid;3-hydroxy-isovaleric acid;Medicanine;2-Ethylhydracrylic acid;2-ethyl-hydracrylic acid;2-Methylbutyrylglycine;2-Methyl-3-hydroxybutyric acid;2-methyl-3-hydroxybut…	0.34613	0.91059	1.044	1.0473	1.0743	1.0723	FALSE				FALSE
1580	annotated	No Fragments	Dehydrophytosphingosine;Dehydrophytosphingosine;4-hydroxy-8cis-sphingenine;6-hydroxysphingosine	0.34607	0.31798	0.33699	0.34963	0.34724	0.34659	FALSE				FALSE
660	annotated	Annotate in FrAnK	0	0.3459	0.34138	0.31229	0.31743	0.34715	0.3461	FALSE				FALSE
1177	annotated	No Fragments	N-Gluconyl ethanolamine;2-Hydroxy-6-oxonona-2,4-diene-1,9-dioate	0.34588	0.7653	0.70208	0.7166	0.71128	0.70917	FALSE				FALSE
3261	annotated	No Fragments	0	0.34544	0.28456	0.27189	0.28804	0.29267	0.29264	FALSE				FALSE
1319	annotated	No Fragments	0	0.3454	0.28495	0.26541	0.26439	0.26609	0.26793	FALSE				FALSE
1287	annotated	No Fragments	Palmitic amide;Palmitamide	0.34469	0.28716	0.27191	0.26371	0.26144	0.26143	FALSE				FALSE
187	annotated	No Fragments	Gibberellin GA126;Gibberellin A68;Gibberellin A92;5'-Hydroxy-3',4',7,8-tetramethoxyflavan;8-Hydroxy-3',4',5',7-tetramethoxyflavan;11beta-Hydroxygibberellin A7;Gibberellin A22;Cynaropicrin;Saupirin;Strigol;Diosbulbin E;Diosbulbin G;Alectrol;Gibberellin A94;Lepidine E;Lepidine F;Junosmarin;Gibberellin A3;Gibberellin A3;Gibberellin A3;Lepidine D;Lepidine B;Delachlor;Molephantin;Gibberellin A6;Gibber…	0.34404	0.28635	0.26402	0.40258	0.401	0.39989	FALSE				FALSE
884	annotated	Annotate in FrAnK	0	0.34395	0.28796	0.27571	0.29541	0.29289	0.29306	FALSE				FALSE
2865	annotated	Annotate in FrAnK	4-Dodecylbenzenesulfonic Acid;2-Dodecylbenzenesulfonic acid	0.34361	0.28785	0.26344	0.25708	0.2621	0.26166	FALSE				FALSE
915	annotated	No Fragments	Dicyclohexyl disulfide;N'-Nitrosoanatabine	0.34307	0.28305	0.25892	0.2717	0.2882	0.28739	FALSE				FALSE
1226	annotated	No Fragments	0	0.34291	0.37143	0.34116	0.36297	0.41313	0.41629	FALSE				FALSE
1943	annotated	No Fragments	0	0.3429	0.43305	0.4202	0.43541	0.43212	0.43179	FALSE				FALSE
3498	annotated	No Fragments	0	0.34227	0.33426	0.32995	0.36337	0.3687	0.38756	FALSE				FALSE
1590	annotated	No Fragments	6-Hydroxy-2,6-dimethyl-2,7-octadien-4-one;5,6-Dihydro-6-pentyl-2H-pyran-2-one;Epoxyartemisia ketone;Ascaridole;Ascaridole;Dihydronepetalactone;(xi)-(Z)-5-(3-Hexenyl)dihydro-2(3H)-furanone;(+/-)-Dihydromintlactone;2,4-Hexadienyl isobutyrate;2,4-Hexadienyl butyrate;2,4-Hexadienyl butyrate;cis-3-Hexenyl crotonate;Epoxycampholenic aldehyde;Geranic acid;Ethyl (4Z)-4,7-octadienoate;Methyl octynecarboxy…	0.34225	0.28371	0.27569	0.271	0.26923	0.26846	FALSE				FALSE
3164	annotated	No Fragments	Niacinamide;Nicotinamide;2-Acetylpyrazine;Picolinamide;Isonicotineamide	0.34166	0.56917	0.53227	0.60144	0.5971	0.59667	FALSE				FALSE
2785	annotated	Annotate in FrAnK	4-Dodecylbenzenesulfonic Acid;2-Dodecylbenzenesulfonic acid	0.34071	0.30623	0.29352	0.30935	0.30933	0.30864	FALSE				FALSE
1395	annotated	No Fragments	3,7-Dimethyl-5-octene-1,7-diol 1-glucoside;2,6-Dimethyl-7-octene-1,6-diol 8-O-glucoside;trans-p-Menthane-7,8-diol 8-glucoside;trans-p-Menthane-7,8-diol 7-glucoside;3-O-alpha-L-rhamnopyranosyl-3-hydroxydecanoic acid	0.34047	0.28114	0.259	0.25436	0.26561	0.26484	FALSE				FALSE
1393	annotated	No Fragments	p-Hydroxyfelbamate;p-Hydroxyfelbamate;2-Hydroxyfelbamate;2-Hydroxyfelbamate;Droxidopa;L-Agaridoxin;N,N-Dihydroxy-L-tyrosine	0.34017	0.48895	0.64441	0.62714	0.63839	0.63739	FALSE				FALSE
1096	annotated	No Fragments	7Z,10Z-Hexadecadienoic acid;7Z,10Z-hexadecadienoic acid;Geranyl 2-ethylbutyrate;(Z)-7-Hexadecen-1,16-olide;Ethyl (Z,Z)-5,8-tetradecadienoate;Linalyl hexanoate;Geranyl hexanoate;(Z)-3,7-Dimethyl-2,6-octadienyl hexanoate;Isoambrettolide;D6-Ambrettolide;Hydnocarpic acid;3-oxo-9Z-Hexadecenal;(E)-3,7-Dimethyl-2,6-octadienyl hexanoate;(Z)-3-Dodecenyl (E)-2-butenoate;(Z)-3-Decenyl (E)-2-hexenoate;(Z)-3-…	0.33958	0.28389	0.269	0.26797	0.26802	0.26783	FALSE				FALSE
955	annotated	No Fragments	(R)-3-Hydroxy-hexadecanoic acid;3R-hydroxypalmitic acid;(R)-2-Hydroxyhexadecanoic acid;2-hydroxy palmitic acid;3-hydroxyhexadecanoic acid;3-hydroxy-hexadecanoic acid;Palmitoylglycine;N-palmitoyl glycine;16-Hydroxypalmitate;Juniperic acid;(+)-Prosopinine;9-methoxy-pentadecanoic acid;7R-hydroxy-hexadecanoic acid;11-hydroxy palmitic acid;4-hydroxy palmitic acid;14-hydroxy palmitic acid;15-hydroxy-he…	0.33831	0.28144	0.25742	0.26054	0.25906	0.25896	FALSE				FALSE
206	annotated	No Fragments	0	0.33744	0.28839	0.26438	0.27649	0.2872	0.28654	FALSE				FALSE
379	annotated	No Fragments	3,5-Dimethoxytoluene;4-(Ethoxymethyl)phenol;1-(2-Furanyl)-1-pentanone;2,6,6-Trimethyl-2-cyclohexene-1,4-dione;4-Ethyl-2-methoxyphenol;2-(Ethoxymethyl)phenol;2-Isopropyl-1,4-benzenediol;3-(5-Methyl-2-furanyl)butanal;2-Propenyl 2,4-hexadienoate;2-Isopropoxyphenol;(Dimethoxymethyl)benzene;3-(4-Hydroxyphenyl)-1-propanol;3-Isopropylcatechol;2,6Z-Nonadien-4-olide	0.33683	0.29578	0.31164	0.33297	0.33489	0.33392	FALSE				FALSE
2526	annotated	Annotate in FrAnK	Polyethylene glycol;8-Amino-7-oxononanoate;7-oxo-8-amino-nonanoic acid;N-Heptanoylglycine;(E)-2-Butenyl-4-methyl-threonine	0.33596	0.33403	0.34749	0.37092	0.3756	0.37553	FALSE				FALSE
999	annotated	No Fragments	Hexadecasphinganine;C16 Sphinganine	0.33562	0.27666	0.26755	0.27617	0.27631	0.27708	FALSE				FALSE
329	annotated	Annotate in FrAnK	Trans-Hexa-dec-2-enoic acid;Gaidic acid;Citronellyl hexanoate;(E)-3-Hexadecenoic acid;(E)-6-Hexadecenoic acid;7-palmitoleic acid;(Z)-13-Hexadecenoic acid;13Z-hexadecenoic acid;Palmitelaidic acid;trans-9-palmitoleic acid;(Z)-14-Methyl-6-pentadecenoic acid;Hypogeic acid;hexadec-7Z-enoic acid;15-Hexadecanolide;5-Dodecyldihydro-2(3H)-furanone;(E)-11-Hexadecenoic acid;11-hexadecenoic acid;Palmitoleic …	0.33489	0.27611	0.25527	0.25343	0.2513	0.25138	FALSE				FALSE
607	annotated	No Fragments	0	0.33461	0.27642	0.25486	0.24728	0.24576	0.24512	FALSE				FALSE
674	annotated	No Fragments	3-Oxohexadecanoic acid;3-keto palmitic acid;8-Oxohexadecanoic acid;8-keto palmitic acid;9-Oxohexadecanoic acid;9-keto palmitic acid;11-Oxohexadecanoic acid;11-keto palmitic acid;1,17-Diamino-4,9,13-triazaheptadecane;16-Oxo-palmitate;10-keto palmitic acid;5-keto palmitic acid;4-keto palmitic acid;7-keto palmitic acid;2-keto palmitic acid;15-oxo-hexadecanoic acid;2-methyl-4-oxo-pentadecanoic acid;1…	0.33441	0.27743	0.25373	0.2473	0.25167	0.25093	FALSE				FALSE
968	annotated	Annotate in FrAnK	0	0.33419	0.32898	0.30738	0.29804	0.30122	0.30055	FALSE				FALSE
2094	annotated	No Fragments	0	0.33368	0.29944	0.28899	0.31769	0.31496	0.31415	FALSE				FALSE
1633	annotated	No Fragments	0	0.33303	0.43729	0.43225	0.436	0.46401	0.46652	FALSE				FALSE
2342	annotated	Annotate in FrAnK	Monoethyl malonic acid;Ethylmalonic acid;Ethylmalonic acid;Glutaric acid;Glutarate;2-Deoxy-L-ribono-1,4-lactone;Methylsuccinic acid;Methylsuccinic acid;2-Hydroxy-4-oxopentanoic acid;2-C-Methyl-1,4-erythrono-D-lactone;(S)-Methylbutanethioic acid;Dimethylmalonic acid;dimethyl-malonic acid;2-Acetolactate ;2-Acetolactate;(S)-2-Acetolactate;(S)-2-Acetolactate;3-Hydroxy-3-methyl-2-oxobutanoic acid;3-hy…	0.33091	0.55436	0.58091	0.56492	0.56229	0.56537	FALSE				FALSE
295	annotated	Annotate in FrAnK	PE(18:1(9Z)/15:0);PE(18:1(9Z)/15:0);PE(18:1(11Z)/15:0);PE(15:0/18:1(11Z));PE(15:0/18:1(9Z));PE(15:0/18:1(9Z));DG(16:0/0:0/22:6n3);DG(18:1n7/0:0/20:5n3);DG(16:1n7/0:0/22:5n6);DG(16:1n7/0:0/22:5n3);DG(18:1(11Z)/20:5(5Z,8Z,11Z,14Z,17Z)/0:0);DG(16:0/22:6(4Z,7Z,10Z,13Z,16Z,19Z)/0:0);DG(16:0/22:6(4Z,7Z,10Z,13Z,16Z,19Z)/0:0)[iso2];DG(16:1(9Z)/22:5(7Z,10Z,13Z,16Z,19Z)/0:0);DG(16:1(9Z)/22:5(7Z,10Z,13Z,16Z…	0.33075	0.27882	0.26526	0.26061	0.26493	0.26467	FALSE				FALSE
602	annotated	No Fragments	(1xi,3S)-1,2,3,4-Tetrahydro-1-methyl-beta-carboline-1,3-dicarboxylic acid;Casimiroin;Casimiroin;2-Hydroxy-6-oxo-(2'-aminophenyl)-hexa-2,4-dienoate	0.3306	0.27371	0.26227	0.26349	0.27388	0.27317	FALSE				FALSE
416	annotated	No Fragments	(R)-3-Hydroxy-hexadecanoic acid;3R-hydroxypalmitic acid;(R)-2-Hydroxyhexadecanoic acid;2-hydroxy palmitic acid;3-hydroxyhexadecanoic acid;3-hydroxy-hexadecanoic acid;Palmitoylglycine;N-palmitoyl glycine;16-Hydroxypalmitate;Juniperic acid;(+)-Prosopinine;9-methoxy-pentadecanoic acid;7R-hydroxy-hexadecanoic acid;11-hydroxy palmitic acid;4-hydroxy palmitic acid;14-hydroxy palmitic acid;15-hydroxy-he…	0.32891	0.27139	0.24843	0.24112	0.24015	0.24023	FALSE				FALSE
1502	annotated	No Fragments	0	0.32854	1.1155	1.0713	1.0403	1.0315	1.0304	FALSE				FALSE
2400	annotated	No Fragments	0	0.32813	0.272	0.2624	0.2547	0.26095	0.26051	FALSE				FALSE
3304	annotated	No Fragments	0	0.32786	0.2743	0.28788	0.31675	0.32357	0.32306	FALSE				FALSE
1425	annotated	No Fragments	Sulcatone;Sulcatone;6-Methyl-5-hepten-2-one;(S,E)-Filbertone;5-Octen-2-one;6-Octenal;(Z)-5-Octenal;5-octenal;(2E,4E)-2,4-Octadien-1-ol;2,5-Octadien-1-ol;(3E,5Z)-3,5-Octadien-1-ol;2-Octenal;(3xi,5Z)-1,5-Octadien-3-ol;1,5E-Octadien-3-ol;Myrtine;2-Ethyl-2-hexenal;Buccoxime;5-Methyl-5-hepten-2-one;3-Methyl-3-hepten-2-one;2,4,4-Trimethylcyclopentanone;2-Octen-4-one;1-Octen-3-one;1-Octen-3-one;3-Octen-…	0.32783	0.3691	0.36001	0.35679	0.35635	0.35534	FALSE				FALSE
3061	annotated	No Fragments	0	0.32603	0.27113	0.24896	0.31112	0.31576	0.32076	FALSE				FALSE
331	annotated	No Fragments	0	0.32593	0.27223	0.25398	0.25009	0.2483	0.24818	FALSE				FALSE
3125	identified	Annotate in FrAnK	Thymine;Thymine;thymine;1H-Imidazole-1-acetic acid;Imidazoleacetic acid;Imidazole-4-acetate	0.32504	0.30455	0.33687	0.34638	0.34347	0.34491	TRUE				FALSE
3517	annotated	No Fragments	4-Hydroxycyclohexylcarboxylic acid;Ethyl levulinate;Botryodiplodin;Tetrahydrofurfuryl acetate;Methyl (R)-3-methyl-2-oxopentanoate;trans-4-Hydroxycyclohexanecarboxylate;7-Oxoheptanoic acid;2S-Hydroxy-2-isopropylbutano-3S-lactone;3-butyrl propionic acid;n-valeryl acetic acid;5-aceto valeric acid;4-propionyl butyric acid;2-Keto-n-heptylic acid	0.32479	0.31994	0.30544	0.30809	0.32053	0.32118	FALSE				FALSE
2603	annotated	Annotate in FrAnK	0	0.32447	0.30975	0.29266	0.29231	0.2943	0.29476	FALSE				FALSE
737	annotated	Annotate in FrAnK	2-Methylpropyl propanoate;2-Methylpropyl propionate;Heptanoic acid;Heptanoic acid;Heptylic acid;2-Methylbutyl acetate;Isopropyl 2-methylpropanoate;Ethyl 2-methylbutyrate;ethyl 2-methyl-butanoate;Methyl hexanoate;formyl hexanoate;Propyl butyrate;propionyl butyrate;Isopropyl butyrate;Isopropyl butyrate;Pentyl acetate;Pentyl acetate;Ethyl pentanoate;Gabapentin;Ethyl isovalerate;Ethyl isovalerate;eth…	0.3235	0.28743	0.2659	0.25893	0.26848	0.28976	FALSE				FALSE
2247	annotated	Annotate in FrAnK	0	0.32299	0.36633	0.34089	0.34149	0.33958	0.33857	FALSE				FALSE
2366	annotated	No Fragments	PC(P-18:1(11Z)/20:5(5Z,8Z,11Z,14Z,17Z));PC(P-16:0/22:6(4Z,7Z,10Z,13Z,16Z,19Z));PC(P-18:1(9Z)/20:5(5Z,8Z,11Z,14Z,17Z));PC(20:5(5Z,8Z,11Z,14Z,17Z)/P-18:1(9Z));PC(20:5(5Z,8Z,11Z,14Z,17Z)/P-18:1(11Z));PC(22:6(4Z,7Z,10Z,13Z,16Z,19Z)/P-16:0);PC(20:5(5Z,8Z,11Z,14Z,17Z)/P-18:1(9Z));PC(20:5(5Z,8Z,11Z,14Z,17Z)/P-18:1(11Z));PC(P-16:0/22:6(4Z,7Z,10Z,13Z,16Z,19Z))	0.32197	0.26573	0.24577	0.25534	0.25743	0.25668	FALSE				FALSE
2998	annotated	No Fragments	Rishitin;2,6-Di-tert-butyl-1,4-benzenediol;Isokobusone;Kobusone;Acetaldehyde butyl phenethyl acetal;(10betaH,11xi)-11-Hydroxy-13-nor-6-eremophilen-8-one;Rishitin;Isokobusone;Kobusone;9Z-Dodecen-7-ynyl acetate;7Z,9E,11-Dodecatrienyl acetate;7E,9Z,11-Dodecatrienyl acetate;7E,9E,11-Dodecatrienyl acetate;S-cucujolide V;R-cucujolide V	0.32144	0.26519	0.35384	0.35075	0.34775	0.35108	FALSE				FALSE
2934	annotated	Annotate in FrAnK	4-Dodecylbenzenesulfonic Acid;2-Dodecylbenzenesulfonic acid	0.3214	0.26615	0.26648	0.27984	0.27816	0.27736	FALSE				FALSE
608	annotated	No Fragments	0	0.32076	0.26925	0.31822	0.3608	0.36228	0.38202	FALSE				FALSE
1285	annotated	No Fragments	Avenalumin II;Graveolinine;Cystathionine sulfoxide;3-Hydroxyflavone;Flavonol;Graveoline;Graveoline;2-Hydroxymethylanthraquinone;2'-Hydroxyisoflavone;7-Hydroxyflavone;6-Hydroxyflavone;7-Hydroxyisoflavone;Primuletin;2'-Hydroxyflavone	0.32033	0.26782	0.24843	0.30189	0.30716	0.31475	FALSE				FALSE
1944	annotated	No Fragments	0	0.32006	0.99642	0.91613	0.88825	0.88439	0.88197	FALSE				FALSE
515	annotated	Annotate in FrAnK	LysoPE(18:1(9Z)/0:0);PE(18:1(9Z)/0:0);LysoPE(18:1(11Z)/0:0);LysoPE(0:0/18:1(11Z));LysoPE(0:0/18:1(9Z));3-Hydroxy-11Z-octadecenoylcarnitine;3-Hydroxy-9Z-octadecenoylcarnitine;LPA(18:0/0:0);PA(18:0/0:0);LPA(0:0/18:0);Methandriol dipropionate;1alpha,25-Dihydroxy-16-ene-19-nor-24-oxovitamin D3;(24R,25S)-25,26-epoxy-1alpha,24-dihydroxy-27-norvitamin D3 / (24R,25S)-25,26-epoxy-1alpha,24-dihydroxy-27-no…	0.31986	0.3266	0.42365	0.41685	0.4133	0.41329	FALSE				FALSE
671	annotated	No Fragments	0	0.31975	0.27179	0.30122	0.29765	0.29678	0.2979	FALSE				FALSE
2739	annotated	No Fragments	0	0.31971	0.26421	0.25298	0.26585	0.27501	0.27452	FALSE				FALSE
2362	annotated	No Fragments	0	0.31961	0.34906	0.37017	0.36171	0.36424	0.36314	FALSE				FALSE
508	annotated	Annotate in FrAnK	3-Methylcyclopentadecanone;Hexadecenal;Hexadecenal;2-hexadecenal;(±)-2-Dodecylcyclobutanone;Linoleamide;Linoleamide;Bombykol;Bombykol;10E-Hexadecenal;2Z-hexadecenal;4E,6Z-Hexadecadien-1-ol;11Z,13Z-Hexadecadien-1-ol;7Z,11Z-Hexadecadien-1-ol;11Z,13E-Hexadecadien-1-ol;7Z,11E-Hexadecadien-1-ol;1,3-Hexadecadien-1-ol;7Z-Hexadecenal;9Z-Hexadecenal;10Z-Hexadecenal;11Z-Hexadecenal;12Z-Hexadecenal;7-hexade…	0.3192	0.28054	0.2655	0.27549	0.28069	0.27984	FALSE				FALSE
1228	annotated	No Fragments	0	0.31862	0.2639	0.24786	0.38486	0.44195	0.44099	FALSE				FALSE
2953	annotated	Annotate in FrAnK	Glycerol;Glycerol	0.31723	0.31502	0.29167	0.29965	0.29781	0.29705	FALSE				FALSE
3248	annotated	No Fragments	0	0.31708	0.36071	0.33442	0.3372	0.33957	0.36797	FALSE				FALSE
2683	annotated	No Fragments	0	0.31704	0.51403	0.60529	0.5918	0.59327	0.59182	FALSE				FALSE
2594	annotated	Annotate in FrAnK	0	0.316	0.26571	0.27277	0.29761	0.2952	0.29573	FALSE				FALSE
2368	annotated	Annotate in FrAnK	4-Dodecylbenzenesulfonic Acid;2-Dodecylbenzenesulfonic acid	0.31457	0.27211	0.24916	0.2576	0.28057	0.28487	FALSE				FALSE
1637	annotated	No Fragments	Heptyl heptanoate;Myristic acid;Tetradecanoic acid;Myristic acid;Dodecyl acetate;Dodecyl acetate;Nonyl isovalerate;Ethyl dodecanoate;ethyl dodecanoate;12-Methyltridecanoic acid;(+)-Isomyristic acid;Isobutyl decanoate;Hexanal octane-1,3-diol acetal;10-Methyltridecanoic acid;Hexyl octanoate;hexyl octanoate;2,6,10-Trimethylundecanoic acid;2,6,10-trimethyl-undecanoic acid;Decyl butanoate;decyl butyra…	0.31375	0.26772	0.26402	0.26288	0.27449	0.27655	FALSE				FALSE
1678	annotated	Annotate in FrAnK	3-Mercaptolactate-cysteine disulfide	0.31235	1.2867	1.185	1.1682	1.3283	1.3263	FALSE				FALSE
680	annotated	Annotate in FrAnK	Secobarbital;Metanephrine;Desglymidodrine;Tenuazonic acid;L-Metanephrine;L-Metanephrine;Ecgonone methyl ester;Tenuazonic acid	0.31217	0.25714	0.27195	0.2764	0.27417	0.27438	FALSE				FALSE
978	annotated	No Fragments	0	0.31177	0.25671	0.23656	0.23281	0.23729	0.23662	FALSE				FALSE
3451	annotated	No Fragments	0	0.31042	0.25579	0.23428	0.24462	0.24757	0.24685	FALSE				FALSE
980	annotated	No Fragments	dGDP;dGDP;Adenosine 3',5'-diphosphate;Adenosine 3',5'-bisphosphate;N-Acetylneuraminic acid 9-phosphate;N-Acetylneuraminate 9-phosphate;ADP;ADP;Acetyl adenylate;Acetyl adenylate;N-Acetylneuraminate 9-phosphate;Adenosine 2',5'-bisphosphate	0.31041	0.49887	0.46945	0.53279	0.52943	0.52782	FALSE				FALSE
1038	annotated	Annotate in FrAnK	Dibasic sodium phosphate	0.30933	0.25559	0.23398	0.25011	0.25022	0.25016	FALSE				FALSE
696	annotated	Annotate in FrAnK	0	0.30911	0.25641	0.23477	0.27725	0.28406	0.28521	FALSE				FALSE
712	annotated	No Fragments	0	0.30894	0.25476	0.23481	0.29336	0.30004	0.30572	FALSE				FALSE
1579	annotated	No Fragments	Dehydrophytosphingosine;Dehydrophytosphingosine;4-hydroxy-8cis-sphingenine;6-hydroxysphingosine	0.30892	0.28407	0.30536	0.30209	0.30318	0.30234	FALSE				FALSE
209	annotated	No Fragments	3,7-Dimethyl-5-octene-1,7-diol 1-glucoside;2,6-Dimethyl-7-octene-1,6-diol 8-O-glucoside;trans-p-Menthane-7,8-diol 8-glucoside;trans-p-Menthane-7,8-diol 7-glucoside;3-O-alpha-L-rhamnopyranosyl-3-hydroxydecanoic acid	0.30838	0.25475	0.233	0.23157	0.24288	0.24229	FALSE				FALSE
210	annotated	No Fragments	3,7-Dimethyl-5-octene-1,7-diol 1-glucoside;2,6-Dimethyl-7-octene-1,6-diol 8-O-glucoside;trans-p-Menthane-7,8-diol 8-glucoside;trans-p-Menthane-7,8-diol 7-glucoside;3-O-alpha-L-rhamnopyranosyl-3-hydroxydecanoic acid	0.30838	0.25475	0.233	0.23157	0.24288	0.24229	FALSE				FALSE
3377	annotated	No Fragments	0	0.30797	0.36425	0.39036	0.37896	0.38355	0.3932	FALSE				FALSE
925	annotated	Annotate in FrAnK	0	0.30755	0.30909	0.28936	0.28343	0.2983	0.29739	FALSE				FALSE
316	identified	No Fragments	4-Deoxyerythronic acid;Aminoadipic acid;Aminoadipic acid;(S)-3,4-Dihydroxybutyric acid;2,4-Dihydroxybutanoic acid;2,4-dihydroxy-butanoic acid;(±)-2,2'-Iminobispropanoic acid;Alanopine;Acetylhomoserine;Glutamate, gamma-methyl ester;A,b-Dihydroxyisobutyric acid;a,b-dihydroxy-isobutyric acid;Erythrose;D-Erythrose;4-Deoxythreonic acid;L-Erythrulose;L-Erythrulose;N-acetylthreonine;N-methyl-L-glutamic …	0.30603	0.27884	0.73055	0.72511	0.73637	0.73427	TRUE				FALSE
1216	annotated	No Fragments	0	0.30567	0.38794	0.43786	0.42507	0.42141	0.43312	FALSE				FALSE
3305	annotated	No Fragments	0	0.30542	0.25424	0.27292	0.30037	0.30674	0.30605	FALSE				FALSE
2984	annotated	Annotate in FrAnK	0	0.30538	0.25167	0.23908	0.31942	0.32689	0.33213	FALSE				FALSE
2497	annotated	No Fragments	0	0.30528	0.25365	0.23791	0.26786	0.26702	0.26926	FALSE				FALSE
2735	annotated	No Fragments	0	0.30517	0.25226	0.24123	0.28777	0.29422	0.29929	FALSE				FALSE
2360	annotated	No Fragments	0	0.30462	0.3444	0.33818	0.34925	0.3465	0.34545	FALSE				FALSE
724	annotated	Annotate in FrAnK	0	0.30458	0.39366	0.36672	0.37753	0.41883	0.41863	FALSE				FALSE
725	annotated	Annotate in FrAnK	0	0.30458	0.39366	0.36672	0.37753	0.41883	0.41863	FALSE				FALSE
952	annotated	No Fragments	3-Oxohexadecanoic acid;3-keto palmitic acid;8-Oxohexadecanoic acid;8-keto palmitic acid;9-Oxohexadecanoic acid;9-keto palmitic acid;11-Oxohexadecanoic acid;11-keto palmitic acid;1,17-Diamino-4,9,13-triazaheptadecane;16-Oxo-palmitate;10-keto palmitic acid;5-keto palmitic acid;4-keto palmitic acid;7-keto palmitic acid;2-keto palmitic acid;15-oxo-hexadecanoic acid;2-methyl-4-oxo-pentadecanoic acid;1…	0.30437	0.26071	0.24484	0.24092	0.25019	0.24944	FALSE				FALSE
1213	annotated	No Fragments	0	0.30426	0.8172	0.90706	0.88386	0.87902	0.88958	FALSE				FALSE
2149	annotated	No Fragments	Palmitoylglycine;N-palmitoyl glycine;(+)-Prosopinine	0.3038	0.25557	0.24387	0.24629	0.24546	0.24475	FALSE				FALSE
359	annotated	No Fragments	0	0.30368	0.29205	0.27072	0.26277	0.28256	0.28328	FALSE				FALSE
976	annotated	No Fragments	0	0.3036	0.25006	0.22981	0.2229	0.22105	0.22154	FALSE				FALSE
1013	annotated	Annotate in FrAnK	0	0.30358	0.27298	0.28669	0.29059	0.29186	0.2984	FALSE				FALSE
2419	annotated	No Fragments	0	0.30316	0.2497	0.23343	0.23011	0.25036	0.25099	FALSE				FALSE
2420	annotated	No Fragments	0	0.30316	0.2497	0.23343	0.23011	0.25036	0.25099	FALSE				FALSE
2583	annotated	No Fragments	0	0.30281	0.33838	0.39622	0.43543	0.43259	0.43597	FALSE				FALSE
2584	annotated	No Fragments	0	0.30281	0.33838	0.39622	0.43543	0.43259	0.43597	FALSE				FALSE
2935	annotated	No Fragments	0	0.30274	0.3065	0.56946	0.68336	0.72022	0.71808	FALSE				FALSE
997	annotated	No Fragments	3beta,6beta-Dihydroxynortropane;Proline betaine;Stachydrine;L-2-Amino-3-methylenehexanoic acid;4-(Trimethylammonio)but-2-enoate	0.3027	0.26078	0.24086	0.23472	0.23456	0.23468	FALSE				FALSE
644	annotated	Annotate in FrAnK	7-Nonene-3,5-diyn-1-ol;Chavicol;Chavicol;Indan-1-ol;Indan-1-ol;m-Methylacetophenone;(Z)-4-(1-Propenyl)phenol;Cinnamyl alcohol;trans-Cinnamyl alcohol;Cinnamyl alcohol;(4-Methylphenyl)acetaldehyde;4-Ethylbenzaldehyde;2,4-Dimethylbenzaldehyde;o-Vinylanisole;2-Phenylpropanal;3-Phenylpropanal;4'-Methylacetophenone;1-Phenyl-1-propanone;Isochavicol;Phenylacetone	0.30267	0.26421	0.24855	0.24613	0.25811	0.25777	FALSE				FALSE
1081	annotated	No Fragments	0	0.30257	0.26274	0.24107	0.23524	0.23803	0.23779	FALSE				FALSE
3089	annotated	Annotate in FrAnK	4-Dodecylbenzenesulfonic Acid;2-Dodecylbenzenesulfonic acid	0.30244	0.27293	0.27128	0.28226	0.28221	0.28136	FALSE				FALSE
2197	annotated	No Fragments	0	0.30233	0.39251	0.37058	0.42939	0.42584	0.44171	FALSE				FALSE
3462	annotated	No Fragments	0	0.30215	0.24882	0.23566	0.24141	0.24833	0.25159	FALSE				FALSE
1930	annotated	No Fragments	PE(20:1(11Z)/15:0);PE(20:1(11Z)/15:0);PE-NMe(16:0/18:1(9Z));PE-NMe(16:0/18:1(9Z));PE(15:0/20:1(11Z));PE(15:0/20:1(11Z));PC(16:1(9Z)/16:0);PC(16:1(9Z)/16:0);PC(18:0/14:1(9Z));PC(18:0/14:1(9Z));PC(18:1(9Z)/14:0);PC(18:1(9Z)/14:0);PC(18:1(11Z)/14:0);PC(18:1(11Z)/14:0);PC(14:1(9Z)/18:0);PC(14:1(9Z)/18:0);PC(16:0/16:1(9Z));PC(16:0/16:1(9Z));PC(14:0/18:1(9Z));PC(14:0/18:1(9Z));PC(14:0/18:1(11Z));PC(14:…	0.30189	0.24859	0.39678	0.38773	0.3909	0.38983	FALSE				FALSE
178	identified+fragment	Isoleucine (C6H13NO2) Prob = 52.6400000000	L-Alloisoleucine;L-Leucine;L-Leucine;L-Leucine;L-Isoleucine;L-Isoleucine;2S-Amino-3S-methylpentanoic acid;(±)-erythro-Isoleucine;Isoleucine;N-(2-Hydroxyethyl)-morpholine;Aminocaproic acid;6-Aminohexanoate;6-amino-hexanoic acid;L-Norleucine;L-Norleucine;2S-amino-hexanoic acid;1,1-Dimethoxyethane;3-Aminocaproic acid;N-methylvaline;6-Deoxyfagomine;2-Ethoxyethanol;2-Ethoxyethanol;1,3-Butanediol;1,3-B…	0.30123	0.46572	0.65744	0.64971	0.6442	0.64232	TRUE				FALSE
2616	annotated	No Fragments	0	0.30066	0.25799	0.23843	0.31167	0.30909	0.31117	FALSE				FALSE
2586	annotated	No Fragments	0	0.30063	0.28959	0.27458	0.27432	0.27452	0.27368	FALSE				FALSE
1304	annotated	No Fragments	Urea-1-carboxylate	0.30053	0.26073	0.24185	0.23949	0.26305	0.26357	FALSE				FALSE
2667	annotated	No Fragments	4-Dodecylbenzenesulfonic Acid;2-Dodecylbenzenesulfonic acid	0.29969	0.24715	0.23094	0.24849	0.27492	0.27981	FALSE				FALSE
2193	annotated	Annotate in FrAnK	0	0.29951	0.36489	0.33991	0.39113	0.38895	0.40316	FALSE				FALSE
1070	annotated	No Fragments	0	0.2993	0.30962	0.30491	0.30048	0.33204	0.33154	FALSE				FALSE
1787	annotated	No Fragments	0	0.29887	0.24688	0.23223	0.23302	0.2595	0.25979	FALSE				FALSE
702	annotated	No Fragments	0	0.29872	0.24784	0.2418	0.29663	0.2956	0.29474	FALSE				FALSE
2178	annotated	No Fragments	0	0.29804	0.39738	0.43858	0.43533	0.44201	0.4412	FALSE				FALSE
2606	annotated	No Fragments	0	0.29752	0.54344	0.95081	0.93873	0.93186	0.92913	FALSE				FALSE
1196	annotated	Annotate in FrAnK	0	0.29741	0.33081	0.3033	0.32666	0.37738	0.38089	FALSE				FALSE
2503	annotated	No Fragments	0	0.29702	0.70723	0.6523	0.73116	0.72739	0.72762	FALSE				FALSE
1188	annotated	No Fragments	Azelaic acid;Azelaic acid;Azelaic acid;Nonate;3-Methylsuberic acid;2,4-Dimethylpimelic acid;Diethyl methylsuccinate;Diethyl glutarate;Edrophonium;Edrophonium;cis- and trans-Ethyl 2,4-dimethyl-1,3-dioxolane-2-acetate;(+/-)-Ethyl 3-acetoxy-2-methylbutyrate;(+/-)-Methyl 5-acetoxyhexanoate;Butyl ethyl malonate;Eucommiol	0.29675	0.25649	0.24219	0.23544	0.23799	0.23785	FALSE				FALSE
807	annotated	No Fragments	0	0.29638	0.2465	0.22976	0.23697	0.26451	0.27087	FALSE				FALSE
654	annotated	Annotate in FrAnK	3-Oxodecanoic acid;3-oxo capric acid;6-Methyl-2-methylene-6-octene-1,3,8-triol;(1beta,2beta,5beta)-p-Menth-3-ene-1,2,5-triol;(E)-10-Hydroxy-8-decenoic acid;10-hydroxy-8E-decenoic acid;5-Hexyl-1,4-dioxan-2-one;6-Hexyl-1,4-dioxan-2-one;2-Methylbutyl 3-hydroxy-2-methylidenebutanoate;3-Methylbutyl 3-hydroxy-2-methylidenebutanoate;3-Hydroxy-5Z-octenyl acetate;Ethyl (3R,5Z)-3-hydroxy-5-octenoate;exo,ex…	0.29579	0.2595	0.25495	0.27659	0.27736	0.27663	FALSE				FALSE
1189	annotated	No Fragments	Azelaic acid;Azelaic acid;Azelaic acid;Nonate;3-Methylsuberic acid;2,4-Dimethylpimelic acid;Diethyl methylsuccinate;Diethyl glutarate;Edrophonium;Edrophonium;cis- and trans-Ethyl 2,4-dimethyl-1,3-dioxolane-2-acetate;(+/-)-Ethyl 3-acetoxy-2-methylbutyrate;(+/-)-Methyl 5-acetoxyhexanoate;Butyl ethyl malonate;Eucommiol	0.29571	0.25596	0.24165	0.23491	0.23746	0.23732	FALSE				FALSE
2202	annotated	No Fragments	0	0.29522	0.33135	0.30404	0.39665	0.39337	0.41329	FALSE				FALSE
3647	annotated	No Fragments	14-oxo-DoHE(1-)	0.29495	0.25119	0.23683	0.24511	0.24579	0.24525	FALSE				FALSE
388	annotated	No Fragments	Histidinyl-Glycine;Glycyl-Histidine;Metronidazole;Metronidazole	0.29457	0.2603	0.25156	0.24531	0.24493	0.24419	FALSE				FALSE
308	annotated	Annotate in FrAnK	0	0.29443	0.25363	0.24401	0.24428	0.24896	0.24824	FALSE				FALSE
511	annotated	Annotate in FrAnK	3,5-Dimethoxytoluene;4-(Ethoxymethyl)phenol;1-(2-Furanyl)-1-pentanone;2,6,6-Trimethyl-2-cyclohexene-1,4-dione;4-Ethyl-2-methoxyphenol;2-(Ethoxymethyl)phenol;2-Isopropyl-1,4-benzenediol;3-(5-Methyl-2-furanyl)butanal;2-Propenyl 2,4-hexadienoate;2-Isopropoxyphenol;(Dimethoxymethyl)benzene;3-(4-Hydroxyphenyl)-1-propanol;3-Isopropylcatechol;2,6Z-Nonadien-4-olide	0.29408	0.27066	0.25885	0.27213	0.27377	0.27335	FALSE				FALSE
1232	annotated	No Fragments	Norambreinolide;Penbutolol;Penbutolol;[2,2-Bis(2-methylpropoxy)ethyl]benzene;3-Methyl-alpha-ionyl acetate;Methyl farnesoate;(E)-2-Hexenyl (E)-7,9-decadienoate;9Z,11E,13-Tetradecatrienyl acetate;3E,8Z,11Z-Tetradecatrienyl acetate;16:3(6Z,9Z,12Z);4,7,10,13-Hexadecatetraenoic acid;5E,8E,11E-hexadecatrienoic acid;4,7,10-hexadecatrienoic acid;9,12,15-hexadecatrienoic acid;7,10,13-hexadecatrienoic acid…	0.29397	0.24371	0.22609	0.2196	0.22039	0.21973	FALSE				FALSE
1169	annotated	No Fragments	Azelaic acid;Azelaic acid;Azelaic acid;Nonate;3-Methylsuberic acid;2,4-Dimethylpimelic acid;Diethyl methylsuccinate;Diethyl glutarate;Edrophonium;Edrophonium;cis- and trans-Ethyl 2,4-dimethyl-1,3-dioxolane-2-acetate;(+/-)-Ethyl 3-acetoxy-2-methylbutyrate;(+/-)-Methyl 5-acetoxyhexanoate;Butyl ethyl malonate;Eucommiol	0.29326	0.25445	0.24105	0.23459	0.23664	0.2366	FALSE				FALSE
1459	annotated	No Fragments	0	0.29314	0.36889	0.37634	0.36673	0.36606	0.36496	FALSE				FALSE
691	annotated	No Fragments	0	0.29249	0.24356	0.22368	0.22367	0.22595	0.22622	FALSE				FALSE
1416	annotated	No Fragments	Ethyl tetradecanoate;ethyl tetradecanoate;Palmitic acid;Hexadecanoic acid;Palmitic acid;Isopalmitic acid;Isopalmitic acid;Butyl dodecanoate;Dodecyl butyrate;dodecyl butyrate;Hexyl decanoate;hexyl decanoate;Dodecyl 2-methylpropanoate;Trimethyltridecanoic acid;4,8,12-trimethyl-tridecanoic acid;Octyl octanoate;octyl octanoate;Palmitoleoyl Ethanolamide;Palmitoleoyl-EA;3-Ketosphingosine;3-ketosphingos…	0.29225	0.25784	0.24218	0.23811	0.25651	0.25691	FALSE				FALSE
2484	annotated	No Fragments	0	0.2917	0.24049	0.39233	0.38037	0.38817	0.38769	FALSE				FALSE
253	annotated	No Fragments	0	0.29155	0.28374	0.2732	0.29666	0.30642	0.30551	FALSE				FALSE
459	annotated+fragment	b-Imidazolelactate (C6H8N2O3) Prob = 98.8400000000	5-Hydroxymethyl-4-methyluracil;4-Imidazolone-5-propionic acid;4-Imidazolone-5-propanoate;Imidazolelactic acid;Imidazole lactate;N-Nitrosoguvacine;(S)-3-(Imidazol-5-yl)lactate;Maleamate	0.29106	0.24049	0.36305	0.35214	0.34912	0.36817	TRUE				FALSE
63	annotated	Annotate in FrAnK	Guaiacin;Mirtazapine;Mirtazapine;(all-E)-Crocetin;Antazoline;4,4'-Dihydroxy-5,5'-diisopropyl-2,2'-dimethyl-3,6-biphenyldione;8-Methoxygravelliferone;Sagequinone methide A;5-Hydroxy-7-(4-hydroxy-3-methoxyphenyl)-1-phenyl-3-heptanone;Sclareapinone;Macelignan;Verimol H;5-Geranyloxy-7-methoxycoumarin;Acridine orange;Vernoflexin;Crocetin;Crocetin;Brevicolline;Sobetirome;Estra-1,3,5-(10)-trien-17-one-3…	0.29087	0.25124	0.62333	0.60825	0.63067	0.6296	FALSE				FALSE
3035	annotated	Annotate in FrAnK	0	0.29087	0.26839	0.24561	0.28741	0.3064	0.30786	FALSE				FALSE
558	annotated	Annotate in FrAnK	0	0.29078	0.28105	0.25768	0.3008	0.29866	0.29953	FALSE				FALSE
871	annotated	Annotate in FrAnK	(E,E)-2,6-Octadienal;2E,6E-Octadienal;3,5,5-Trimethyl-2-cyclopenten-1-one;2-Butylfuran;Methyl-1-cyclopenten-1-yl)-ethanone;6-Methyl-3,5-heptadien-2-one;(E,E)-2,4-Octadienal;2,4-octadienal;2,3-Dimethyl-2-cyclohexen-1-one;2-Isopropyl-5-methylfuran;1,5-Octadien-3-one;trans, trans-3,5-Octadien-2-one;3E,5E-Octadien-2-one;2E,4Z-Octadienal;2E,6Z-Octadienal;2E,7-Octadienal;2,4-Dimethyl-2E,4E-hexadienal;5…	0.29033	0.24118	0.22182	0.22865	0.22799	0.22802	FALSE				FALSE
2085	annotated	Annotate in FrAnK	1-(2,6,6-Trimethyl-1-cyclohexen-1-yl)-1-penten-3-one;alpha-Irone;1-(2,6,6-Trimethyl-2-cyclohexen-1-yl)-1-penten-3-one;Methyl-delta-ionone;(Z)-alpha-Irone;Etaspirene;10-Isopropyl-2,7-dimethyl-1-oxaspiro[4.5]deca-3,6-diene;3-Methyl-4-(2,6,6-trimethyl-2-cyclohexen-1-yl)-3-buten-2-one;delta-Methylionone;4-(1,1,3,3-Tetramethylbutyl)-phenol;alpha-(p-(1,1,3,3-Tetramethylbutyl)phenyl)-omega-hydroxypoly(o…	0.28981	0.25681	0.25213	0.31088	0.31346	0.31547	FALSE				FALSE
2086	annotated	Annotate in FrAnK	1-(2,6,6-Trimethyl-1-cyclohexen-1-yl)-1-penten-3-one;alpha-Irone;1-(2,6,6-Trimethyl-2-cyclohexen-1-yl)-1-penten-3-one;Methyl-delta-ionone;(Z)-alpha-Irone;Etaspirene;10-Isopropyl-2,7-dimethyl-1-oxaspiro[4.5]deca-3,6-diene;3-Methyl-4-(2,6,6-trimethyl-2-cyclohexen-1-yl)-3-buten-2-one;delta-Methylionone;4-(1,1,3,3-Tetramethylbutyl)-phenol;alpha-(p-(1,1,3,3-Tetramethylbutyl)phenyl)-omega-hydroxypoly(o…	0.28981	0.25681	0.25213	0.31088	0.31346	0.31547	FALSE				FALSE
2087	annotated	Annotate in FrAnK	1-(2,6,6-Trimethyl-1-cyclohexen-1-yl)-1-penten-3-one;alpha-Irone;1-(2,6,6-Trimethyl-2-cyclohexen-1-yl)-1-penten-3-one;Methyl-delta-ionone;(Z)-alpha-Irone;Etaspirene;10-Isopropyl-2,7-dimethyl-1-oxaspiro[4.5]deca-3,6-diene;3-Methyl-4-(2,6,6-trimethyl-2-cyclohexen-1-yl)-3-buten-2-one;delta-Methylionone;4-(1,1,3,3-Tetramethylbutyl)-phenol;alpha-(p-(1,1,3,3-Tetramethylbutyl)phenyl)-omega-hydroxypoly(o…	0.28981	0.25681	0.25213	0.31088	0.31346	0.31547	FALSE				FALSE
3588	annotated	No Fragments	0	0.2891	0.27497	0.25235	0.2455	0.27074	0.27133	FALSE				FALSE
3720	annotated	Annotate in FrAnK	0	0.28886	0.24508	0.25454	0.28969	0.2944	0.29352	FALSE				FALSE
3229	annotated	No Fragments	Erinapyrone C	0.28815	0.28998	0.27893	0.30567	0.30328	0.3063	FALSE				FALSE
770	annotated	No Fragments	0	0.2878	0.34036	0.31158	0.33174	0.36645	0.37265	FALSE				FALSE
710	annotated	No Fragments	0	0.28654	0.23604	0.21778	0.28095	0.28908	0.29543	FALSE				FALSE
3652	annotated	No Fragments	Palmitoleoyl Ethanolamide;Palmitoleoyl-EA;3-Ketosphingosine;3-ketosphingosine;Cassine;Spiroxamine;4E,14Z-Sphingadiene;(4E,8Z,d18:2) sphingosine;(4E,8E,d18:2) sphingosine;Lepadin D;2S-amino-octadeca-4E,6E-diene-1,3R-diol	0.28651	0.28886	0.34189	0.35172	0.35545	0.35457	FALSE				FALSE
1569	annotated	No Fragments	0	0.28604	0.24348	0.24397	0.26157	0.25962	0.26021	FALSE				FALSE
932	annotated	No Fragments	(Z)-11-Eicosen-1-ol;11E-Eicosen-1-ol;Phytol;Phytol;Phytol;Thromboxane;15Z-Eicosen-1-ol;Eicosanal;11Z-eicosen-1-ol;6,14-Dimethyloctadecan-2-one;Phytanal	0.28573	0.23635	0.23536	0.24326	0.24352	0.24468	FALSE				FALSE
1159	annotated	Annotate in FrAnK	0	0.28563	0.32902	0.31712	0.32449	0.34874	0.34772	FALSE				FALSE
3374	annotated	Annotate in FrAnK	Indolepyruvate;Indolepyruvate;Anibine	0.28561	0.43396	0.61505	0.61015	0.6065	0.60847	FALSE				FALSE
1383	annotated	No Fragments	0	0.28543	0.2581	0.25104	0.24767	0.25893	0.25814	FALSE				FALSE
372	annotated	No Fragments	Ambronide;3-(5,6,6-Trimethylbicyclo[2.2.1]hept-1-yl)cyclohexanol;Bombykal;10E,12Z-Hexadecadienal;9E,11E-Hexadecadienal;4E,6Z,10Z-Hexadecatrien-1-ol;13Z-Hexadecen-11-yn-1-ol;11-Hexadecynal;7Z,11E-Hexadecadienal;9Z,11E-Hexadecadienal;10Z,12Z-Hexadecadienal;11Z,13Z-Hexadecadienal;7Z,11Z-Hexadecadienal;9Z,11Z-Hexadecadienal;10Z,12E-Hexadecadienal;11Z,13E-Hexadecadienal;8E,11Z-Hexadecadienal;9E,11Z-He…	0.28536	0.24027	0.22645	0.24331	0.24164	0.24116	FALSE				FALSE
749	annotated	No Fragments	0	0.28535	0.24936	0.23881	0.24686	0.24719	0.24649	FALSE				FALSE
537	annotated	No Fragments	0	0.28522	0.38774	0.6977	0.69507	0.73219	0.72998	FALSE				FALSE
1234	annotated	No Fragments	0	0.28432	0.24941	0.55254	0.5372	0.59307	0.59335	FALSE				FALSE
2608	annotated	Annotate in FrAnK	0	0.28281	0.36203	0.41192	0.44642	0.45375	0.46099	FALSE				FALSE
3060	annotated	Annotate in FrAnK	0	0.28269	0.23538	0.21957	0.26919	0.27257	0.2794	FALSE				FALSE
1098	annotated	No Fragments	4-Hydroxycyclohexylcarboxylic acid;Ethyl levulinate;Botryodiplodin;Tetrahydrofurfuryl acetate;Pseudoecgonine;Pseudoecgonine;Ecgonine;Ecgonine;Methyl (R)-3-methyl-2-oxopentanoate;Otonecine;trans-4-Hydroxycyclohexanecarboxylate;7-Oxoheptanoic acid;2S-Hydroxy-2-isopropylbutano-3S-lactone;3-butyrl propionic acid;n-valeryl acetic acid;5-aceto valeric acid;4-propionyl butyric acid;2-Keto-n-heptylic aci…	0.28217	0.24266	0.271	0.26573	0.2641	0.26393	FALSE				FALSE
1000	annotated	Annotate in FrAnK	Ethyl 2-hydroxyisovalerate;Butyl lactate;Methyl (±)-3-hydroxyhexanoate;(+/-)-Ethyl 2-hydroxy-2-methylbutyrate;3-hydroxyheptanoic acid;Methyl DL-Leucate;3-Hydroxyisoheptanoic acid;Polyethylene glycol;8-Amino-7-oxononanoate;7-oxo-8-amino-nonanoic acid;N-Heptanoylglycine;MTIC;(E)-2-Butenyl-4-methyl-threonine;omega-hydroxy enanthoic acid;delta-hydroxy enanthoic acid;4-hydroxy enanthoic acid;2-hydroxy…	0.28212	0.33573	0.32547	0.33156	0.33747	0.33725	FALSE				FALSE
1527	annotated	No Fragments	Furfuryl acetate;Ethyl 3-furoate;Ethyl furoate;Ethyl maltol;Ethyl maltol;2,4,5-Trihydroxytoluene;Gentisyl alcohol;4-Hydroxymethylcatechol;2,4,6-Trihydroxytoluene;2,3,5-Trihydroxytoluene	0.28165	0.29042	0.26565	0.31446	0.36289	0.36748	FALSE				FALSE
711	annotated	No Fragments	0	0.28123	0.23184	0.21828	0.28304	0.29248	0.29931	FALSE				FALSE
247	annotated	No Fragments	0	0.28049	0.65619	0.93856	0.91835	0.96943	0.99527	FALSE				FALSE
1528	annotated	No Fragments	0	0.28026	0.4385	0.40585	0.42708	0.42342	0.42234	FALSE				FALSE
2490	annotated	No Fragments	trans-Dodec-2-enoic acid;2E-Lauroleic acid;Citronellyl acetate;5-Dodecenoic acid;5Z-dodecenoic acid;(±)-Citronellyl acetate;Citronellyl acetate;Citronellyl acetate;7-Hexyl-2-oxepanone;2-Hexenyl hexanoate;(E)-2-Hexenyl hexanoate;Hexyl 2E-hexenoate;2-Octenyl butyrate;Allyl nonanoate;Ethyl 4-decenoate;Hexyl 2-methyl-3-pentenoate;Hexyl 2-methyl-4-pentenoate;1,1-Dimethoxy-3,7-dimethyl-2,6-octadiene;Me…	0.28	0.45555	0.56128	0.55128	0.57231	0.57084	FALSE				FALSE
2912	annotated	No Fragments	0	0.27991	0.23059	0.23099	0.2486	0.24657	0.24648	FALSE				FALSE
2771	annotated	No Fragments	PE(22:6(4Z,7Z,10Z,13Z,16Z,19Z)/P-18:0);PE(22:5(7Z,10Z,13Z,16Z,19Z)/P-18:1(11Z));PE(22:5(7Z,10Z,13Z,16Z,19Z)/dm18:1(9Z));PE(22:5(4Z,7Z,10Z,13Z,16Z)/P-18:1(11Z));PE(22:5(4Z,7Z,10Z,13Z,16Z)/P-18:1(9Z));PE(P-18:0/22:6(4Z,7Z,10Z,13Z,16Z,19Z));PE(P-18:0/22:6(4Z,7Z,10Z,13Z,16Z,19Z));PE(P-18:1(11Z)/22:5(4Z,7Z,10Z,13Z,16Z));PE(P-18:1(11Z)/22:5(7Z,10Z,13Z,16Z,19Z));PE(P-18:1(9Z)/22:5(4Z,7Z,10Z,13Z,16Z));PE…	0.27979	0.28079	0.54947	0.53805	0.53348	0.53293	FALSE				FALSE
1088	annotated	Annotate in FrAnK	Norambreinolide;Penbutolol;Penbutolol;[2,2-Bis(2-methylpropoxy)ethyl]benzene;3-Methyl-alpha-ionyl acetate;Methyl farnesoate;(E)-2-Hexenyl (E)-7,9-decadienoate;9Z,11E,13-Tetradecatrienyl acetate;3E,8Z,11Z-Tetradecatrienyl acetate;16:3(6Z,9Z,12Z);4,7,10,13-Hexadecatetraenoic acid;5E,8E,11E-hexadecatrienoic acid;4,7,10-hexadecatrienoic acid;9,12,15-hexadecatrienoic acid;7,10,13-hexadecatrienoic acid…	0.27942	0.23438	0.2239	0.21713	0.22037	0.22036	FALSE				FALSE
1656	annotated	No Fragments	8-Nonen-3-one;5-Nonen-2-one;5-Nonen-2-one;3-Nonen-2-one;2,4-Nonadien-1-ol;(2xi,4xi)-2,4-Nonadien-1-ol;(3E,6Z)-3,6-Nonadien-1-ol;(±)-2,2,6-Trimethylcyclohexanone;8-Nonen-2-one;8-Nonen-2-one;1-Nonen-4-one;(E)-2-Nonen-4-one;3-Nonen-5-one;(Z)-6-Nonenal;(3Z,6Z)-3,6-Nonadien-1-ol;3Z,6Z-Nonadien-1-ol;7-Methyl-3-octen-2-one;N-Ethyl trans-2-cis-6-nonadienamide;(±)-2,6-Dimethyl-5-heptenal;2,6-Dimethyl-5-he…	0.27935	0.2352	0.22569	0.2228	0.22806	0.22739	FALSE				FALSE
207	annotated	No Fragments	0	0.27928	0.23868	0.22174	0.22609	0.22569	0.22875	FALSE				FALSE
208	annotated	No Fragments	0	0.27928	0.23868	0.22174	0.22609	0.22569	0.22875	FALSE				FALSE
1089	annotated	No Fragments	(R)-3-Hydroxy-hexadecanoic acid;3R-hydroxypalmitic acid;(R)-2-Hydroxyhexadecanoic acid;2-hydroxy palmitic acid;3-hydroxyhexadecanoic acid;3-hydroxy-hexadecanoic acid;Palmitoylglycine;N-palmitoyl glycine;16-Hydroxypalmitate;Juniperic acid;(+)-Prosopinine;9-methoxy-pentadecanoic acid;7R-hydroxy-hexadecanoic acid;11-hydroxy palmitic acid;4-hydroxy palmitic acid;14-hydroxy palmitic acid;15-hydroxy-he…	0.27901	0.24958	0.24303	0.23963	0.2457	0.24565	FALSE				FALSE
740	annotated	Annotate in FrAnK	7-Nonene-3,5-diyn-1-ol;Chavicol;Chavicol;Indan-1-ol;Indan-1-ol;m-Methylacetophenone;(Z)-4-(1-Propenyl)phenol;Cinnamyl alcohol;trans-Cinnamyl alcohol;Cinnamyl alcohol;(4-Methylphenyl)acetaldehyde;4-Ethylbenzaldehyde;2,4-Dimethylbenzaldehyde;o-Vinylanisole;2-Phenylpropanal;3-Phenylpropanal;4'-Methylacetophenone;1-Phenyl-1-propanone;Isochavicol;Phenylacetone	0.27896	0.24571	0.23754	0.23165	0.24479	0.24559	FALSE				FALSE
2182	annotated	No Fragments	0	0.27795	0.3008	0.65162	0.64211	0.63688	0.63744	FALSE				FALSE
1045	annotated	No Fragments	PC(O-16:0/18:2(9Z,12Z));PC(O-16:0/18:2(9Z,12Z));PC(P-18:1(11Z)/16:0);PC(P-18:0/16:1(9Z));PC(P-18:0/16:1(9Z));PC(P-16:0/18:1(11Z));PC(P-16:0/18:1(11Z));PC(P-16:0/18:1(9Z));PC(P-16:0/18:1(9Z));PC(P-18:1(9Z)/16:0);PC(P-18:1(9Z)/16:0);PC(16:1(9Z)/P-18:0);PC(18:1(11Z)/P-16:0);PC(18:1(9Z)/P-16:0);PC(16:0/P-18:1(9Z));PC(16:0/P-18:1(11Z));PC(16:1(9Z)/P-18:0);PC(16:0/P-18:1(11Z));PC(16:0/P-18:1(9Z));PC(18…	0.27697	0.272	0.26893	0.27605	0.27483	0.27436	FALSE				FALSE
727	annotated	No Fragments	Furfuryl acetate;Ethyl 3-furoate;Ethyl furoate;Ethyl maltol;Ethyl maltol;2,4,5-Trihydroxytoluene;Gentisyl alcohol;4-Hydroxymethylcatechol;2,4,6-Trihydroxytoluene;2,3,5-Trihydroxytoluene	0.27668	0.25443	0.24317	0.30049	0.33949	0.34242	FALSE				FALSE
1079	annotated	Annotate in FrAnK	3beta,6beta-Dihydroxynortropane;Proline betaine;Stachydrine;L-2-Amino-3-methylenehexanoic acid;4-(Trimethylammonio)but-2-enoate	0.27645	0.22774	0.21836	0.21338	0.21358	0.21384	FALSE				FALSE
906	annotated	No Fragments	N-Acetyl-L-tyrosine;3,4-Dihydroxyhydrocinnamic acid;3,4-Dihydroxyphenylpropanoate;Hydroxyphenyllactic acid;3-(4-Hydroxyphenyl)lactate;Homovanillic acid;Homovanillate;Isohomovanillic acid;3-Methoxy-4-hydroxyphenylglycolaldehyde;3-Methoxy-4-hydroxyphenylglycolaldehyde;3,4-Dimethoxybenzoic acid;1',2'-Dihydro-1,1'-dimethyl-2'-oxo-4,4'-bipyridinium(1+);2,6-Dimethoxybenzoic acid;3-Hydroxyphenyllactate;…	0.27631	0.25688	0.23959	0.31674	0.32434	0.32337	FALSE				FALSE
1317	annotated	No Fragments	1-Pyrrolidinecarboxaldehyde;2-Piperidinone;(2R)-2-Hydroxy-2-methylbutanenitrile;(2R)-2-Hydroxy-2-methylbutanenitrile;Acetone;Acetone;Propan-2-one ;2,5-Dihydro-2,4-dimethyloxazole;Allyl alcohol;Allyl alcohol;Methyloxirane;1,2-Epoxypropane;Propanal;Propanal;(2R)-1,2-Epoxypropane;(S)-1,2-Epoxypropane;N-Methyl-2-pyrrolidinone	0.27583	0.28317	0.28846	0.35974	0.36034	0.35925	FALSE				FALSE
690	annotated	No Fragments	2-Hexadecanone;Hexadecan-2-one;Palmitaldehyde;Hexadecanal;Palmitaldehyde;Oleamide;Oleamide;Oleamide;Dodemorph;1,2-Epoxyhexadecane;2-methylpentadecanal;9Z-Hexadecen-1-ol;7-Hexadecen-1-ol;11E-Hexadecen-1-ol;9-hexadecen-1-ol;11Z-hexadecen-1-ol;7Z-hexadecen-1-ol;3-Methylpentadecan-2-one;Hexadecan-3-one;Elaidamide	0.27581	0.23632	0.22353	0.22034	0.22125	0.22069	FALSE				FALSE
2854	annotated	No Fragments	0	0.27531	0.27363	0.2831	0.27877	0.28072	0.27987	FALSE				FALSE
2517	annotated+fragment	Phosphatidylethanolamine lyso 18:1 (C23H46NO7P) Prob = 100.0000000000	LysoPE(18:1(9Z)/0:0);PE(18:1(9Z)/0:0);LysoPE(18:1(11Z)/0:0);LysoPE(0:0/18:1(11Z));LysoPE(0:0/18:1(9Z));PC(15:1(9Z)/0:0)	0.27528	0.27796	0.36661	0.3558	0.35306	0.35318	TRUE				FALSE
3199	annotated	No Fragments	0	0.27519	0.22874	0.22379	0.24573	0.25005	0.25001	FALSE				FALSE
1621	annotated	No Fragments	xi-8-Hydroxyhexadecanedioic acid;9-hydroxy-hexadecan-1,16-dioic acid;xi-7-Hydroxyhexadecanedioic acid;10-hydroxy-hexadecan-1,16-dioic acid	0.27455	0.22613	0.21264	0.20888	0.22272	0.22407	FALSE				FALSE
49	annotated	No Fragments	0	0.27347	0.2978	0.30592	0.29699	0.29825	0.30479	FALSE				FALSE
1442	annotated	No Fragments	0	0.27309	0.24179	0.25292	0.25778	0.259	0.25829	FALSE				FALSE
3415	annotated	Annotate in FrAnK	Sulfoacetate	0.27281	0.25536	0.2445	0.26173	0.25983	0.25983	FALSE				FALSE
2951	annotated	No Fragments	0	0.27206	0.3682	0.50678	0.5078	0.51271	0.51649	FALSE				FALSE
2926	annotated+fragment	C11-LAS (SAMPLE) (C17H28O3S) Prob = 93.7000000000	N-Undecylbenzenesulfonic acid	0.27133	0.24932	0.23658	0.24158	0.24614	0.24557	TRUE				FALSE
3316	annotated	No Fragments	0	0.27037	0.22263	0.21496	0.24256	0.24629	0.2465	FALSE				FALSE
2853	annotated	No Fragments	0	0.27028	0.3696	1.1831	1.1655	1.1898	1.1871	FALSE				FALSE
2922	annotated	No Fragments	0	0.26945	0.23588	0.22929	0.23429	0.24453	0.24391	FALSE				FALSE
3612	annotated	No Fragments	0	0.26916	0.22164	0.21185	0.2413	0.24166	0.24161	FALSE				FALSE
303	annotated	Annotate in FrAnK	0	0.26909	0.23864	0.22788	0.23043	0.23563	0.23498	FALSE				FALSE
3178	annotated	No Fragments	3-Hydroxy-2-methyl-[S-(R,R)]-butanoic acid;2-Hydroxy-3-methylbutyric acid;3-Hydroxyvaleric acid;3-hydroxy valeric acid;Erythronilic acid;3-Hydroxy-2-methyl-[R-(R,S)]-butanoic acid;3-Hydroxyisovaleric acid;3-hydroxy-isovaleric acid;2-Ethylhydracrylic acid;2-ethyl-hydracrylic acid;2-Methyl-3-hydroxybutyric acid;2-methyl-3-hydroxybutyric acid;Diethyl carbonate;2-Hydroxyvaleric acid;DL-2-hydroxy vale…	0.26894	0.41375	0.40728	0.43572	0.44822	0.46451	FALSE				FALSE
1785	annotated	Annotate in FrAnK	0	0.26861	1.0462	1.4912	1.4932	1.4998	1.5021	FALSE				FALSE
3045	annotated	Annotate in FrAnK	0	0.2684	0.23922	0.21914	0.25293	0.25445	0.26071	FALSE				FALSE
1125	annotated	No Fragments	PE(20:2(11Z,14Z)/16:0);PE(20:2(11Z,14Z)/16:0);PE(20:1(11Z)/16:1(9Z));PE(20:1(11Z)/16:1(9Z));PE(22:1(13Z)/14:1(9Z));PE(22:2(13Z,16Z)/14:0);PE(22:2(13Z,16Z)/14:0);PE(18:2(9Z,12Z)/18:0);PE(18:2(9Z,12Z)/18:0);PE(18:1(9Z)/18:1(11Z));PE(18:1(9Z)/18:1(9Z));PE(18:1(9Z)/18:1(9Z));PE(18:1(11Z)/18:1(11Z));PE(18:1(11Z)/18:1(9Z));SM(d18:0/16:0);PE(14:1(9Z)/22:1(13Z));PE(14:0/22:2(13Z,16Z));PE(14:0/22:2(13Z,16…	0.2681	0.26452	0.2514	0.26535	0.2672	0.26639	FALSE				FALSE
252	annotated	Annotate in FrAnK	0	0.26789	0.22215	0.20333	0.20363	0.2023	0.20169	FALSE				FALSE
1090	annotated	No Fragments	(R)-3-Hydroxy-hexadecanoic acid;3R-hydroxypalmitic acid;(R)-2-Hydroxyhexadecanoic acid;2-hydroxy palmitic acid;3-hydroxyhexadecanoic acid;3-hydroxy-hexadecanoic acid;Palmitoylglycine;N-palmitoyl glycine;16-Hydroxypalmitate;Juniperic acid;(+)-Prosopinine;9-methoxy-pentadecanoic acid;7R-hydroxy-hexadecanoic acid;11-hydroxy palmitic acid;4-hydroxy palmitic acid;14-hydroxy palmitic acid;15-hydroxy-he…	0.26784	0.23444	0.2196	0.21732	0.2205	0.21983	FALSE				FALSE
1504	annotated	No Fragments	0	0.26723	0.34369	0.31592	0.34769	0.40509	0.41324	FALSE				FALSE
260	annotated	No Fragments	0	0.26707	0.22002	0.20425	0.21438	0.21314	0.2169	FALSE				FALSE
1424	annotated	No Fragments	Xestoaminol C	0.267	0.28946	0.30404	0.29526	0.297	0.29913	FALSE				FALSE
3317	annotated	No Fragments	Palmitoleoyl Ethanolamide;Palmitoleoyl-EA;3-Ketosphingosine;3-ketosphingosine;Cassine;Spiroxamine;4E,14Z-Sphingadiene;(4E,8Z,d18:2) sphingosine;(4E,8E,d18:2) sphingosine;Lepadin D;2S-amino-octadeca-4E,6E-diene-1,3R-diol	0.26683	0.2347	0.59365	0.57556	0.57244	0.57292	FALSE				FALSE
371	annotated	Annotate in FrAnK	3,5-Dimethoxytoluene;4-(Ethoxymethyl)phenol;1-(2-Furanyl)-1-pentanone;2,6,6-Trimethyl-2-cyclohexene-1,4-dione;4-Ethyl-2-methoxyphenol;2-(Ethoxymethyl)phenol;2-Isopropyl-1,4-benzenediol;3-(5-Methyl-2-furanyl)butanal;2-Propenyl 2,4-hexadienoate;2-Isopropoxyphenol;(Dimethoxymethyl)benzene;3-(4-Hydroxyphenyl)-1-propanol;3-Isopropylcatechol;2,6Z-Nonadien-4-olide	0.26671	0.26449	0.29154	0.32212	0.3245	0.32354	FALSE				FALSE
3392	annotated	No Fragments	Palmitoleoyl Ethanolamide;Palmitoleoyl-EA;3-Ketosphingosine;3-ketosphingosine;Cassine;Spiroxamine;4E,14Z-Sphingadiene;(4E,8Z,d18:2) sphingosine;(4E,8E,d18:2) sphingosine;Lepadin D;2S-amino-octadeca-4E,6E-diene-1,3R-diol	0.26496	0.255	0.25075	0.25294	0.26483	0.26459	FALSE				FALSE
1341	annotated	No Fragments	0	0.26407	0.23156	0.22884	0.22766	0.23294	0.23225	FALSE				FALSE
474	annotated	Annotate in FrAnK	3-Methylcyclopentadecanone;Hexadecenal;Hexadecenal;2-hexadecenal;(±)-2-Dodecylcyclobutanone;Linoleamide;Linoleamide;Bombykol;Bombykol;10E-Hexadecenal;2Z-hexadecenal;4E,6Z-Hexadecadien-1-ol;11Z,13Z-Hexadecadien-1-ol;7Z,11Z-Hexadecadien-1-ol;11Z,13E-Hexadecadien-1-ol;7Z,11E-Hexadecadien-1-ol;1,3-Hexadecadien-1-ol;7Z-Hexadecenal;9Z-Hexadecenal;10Z-Hexadecenal;11Z-Hexadecenal;12Z-Hexadecenal;7-hexade…	0.26402	0.23832	0.22561	0.22083	0.2361	0.23589	FALSE				FALSE
3237	annotated+fragment	Citrate (C6H8O7) Prob = 92.8200000000	Citric acid;Citrate;Isocitric acid;Isocitrate;D-threo-Isocitric acid;(1R,2S)-1-Hydroxypropane-1,2,3-tricarboxylate;Diketogulonic acid;(4R,5S)-4,5,6-Trihydroxy-2,3-dioxohexanoate;diketo-gulonic acid;D-Glucaro-1,4-lactone;2,3-Diketo-L-gulonate;(1R,2R)-Isocitric acid;5-Dehydro-4-deoxy-D-glucarate;2-Dehydro-3-deoxy-D-glucarate;2,5-Didehydro-D-gluconate;Carboxymethyloxysuccinate;(1S,2S)-1-Hydroxypropa…	0.26386	0.36491	0.35243	0.34307	0.36643	0.36535	TRUE				FALSE
1040	annotated	No Fragments	Methdilazine;Methdilazine;Tebupirimfos	0.26358	0.47815	0.58568	0.61029	0.61318	0.61139	FALSE				FALSE
3433	annotated	No Fragments	0	0.26313	0.29193	0.33827	0.3639	0.3608	0.36021	FALSE				FALSE
495	annotated	No Fragments	Ethyl tetradecanoate;ethyl tetradecanoate;Palmitic acid;Hexadecanoic acid;Palmitic acid;Isopalmitic acid;Isopalmitic acid;Butyl dodecanoate;Dodecyl butyrate;dodecyl butyrate;Hexyl decanoate;hexyl decanoate;Dodecyl 2-methylpropanoate;Trimethyltridecanoic acid;4,8,12-trimethyl-tridecanoic acid;Octyl octanoate;octyl octanoate;Palmitoleoyl Ethanolamide;Palmitoleoyl-EA;3-Ketosphingosine;3-ketosphingos…	0.26279	0.22418	0.22469	0.21895	0.2281	0.22741	FALSE				FALSE
3643	annotated	No Fragments	0	0.2625	0.25555	0.24224	0.23655	0.32628	0.33076	FALSE				FALSE
455	annotated	Annotate in FrAnK	0	0.26218	0.24214	0.22705	0.2289	0.2386	0.23788	FALSE				FALSE
2559	annotated	Annotate in FrAnK	0	0.26145	0.2154	0.20259	0.20789	0.21179	0.21116	FALSE				FALSE
1714	annotated	No Fragments	0	0.26095	0.28544	0.46354	0.44944	0.44963	0.45871	FALSE				FALSE
3459	annotated	No Fragments	0	0.26061	0.24876	0.25726	0.32894	0.32764	0.36106	FALSE				FALSE
3370	annotated	Annotate in FrAnK	Threonic acid;Erythronic acid;L-threonic Acid;Threonate	0.26056	0.23309	0.40216	0.40697	0.41793	0.41949	FALSE				FALSE
3088	annotated	No Fragments	0	0.25976	0.27039	0.24729	0.31754	0.31484	0.31667	FALSE				FALSE
2798	annotated	No Fragments	0	0.25935	0.27829	0.25485	0.24726	0.24521	0.24499	FALSE				FALSE
1083	annotated	Annotate in FrAnK	5-(2-carboxylatoethyl)-4-oxo-4,5-dihydro-1H-imidazol-5-ide;2-Amino-4-nitrophenol;4-Amino-2-nitrophenol;2-Amino-5-nitrophenol;2-Nitrofuran;3-Imidazole-2-oxopropanoate;Imidazol-5-yl-pyruvate	0.25912	0.22835	0.44785	0.46657	0.47563	0.48966	FALSE				FALSE
386	annotated	Annotate in FrAnK	0	0.25904	0.71958	0.75986	0.79481	0.82198	0.82851	FALSE				FALSE
768	annotated	No Fragments	0	0.25888	0.30973	0.28578	0.31571	0.37198	0.37491	FALSE				FALSE
1197	annotated	Annotate in FrAnK	0	0.2586	0.29338	0.26887	0.29589	0.356	0.35887	FALSE				FALSE
1418	annotated	No Fragments	7-Nonene-3,5-diyn-1-ol;Chavicol;Chavicol;Indan-1-ol;Indan-1-ol;m-Methylacetophenone;(Z)-4-(1-Propenyl)phenol;Cinnamyl alcohol;trans-Cinnamyl alcohol;Cinnamyl alcohol;(4-Methylphenyl)acetaldehyde;4-Ethylbenzaldehyde;2,4-Dimethylbenzaldehyde;o-Vinylanisole;2-Phenylpropanal;3-Phenylpropanal;4'-Methylacetophenone;1-Phenyl-1-propanone;Isochavicol;Phenylacetone	0.25832	0.21945	0.20232	0.23995	0.23936	0.23925	FALSE				FALSE
1134	annotated	No Fragments	0	0.25808	0.36701	0.34225	0.35426	0.40229	0.402	FALSE				FALSE
941	annotated	No Fragments	Histidinyl-Glycine;Glycyl-Histidine;Metronidazole;Metronidazole	0.25767	0.2228	0.22023	0.22259	0.2341	0.23413	FALSE				FALSE
3202	annotated	No Fragments	0	0.25761	0.21227	0.22959	0.24946	0.25676	0.25631	FALSE				FALSE
975	annotated	Annotate in FrAnK	7-Nonene-3,5-diyn-1-ol;Chavicol;Chavicol;Indan-1-ol;Indan-1-ol;m-Methylacetophenone;(Z)-4-(1-Propenyl)phenol;Cinnamyl alcohol;trans-Cinnamyl alcohol;Cinnamyl alcohol;(4-Methylphenyl)acetaldehyde;4-Ethylbenzaldehyde;2,4-Dimethylbenzaldehyde;o-Vinylanisole;2-Phenylpropanal;3-Phenylpropanal;4'-Methylacetophenone;1-Phenyl-1-propanone;Isochavicol;Phenylacetone	0.25686	0.23525	0.2267	0.22621	0.23383	0.23488	FALSE				FALSE
2074	annotated	Annotate in FrAnK	0	0.25682	0.27657	0.29956	0.35811	0.36543	0.36919	FALSE				FALSE
1170	annotated	No Fragments	Azelaic acid;Azelaic acid;Azelaic acid;Nonate;3-Methylsuberic acid;2,4-Dimethylpimelic acid;Diethyl methylsuccinate;Diethyl glutarate;Edrophonium;Edrophonium;cis- and trans-Ethyl 2,4-dimethyl-1,3-dioxolane-2-acetate;(+/-)-Ethyl 3-acetoxy-2-methylbutyrate;(+/-)-Methyl 5-acetoxyhexanoate;Butyl ethyl malonate;Eucommiol	0.25679	0.21189	0.19606	0.19158	0.19623	0.19564	FALSE				FALSE
672	annotated	Annotate in FrAnK	7-Nonene-3,5-diyn-1-ol;Chavicol;Chavicol;Indan-1-ol;Indan-1-ol;m-Methylacetophenone;(Z)-4-(1-Propenyl)phenol;Cinnamyl alcohol;trans-Cinnamyl alcohol;Cinnamyl alcohol;(4-Methylphenyl)acetaldehyde;4-Ethylbenzaldehyde;2,4-Dimethylbenzaldehyde;o-Vinylanisole;2-Phenylpropanal;3-Phenylpropanal;4'-Methylacetophenone;1-Phenyl-1-propanone;Isochavicol;Phenylacetone	0.25668	0.23234	0.23056	0.24951	0.25782	0.25705	FALSE				FALSE
375	annotated	No Fragments	Ethyl tetradecanoate;ethyl tetradecanoate;Palmitic acid;Hexadecanoic acid;Palmitic acid;Isopalmitic acid;Isopalmitic acid;Butyl dodecanoate;Dodecyl butyrate;dodecyl butyrate;Hexyl decanoate;hexyl decanoate;Dodecyl 2-methylpropanoate;Trimethyltridecanoic acid;4,8,12-trimethyl-tridecanoic acid;Octyl octanoate;octyl octanoate;Palmitoleoyl Ethanolamide;Palmitoleoyl-EA;3-Ketosphingosine;3-ketosphingos…	0.25648	0.21121	0.20036	0.20423	0.20273	0.204	FALSE				FALSE
954	annotated	No Fragments	0	0.25642	0.22447	0.22328	0.23413	0.23525	0.23468	FALSE				FALSE
1749	annotated	No Fragments	0	0.2563	0.23136	0.22509	0.33729	0.41162	0.41611	FALSE				FALSE
1241	annotated	No Fragments	Hexyl propionate;hexyl propionate;Pelargonic acid;Nonanoic acid;Pelargonic acid;Pentyl butanoate;Propyl hexanoate;propionyl hexanoate;Oenanthic ether;Octyl formate;2-Methylpropyl 3-methylbutanoate;Ethyl 5-methylhexanoate;Isoamyl butyrate;3-Methylbutyl butyrate;Butyl 2-methylbutanoate;butyl 2-methyl-butanoate;1-Methylbutyl butanoate;Butyl pentanoate;Isopropyl hexanoate;Isopropyl hexanoate;xi-2-Eth…	0.25618	0.21291	0.19739	0.19165	0.19293	0.19262	FALSE				FALSE
2199	annotated	No Fragments	0	0.25595	0.37681	0.36985	0.41198	0.40882	0.42567	FALSE				FALSE
1192	annotated	No Fragments	0	0.2555	0.26712	0.47568	0.46137	0.45817	0.45683	FALSE				FALSE
3487	annotated	No Fragments	0	0.25536	0.21082	0.196	0.23281	0.30297	0.33577	FALSE				FALSE
1247	annotated	No Fragments	N-Acetyl-L-tyrosine;3,4-Dihydroxyhydrocinnamic acid;3,4-Dihydroxyphenylpropanoate;Hydroxyphenyllactic acid;3-(4-Hydroxyphenyl)lactate;Homovanillic acid;Homovanillate;Isohomovanillic acid;3-Methoxy-4-hydroxyphenylglycolaldehyde;3-Methoxy-4-hydroxyphenylglycolaldehyde;3,4-Dimethoxybenzoic acid;1',2'-Dihydro-1,1'-dimethyl-2'-oxo-4,4'-bipyridinium(1+);2,6-Dimethoxybenzoic acid;3-Hydroxyphenyllactate;…	0.25527	0.25896	0.34375	0.40107	0.39826	0.39723	FALSE				FALSE
3232	annotated	No Fragments	0	0.25521	0.2377	0.28271	0.29751	0.29532	0.30077	FALSE				FALSE
933	annotated	Annotate in FrAnK	(1xi,3S)-1,2,3,4-Tetrahydro-1-methyl-beta-carboline-1,3-dicarboxylic acid;Casimiroin;Casimiroin;2-Hydroxy-6-oxo-(2'-aminophenyl)-hexa-2,4-dienoate	0.25488	0.33787	0.37873	0.38297	0.38418	0.38418	FALSE				FALSE
461	annotated	No Fragments	Ethyl tetradecanoate;ethyl tetradecanoate;Palmitic acid;Hexadecanoic acid;Palmitic acid;Isopalmitic acid;Isopalmitic acid;Butyl dodecanoate;Dodecyl butyrate;dodecyl butyrate;Hexyl decanoate;hexyl decanoate;Dodecyl 2-methylpropanoate;Trimethyltridecanoic acid;4,8,12-trimethyl-tridecanoic acid;Octyl octanoate;octyl octanoate;Palmitoleoyl Ethanolamide;Palmitoleoyl-EA;3-Ketosphingosine;3-ketosphingos…	0.2547	0.24149	0.2422	0.25162	0.25648	0.25574	FALSE				FALSE
1129	annotated	Annotate in FrAnK	(R)-3-Hydroxy-hexadecanoic acid;3R-hydroxypalmitic acid;(R)-2-Hydroxyhexadecanoic acid;2-hydroxy palmitic acid;3-hydroxyhexadecanoic acid;3-hydroxy-hexadecanoic acid;Palmitoylglycine;N-palmitoyl glycine;16-Hydroxypalmitate;Juniperic acid;(+)-Prosopinine;9-methoxy-pentadecanoic acid;7R-hydroxy-hexadecanoic acid;11-hydroxy palmitic acid;4-hydroxy palmitic acid;14-hydroxy palmitic acid;15-hydroxy-he…	0.25463	0.21283	0.19782	0.19189	0.22735	0.22717	FALSE				FALSE
3630	annotated	No Fragments	Oleamide;Oleamide;Oleamide;Dodemorph;Elaidamide	0.25431	0.25013	0.25879	0.27301	0.28201	0.28158	FALSE				FALSE
2857	annotated	No Fragments	0	0.25374	0.3346	0.32726	0.31741	0.33135	0.33107	FALSE				FALSE
2057	annotated	No Fragments	0	0.25339	0.26043	0.24193	0.23474	0.25811	0.26044	FALSE				FALSE
1212	annotated	No Fragments	0	0.25323	0.86042	0.87636	0.84967	0.84661	0.85877	FALSE				FALSE
848	annotated	No Fragments	0	0.25303	0.22331	0.20516	0.26104	0.28627	0.29051	FALSE				FALSE
3235	annotated	No Fragments	Monoethyl malonic acid;Ethylmalonic acid;Ethylmalonic acid;Glutaric acid;Glutarate;2-Deoxy-L-ribono-1,4-lactone;Methylsuccinic acid;Methylsuccinic acid;2-Hydroxy-4-oxopentanoic acid;2-C-Methyl-1,4-erythrono-D-lactone;(S)-Methylbutanethioic acid;Dimethylmalonic acid;dimethyl-malonic acid;2-Acetolactate ;2-Acetolactate;(S)-2-Acetolactate;(S)-2-Acetolactate;3-Hydroxy-3-methyl-2-oxobutanoic acid;3-hy…	0.25271	0.35486	0.3489	0.34345	0.34295	0.34192	FALSE				FALSE
546	annotated	Annotate in FrAnK	7-Nonene-3,5-diyn-1-ol;Chavicol;Chavicol;Indan-1-ol;Indan-1-ol;m-Methylacetophenone;(Z)-4-(1-Propenyl)phenol;Cinnamyl alcohol;trans-Cinnamyl alcohol;Cinnamyl alcohol;(4-Methylphenyl)acetaldehyde;4-Ethylbenzaldehyde;2,4-Dimethylbenzaldehyde;o-Vinylanisole;2-Phenylpropanal;3-Phenylpropanal;4'-Methylacetophenone;1-Phenyl-1-propanone;Isochavicol;Phenylacetone	0.25249	0.22973	0.22559	0.22689	0.22811	0.22937	FALSE				FALSE
3528	annotated	No Fragments	0	0.25235	0.20779	0.22506	0.25629	0.28392	0.28512	FALSE				FALSE
1104	annotated	No Fragments	Trehalose;alpha,alpha-Trehalose;Lactulose;Lactulose;Cellobiose;beta-Cellobiose;Melibiose;Melibiose;D-Maltose;Alpha-Lactose;Sucrose;Sucrose;Allolactose;Kojibiose;Kojibiose;Turanose;Turanose;Glucose-1,3-mannose oligosaccharide;alpha-D-Glucosyl-(1,3)-D-mannose;Trehalulose;Fagopyritol A1;Glucinol;Sakebiose;Neotrehalose;Inulobiose;Galactinol;Maltulose;Mannobiose;Galabiose;Isomaltose;Isomaltose;beta-La…	0.25227	0.53085	0.65197	0.73094	0.76494	0.76967	FALSE				FALSE
1509	annotated	Annotate in FrAnK	Calcium oxide	0.25224	0.35311	0.32731	0.34009	0.38375	0.38815	FALSE				FALSE
2180	annotated	No Fragments	0	0.25217	0.26957	0.25734	0.24996	0.26565	0.26518	FALSE				FALSE
1100	annotated	No Fragments	alpha-Teresantalic acid;Perillic acid;Perillic acid;Perillic acid;6-Pentyl-2H-pyran-2-one;2,4,7-Decatrienoic acid;Perilla ketone;Epinepetalactone;4-Ethyl-1,2-dimethoxybenzene;(1xi,4xi,6xi)-Carvone oxide;Wine lactone;2-tert-Butyl-1,4-benzenediol;2-Methoxy-4-propylphenol;1,4-Epidioxy-p-mentha-2,8-diene;1,2:3,4-Diepoxy-p-menth-8-ene;Isomintlactone;Marmelolactone A;3-Hydroxy-p-mentha-1,8-dien-7-al;Ka…	0.25195	0.21834	0.21236	0.21151	0.21185	0.21122	FALSE				FALSE
2820	annotated	Annotate in FrAnK	0	0.25093	0.22465	0.21206	0.21443	0.21937	0.22247	FALSE				FALSE
2181	annotated	No Fragments	0	0.25089	0.23399	0.22904	0.23307	0.23483	0.23442	FALSE				FALSE
777	annotated	No Fragments	0	0.25077	0.20943	0.25904	0.31518	0.31709	0.32296	FALSE				FALSE
1084	annotated	No Fragments	4,8 Dimethylnonanoyl carnitine;(S)-10,16-Dihydroxyhexadecanoic acid;10,16-Dihydroxyhexadecanoic acid;10,16-dihydroxy-palmitic acid;Undecanoylcarnitine;Ustilic acid A;3,12-dihydroxy palmitic acid;4,12-dihydroxy-hexadecanoic acid;9,10-dihydroxy-hexadecanoic acid;9,16-dihydroxy-palmitic acid	0.24968	0.20649	0.19335	0.19794	0.19783	0.20169	FALSE				FALSE
232	annotated	Annotate in FrAnK	0	0.24962	0.20714	0.19535	0.19029	0.20194	0.20132	FALSE				FALSE
717	annotated	No Fragments	0	0.2496	0.22194	0.20885	0.20877	0.21455	0.21422	FALSE				FALSE
1069	annotated	No Fragments	0	0.24904	0.24711	0.25089	0.27098	0.27271	0.2721	FALSE				FALSE
3091	annotated	No Fragments	0	0.24894	0.20498	0.18775	0.19315	0.19381	0.1935	FALSE				FALSE
473	annotated	Annotate in FrAnK	PE(20:2(11Z,14Z)/14:0);PE(20:2(11Z,14Z)/14:0);PE(20:1(11Z)/14:1(9Z));PE(20:1(11Z)/14:1(9Z));PE(18:2(9Z,12Z)/16:0);PE(18:2(9Z,12Z)/16:0);PE(18:1(9Z)/16:1(9Z));PE(18:1(9Z)/16:1(9Z));PE(18:1(11Z)/16:1(9Z));PE(14:1(9Z)/20:1(11Z));PE(14:1(9Z)/20:1(11Z));PE(14:0/20:2(11Z,14Z));PE(14:0/20:2(11Z,14Z));PE(16:0/18:2(9Z,12Z));PE(16:0/18:2(9Z,12Z));PE(16:1(9Z)/18:1(11Z));PE(16:1(9Z)/18:1(9Z));PE(16:1(9Z)/18:…	0.24892	0.36134	0.34601	0.34806	0.34787	0.34682	FALSE				FALSE
2927	annotated	No Fragments	0	0.24881	0.21075	0.20216	0.1995	0.20348	0.20323	FALSE				FALSE
3470	annotated	No Fragments	0	0.24871	0.21055	0.19375	0.19848	0.1993	0.21352	FALSE				FALSE
1406	annotated	No Fragments	TG(17:2(9Z,12Z)/22:5(7Z,10Z,13Z,16Z,19Z)/22:6(4Z,7Z,10Z,13Z,16Z,19Z))[iso6];TG(17:1(9Z)/22:6(4Z,7Z,10Z,13Z,16Z,19Z)/22:6(4Z,7Z,10Z,13Z,16Z,19Z))[iso3];NAPE(16:0/18:1(9Z)/20:4(5Z,8Z,11Z,14Z)	0.24858	0.264	0.35034	0.36162	0.36222	0.3612	FALSE				FALSE
2335	annotated	No Fragments	0	0.24828	0.31314	0.29416	0.32621	0.32412	0.33833	FALSE				FALSE
2336	annotated	No Fragments	0	0.24828	0.31314	0.29416	0.32621	0.32412	0.33833	FALSE				FALSE
892	annotated	Annotate in FrAnK	0	0.2482	0.94659	0.90186	0.88608	0.88216	0.88026	FALSE				FALSE
2164	annotated	No Fragments	0	0.24767	0.26401	0.61625	0.59855	0.59938	0.59778	FALSE				FALSE
1168	annotated+fragment	1,4-Butanediamine (C4H12N2) Prob = 98.1000000000	Putrescine;Putrescine;1,2-Diethylhydrazine	0.24714	0.4198	0.62282	0.7291	0.72369	0.73234	TRUE				FALSE
243	annotated	No Fragments	PS(O-16:0/21:0);PS(O-18:0/19:0);PS(O-20:0/17:0);PG(P-20:0/17:2(9Z,12Z));PG(O-16:0/19:0);PG(O-18:0/17:0);PG(O-20:0/15:0)	0.24641	0.76437	1.3338	1.3026	1.3059	1.3027	FALSE				FALSE
286	annotated	No Fragments	PE(20:0/14:1(9Z));PE(20:0/14:1(9Z));PE(20:1(11Z)/14:0);PE(20:1(11Z)/14:0);PE(18:1(9Z)/16:0);PE(18:1(9Z)/16:0);PE(18:1(11Z)/16:0);PE(14:1(9Z)/20:0);PE(14:1(9Z)/20:0);PE(14:0/20:1(11Z));PE(14:0/20:1(11Z));PE(16:0/18:1(11Z));PE(16:0/18:1(11Z));PE(16:0/18:1(9Z));PE(16:0/18:1(9Z));PE(18:0/16:1(9Z));PE(18:0/16:1(9Z));PE(16:1(9Z)/18:0);PE(16:1(9Z)/18:0);DG(18:2n6/0:0/20:4n6);DG(18:2n6/0:0/20:4n3);DG(20:…	0.24623	0.20308	0.18611	0.191	0.1897	0.19015	FALSE				FALSE
2494	annotated	No Fragments	0	0.24604	0.20289	0.20669	0.23475	0.23306	0.2365	FALSE				FALSE
3413	annotated	No Fragments	0	0.24596	0.31648	0.30701	0.30124	0.29866	0.31593	FALSE				FALSE
852	annotated	No Fragments	0	0.2452	0.2042	0.24956	0.29733	0.29725	0.29937	FALSE				FALSE
423	annotated	No Fragments	Bronopol	0.24499	0.20259	0.19893	0.27035	0.27378	0.28042	FALSE				FALSE
631	annotated	No Fragments	Bronopol	0.24499	0.20259	0.19893	0.27035	0.27378	0.28042	FALSE				FALSE
1929	annotated	No Fragments	PE(20:1(11Z)/15:0);PE(20:1(11Z)/15:0);PE-NMe(16:0/18:1(9Z));PE-NMe(16:0/18:1(9Z));PE(15:0/20:1(11Z));PE(15:0/20:1(11Z));PC(16:1(9Z)/16:0);PC(16:1(9Z)/16:0);PC(18:0/14:1(9Z));PC(18:0/14:1(9Z));PC(18:1(9Z)/14:0);PC(18:1(9Z)/14:0);PC(18:1(11Z)/14:0);PC(18:1(11Z)/14:0);PC(14:1(9Z)/18:0);PC(14:1(9Z)/18:0);PC(16:0/16:1(9Z));PC(16:0/16:1(9Z));PC(14:0/18:1(9Z));PC(14:0/18:1(9Z));PC(14:0/18:1(11Z));PC(14:…	0.24467	0.20651	0.38192	0.37045	0.3769	0.37593	FALSE				FALSE
1553	annotated	No Fragments	0	0.24451	0.26648	0.24585	0.2948	0.33823	0.33723	FALSE				FALSE
703	annotated	No Fragments	Senecioic acid;beta,beta-dimethyl acrylic acid;Ethosuximide;Ethosuximide;Dihydro-5-methyl-2(3H)-furanone;gamma-valerolactone;Ethyl acrylate;Ethyl acrylate;ethyl 2E-propenoate;Dihydro-3-methyl-2(3H)-furanone;2-Ethylacrylic acid;2-ethyl acrylic acid;Tiglic acid;Tiglic acid;Tiglic acid;L-Hypoglycin A;Arecaidine;Arecaidine;Angelic acid;Angelic acid;Glutaral;Glutaral;Isopropenyl acetate;Methyl methacr…	0.2445	0.20902	0.20021	0.24738	0.24568	0.2453	FALSE				FALSE
293	annotated	Annotate in FrAnK	0	0.24388	0.2077	0.19251	0.18686	0.19848	0.19788	FALSE				FALSE
451	annotated	No Fragments	Decyl alcohol ;1-Decanol;1-decanol;3,7-Dimethyl-3-octanol;(R)-Dihydrocitronellol;(±)-3-Decanol;Decan-3-ol;Dodecanamide;dodecanamide;6-Methylnonan-3-ol;Decan-2R-ol;4S,5S-ferrugineol;4-Methylnonan-1-ol	0.24289	0.21407	0.19642	0.19367	0.19818	0.19819	FALSE				FALSE
2622	identified+fragment	D-PANTOTHENIC ACID (C9H17NO5) Prob = 98.2100000000	Pantothenic acid;(R)-pantothenic Acid;Pantothenate;Pantothenate	0.24283	0.21741	0.85664	0.83139	0.82701	0.82542	TRUE				FALSE
3414	annotated	No Fragments	0	0.24246	1.2122	1.4247	1.464	1.5221	1.5854	FALSE				FALSE
2285	annotated	Annotate in FrAnK	0	0.24244	0.46097	0.46611	0.50381	0.5118	0.52837	FALSE				FALSE
2950	annotated	Annotate in FrAnK	6-Pentyl-1,4-dioxan-2-one;5-Pentyl-1,4-dioxan-2-one;4-Hydroperoxy-2-nonenal;4-hydroperoxynonenal ;Butyl 3-hydroxy-2-methylidenebutanoate;2-Methylpropyl 3-hydroxy-2-methylidenebutanoate;Butyl levulinate;Tetrahydrofurfuryl butyrate;cis-3-Hexenyl lactate;3-Methylbutyl 3-oxobutanoate;9-Oxononanoic acid;9-oxo-nonanoic acid;(4S,6S)-4-Hydroxy-1,7-dioxaspiro[5.5]undecane;(4R,6S)-4-Hydroxy-1,7-dioxaspiro[…	0.24169	0.30904	0.2841	0.31068	0.30825	0.31695	FALSE				FALSE
3325	annotated	No Fragments	0	0.24139	0.19891	0.19188	0.20664	0.21604	0.21549	FALSE				FALSE
2179	annotated	Annotate in FrAnK	0	0.24135	0.2694	0.71889	0.69701	0.70187	0.70221	FALSE				FALSE
2978	annotated	Annotate in FrAnK	2-Keto-3-deoxy-6-phosphogluconic acid;6-Phosphonoglucono-D-lactone;D-Glucono-1,5-lactone 6-phosphate;2-Deoxy-5-keto-D-gluconic acid 6-phosphate;2-Dehydro-3-deoxy-6-phosphate-D-galactonate;2-Dehydro-3-deoxy-6-phospho-D-gluconate	0.2409	0.56359	0.68935	0.67042	0.69196	0.70746	FALSE				FALSE
1538	annotated	No Fragments	3,7-Dimethyl-5-octene-1,7-diol 1-glucoside;2,6-Dimethyl-7-octene-1,6-diol 8-O-glucoside;trans-p-Menthane-7,8-diol 8-glucoside;trans-p-Menthane-7,8-diol 7-glucoside;3-O-alpha-L-rhamnopyranosyl-3-hydroxydecanoic acid	0.24054	0.21244	0.21276	0.21418	0.21416	0.21354	FALSE				FALSE
1224	annotated	No Fragments	7Z,10Z-Hexadecadienoic acid;7Z,10Z-hexadecadienoic acid;Geranyl 2-ethylbutyrate;(Z)-7-Hexadecen-1,16-olide;Ethyl (Z,Z)-5,8-tetradecadienoate;Linalyl hexanoate;Geranyl hexanoate;(Z)-3,7-Dimethyl-2,6-octadienyl hexanoate;Isoambrettolide;D6-Ambrettolide;Hydnocarpic acid;3-oxo-9Z-Hexadecenal;(E)-3,7-Dimethyl-2,6-octadienyl hexanoate;(Z)-3-Dodecenyl (E)-2-butenoate;(Z)-3-Decenyl (E)-2-hexenoate;(Z)-3-…	0.24023	0.21807	0.21378	0.22364	0.22792	0.22723	FALSE				FALSE
410	annotated	Annotate in FrAnK	Undecanoic acid;Undecanoic acid;Undecylic acid;Heptyl butanoate;Heptyl butyrate;9-Methyldecanoic acid;9-methyl-decanoic acid;Isobutyl enanthate;Octyl propanoate;7,7-Diethoxy-3-heptene;xi-8-Methyldecanoic acid;8-methyl-decanoic acid;Methyl decanoate;formyl decanoate;2-Methylbutyl hexanoate;2-Methylbutyl hexanoate;Propyl octanoate;Hexyl 2-methylbutanoate;Ethyl nonanoate;Heptyl 2-methylpropanoate;No…	0.23919	0.20438	0.19371	0.20145	0.21223	0.21182	FALSE				FALSE
3356	annotated	No Fragments	5-Hydroxymethyl-4-methyluracil;4-Imidazolone-5-propionic acid;4-Imidazolone-5-propanoate;Imidazolelactic acid;Imidazole lactate;N-Nitrosoguvacine;(S)-3-(Imidazol-5-yl)lactate	0.23846	0.21279	0.3364	0.32816	0.32536	0.34447	FALSE				FALSE
532	annotated	No Fragments	Polypropylene glycol (m w 1,200-3,000);1,2,6-Hexanetriol	0.23816	0.22175	0.20672	0.23867	0.2378	0.24032	FALSE				FALSE
870	annotated	Annotate in FrAnK	(E,E)-2,6-Octadienal;2E,6E-Octadienal;3,5,5-Trimethyl-2-cyclopenten-1-one;2-Butylfuran;Methyl-1-cyclopenten-1-yl)-ethanone;6-Methyl-3,5-heptadien-2-one;(E,E)-2,4-Octadienal;2,4-octadienal;2,3-Dimethyl-2-cyclohexen-1-one;2-Isopropyl-5-methylfuran;1,5-Octadien-3-one;trans, trans-3,5-Octadien-2-one;3E,5E-Octadien-2-one;2E,4Z-Octadienal;2E,6Z-Octadienal;2E,7-Octadienal;2,4-Dimethyl-2E,4E-hexadienal;5…	0.23811	0.19844	0.18236	0.18506	0.18383	0.18331	FALSE				FALSE
1591	annotated	No Fragments	(2R*,3R*)-1,2,3-Butanetriol;1-Methylpyrrolinium;1-Methylpyrrolinium;(2R,3R,4R)-2-Amino-4-hydroxy-3-methylpentanoic acid;Trihydroxybutane;N-(2-Hydroxyethyl)-morpholine N-oxide;Fagomine;N-Hydroxy-L-isoleucine;Fagomine;Diethylene glycol	0.23757	0.33903	0.39069	0.4762	0.48549	0.48485	FALSE				FALSE
397	annotated	No Fragments	Ethyl tetradecanoate;ethyl tetradecanoate;Palmitic acid;Hexadecanoic acid;Palmitic acid;Isopalmitic acid;Isopalmitic acid;Butyl dodecanoate;Dodecyl butyrate;dodecyl butyrate;Hexyl decanoate;hexyl decanoate;Dodecyl 2-methylpropanoate;Trimethyltridecanoic acid;4,8,12-trimethyl-tridecanoic acid;Octyl octanoate;octyl octanoate;Palmitoleoyl Ethanolamide;Palmitoleoyl-EA;3-Ketosphingosine;3-ketosphingos…	0.23733	0.20653	0.1979	0.19488	0.20646	0.20615	FALSE				FALSE
736	annotated	Annotate in FrAnK	0	0.23694	0.27007	0.30613	0.34146	0.35209	0.35141	FALSE				FALSE
277	annotated	Annotate in FrAnK	0	0.23688	0.20544	0.19175	0.18591	0.19132	0.19077	FALSE				FALSE
3258	annotated	Annotate in FrAnK	0	0.23673	0.19714	0.18645	0.19999	0.21319	0.21259	FALSE				FALSE
1355	annotated	No Fragments	0	0.23558	0.19529	0.18308	0.17969	0.19043	0.18985	FALSE				FALSE
2731	annotated	No Fragments	0	0.23529	0.19647	0.19842	0.19834	0.2022	0.20183	FALSE				FALSE
670	annotated	No Fragments	Hexadecasphinganine;C16 Sphinganine	0.23518	0.21787	0.26067	0.25515	0.2572	0.25984	FALSE				FALSE
3713	annotated	No Fragments	0	0.23456	0.34695	0.31811	0.35991	0.44423	0.45042	FALSE				FALSE
1190	annotated	No Fragments	0	0.23453	0.31042	0.28484	0.32038	0.37265	0.37177	FALSE				FALSE
213	identified+fragment	D-PANTOTHENIC ACID (C9H17NO5) Prob = 91.7300000000	Pantothenic acid;2-O-Methyl-L-fucose;(R)-pantothenic Acid;Pantothenate;Pantothenate;Digitalose;D-Thevetose	0.23414	0.19284	0.75851	0.73548	0.72989	0.72905	TRUE				FALSE
2634	annotated	Annotate in FrAnK	0	0.23392	0.20212	0.22677	0.2381	0.24903	0.27299	FALSE				FALSE
872	annotated	Annotate in FrAnK	(E,E)-2,6-Octadienal;2E,6E-Octadienal;3,5,5-Trimethyl-2-cyclopenten-1-one;2-Butylfuran;Methyl-1-cyclopenten-1-yl)-ethanone;6-Methyl-3,5-heptadien-2-one;(E,E)-2,4-Octadienal;2,4-octadienal;2,3-Dimethyl-2-cyclohexen-1-one;2-Isopropyl-5-methylfuran;1,5-Octadien-3-one;trans, trans-3,5-Octadien-2-one;3E,5E-Octadien-2-one;2E,4Z-Octadienal;2E,6Z-Octadienal;2E,7-Octadienal;2,4-Dimethyl-2E,4E-hexadienal;5…	0.23383	0.19516	0.18467	0.20081	0.19939	0.19888	FALSE				FALSE
1009	annotated	Annotate in FrAnK	0	0.23382	0.23984	0.23067	0.23808	0.23858	0.24091	FALSE				FALSE
507	annotated	Annotate in FrAnK	3,5-Dimethoxytoluene;4-(Ethoxymethyl)phenol;1-(2-Furanyl)-1-pentanone;2,6,6-Trimethyl-2-cyclohexene-1,4-dione;4-Ethyl-2-methoxyphenol;2-(Ethoxymethyl)phenol;2-Isopropyl-1,4-benzenediol;3-(5-Methyl-2-furanyl)butanal;2-Propenyl 2,4-hexadienoate;2-Isopropoxyphenol;(Dimethoxymethyl)benzene;3-(4-Hydroxyphenyl)-1-propanol;3-Isopropylcatechol;2,6Z-Nonadien-4-olide	0.23306	0.22416	0.2255	0.2195	0.24494	0.24838	FALSE				FALSE
98	annotated	No Fragments	xi-2,2,6-Trimethyl-1,4-cyclohexanedione;Allyl hexenoate;2-hydroxymexiletine;p-hydroxymexiletine;(E)-2,6-Dimethyl-2,5-heptadienoic acid;4-Oxo-2-nonenal;4-oxo-nonenal;Anapear;2,4-Hexadienyl propionate;3,5,5-Trimethyl-1,2-cyclohexanedione;Enol-3,5,5-Trimethyl-1,2-cyclohexanedione;Methyl 2-octynoate;Octahydro-2H-1-benzopyran-2-one;2-Nonenoic acid gamma-lactone;2-nonen-4-olide;Boschnialactone;(2-Hydro…	0.23277	0.1917	0.20278	0.2148	0.23171	0.23207	FALSE				FALSE
456	annotated	No Fragments	Ethyl tetradecanoate;ethyl tetradecanoate;Palmitic acid;Hexadecanoic acid;Palmitic acid;Isopalmitic acid;Isopalmitic acid;Butyl dodecanoate;Dodecyl butyrate;dodecyl butyrate;Hexyl decanoate;hexyl decanoate;Dodecyl 2-methylpropanoate;Trimethyltridecanoic acid;4,8,12-trimethyl-tridecanoic acid;Octyl octanoate;octyl octanoate;Palmitoleoyl Ethanolamide;Palmitoleoyl-EA;3-Ketosphingosine;3-ketosphingos…	0.23256	0.2168	0.21128	0.21183	0.2168	0.21645	FALSE				FALSE
2890	annotated	Annotate in FrAnK	4-Dodecylbenzenesulfonic Acid;2-Dodecylbenzenesulfonic acid	0.23246	0.21564	0.2172	0.21242	0.22366	0.2246	FALSE				FALSE
3246	identified	No Fragments	Pterolactam;L-Proline;L-Proline;L-Proline;4-Amino-2-methylenebutanoic acid;Acetamidopropanal;3-Acetamidopropanal;D-Proline;D-Proline;Proline	0.23157	0.2923	0.31168	0.303	0.34188	0.34149	TRUE				FALSE
655	annotated	Annotate in FrAnK	Tetradecanol;1-tetradecanol;Palmitic amide;Palmitamide;Tetradecan-2-ol;3,9-Dimethyldodecan-6-ol;4-methyltridecan-7-ol	0.23157	0.2062	0.19202	0.20352	0.20471	0.20417	FALSE				FALSE
1016	annotated	No Fragments	0	0.2311	0.40195	0.48881	0.51066	0.50753	0.51212	FALSE				FALSE
2072	annotated	No Fragments	0	0.23038	0.19497	0.18157	0.20351	0.20468	0.21104	FALSE				FALSE
2073	annotated	No Fragments	0	0.23038	0.19497	0.18157	0.20351	0.20468	0.21104	FALSE				FALSE
1240	annotated	No Fragments	Hexyl propionate;hexyl propionate;Pelargonic acid;Nonanoic acid;Pelargonic acid;Pentyl butanoate;Propyl hexanoate;propionyl hexanoate;Oenanthic ether;Octyl formate;2-Methylpropyl 3-methylbutanoate;Ethyl 5-methylhexanoate;Isoamyl butyrate;3-Methylbutyl butyrate;Butyl 2-methylbutanoate;butyl 2-methyl-butanoate;1-Methylbutyl butanoate;Butyl pentanoate;Isopropyl hexanoate;Isopropyl hexanoate;xi-2-Eth…	0.23018	0.1924	0.17678	0.172	0.17469	0.17453	FALSE				FALSE
483	annotated	No Fragments	Sodium bicarbonate	0.23002	0.19172	0.21562	0.26922	0.29705	0.29716	FALSE				FALSE
840	annotated	Annotate in FrAnK	0	0.22984	0.25711	0.25906	0.25913	0.29419	0.30055	FALSE				FALSE
392	annotated	No Fragments	0	0.22917	0.27501	0.25236	0.50489	0.50224	0.57682	FALSE				FALSE
3766	annotated	No Fragments	11-Eicosenoic acid;Ethyl oleate;6,8-Icosanedione;5,7-Icosanedione;4,6-Icosanedione;Paullinic acid;13Z-eicosenoic acid;Eicosenoic acid;Icosenoic acid;cis-gondoic acid;9Z-eicosenoic acid;cis-gadoleic acid;Oleyl acetate;9-Octadecenyl acetate;Prostanoic acid;Prostanoic acid skeleton;(E)-3,7-Dimethyl-6-octenyl 3,7-dimethyl-2,6-octadienoate;9Z-Octadecenyl acetate;11Z-Octadecenyl acetate;13Z-Octadecenyl…	0.22844	0.85946	1.1367	1.1347	1.1285	1.1251	FALSE				FALSE
2388	annotated	Annotate in FrAnK	0	0.22812	0.26035	0.24118	0.23639	0.23638	0.24003	FALSE				FALSE
2364	annotated	No Fragments	0	0.22797	0.26097	0.23954	0.24276	0.24683	0.24609	FALSE				FALSE
1055	annotated	No Fragments	0	0.22749	0.19581	0.18164	0.17934	0.19457	0.19409	FALSE				FALSE
957	annotated	No Fragments	0	0.22747	0.19787	0.19051	0.18802	0.19929	0.19917	FALSE				FALSE
288	annotated	Annotate in FrAnK	0	0.22737	0.19514	0.19534	0.21336	0.22163	0.22581	FALSE				FALSE
1044	annotated	No Fragments	0	0.22716	0.20369	0.20089	0.2066	0.21402	0.21421	FALSE				FALSE
3256	annotated	Annotate in FrAnK	0	0.22667	0.18888	0.20276	0.23633	0.24243	0.2429	FALSE				FALSE
2955	annotated	Annotate in FrAnK	0	0.22658	0.2834	0.26231	0.28554	0.33254	0.33665	FALSE				FALSE
269	annotated	Annotate in FrAnK	0	0.22648	0.1865	0.18133	0.17585	0.18113	0.18176	FALSE				FALSE
3523	annotated	No Fragments	0	0.22638	0.18956	0.18422	0.17898	0.19219	0.19327	FALSE				FALSE
987	annotated	No Fragments	0	0.22634	0.36246	0.47639	0.48357	0.48138	0.47997	FALSE				FALSE
1152	annotated	No Fragments	Tetradecanol;1-tetradecanol;Palmitic amide;Palmitamide;Tetradecan-2-ol;3,9-Dimethyldodecan-6-ol;4-methyltridecan-7-ol	0.22549	0.1859	0.17085	0.16737	0.17046	0.17002	FALSE				FALSE
3531	annotated	No Fragments	0	0.2248	0.33109	0.30414	0.30386	0.30146	0.3093	FALSE				FALSE
3220	annotated	No Fragments	Sodium sulfate	0.22433	1.2026	1.1409	1.1527	1.1457	1.1426	FALSE				FALSE
2974	annotated	No Fragments	Maleic acid;Maleic acid;Fumaric acid;Fumarate;Formylpyruvate	0.22407	0.19214	0.17669	0.23099	0.22907	0.23133	FALSE				FALSE
2397	annotated	Annotate in FrAnK	4-Dodecylbenzenesulfonic Acid;2-Dodecylbenzenesulfonic acid	0.22386	0.19732	0.19834	0.19245	0.20466	0.20411	FALSE				FALSE
323	annotated	Annotate in FrAnK	2-Hexylglycerol;1-Hexylglycerol	0.22375	0.18699	0.18853	0.24724	0.24555	0.25376	FALSE				FALSE
421	annotated	No Fragments	Saussurea lactone;Oxysolavetivone;9-Pentadecene-12,14-diyne-1,11-diol;xi-2-Hydroxy-1,3,5-bisabolatrien-9-one;7,9-Illudadiene-3,14-diol;2,7(14)-Illudadiene-10,15-diol;4,6-Decadiyn-1-ol isovalerate;3,7-Bisaboladiene-2,8-dione;Rishitinol;Curcumenol;Curcumenol;Dihydroisoalantolactone;Petasalbin;beta-Costic acid;alpha-Rotunol;Germacrone 4,5-epoxide;7-Hydroxycostal;Dehydrocurdione;1,10-Epoxygermacrone;…	0.22363	0.18534	0.19209	0.19322	0.20247	0.20231	FALSE				FALSE
422	annotated	No Fragments	Saussurea lactone;Oxysolavetivone;9-Pentadecene-12,14-diyne-1,11-diol;xi-2-Hydroxy-1,3,5-bisabolatrien-9-one;7,9-Illudadiene-3,14-diol;2,7(14)-Illudadiene-10,15-diol;4,6-Decadiyn-1-ol isovalerate;3,7-Bisaboladiene-2,8-dione;Rishitinol;Curcumenol;Curcumenol;Dihydroisoalantolactone;Petasalbin;beta-Costic acid;alpha-Rotunol;Germacrone 4,5-epoxide;7-Hydroxycostal;Dehydrocurdione;1,10-Epoxygermacrone;…	0.22363	0.18534	0.19209	0.19322	0.20247	0.20231	FALSE				FALSE
1136	annotated	No Fragments	Saussurea lactone;Oxysolavetivone;9-Pentadecene-12,14-diyne-1,11-diol;xi-2-Hydroxy-1,3,5-bisabolatrien-9-one;7,9-Illudadiene-3,14-diol;2,7(14)-Illudadiene-10,15-diol;4,6-Decadiyn-1-ol isovalerate;3,7-Bisaboladiene-2,8-dione;Rishitinol;Curcumenol;Curcumenol;Dihydroisoalantolactone;Petasalbin;beta-Costic acid;alpha-Rotunol;Germacrone 4,5-epoxide;7-Hydroxycostal;Dehydrocurdione;1,10-Epoxygermacrone;…	0.22363	0.18534	0.19209	0.19322	0.20247	0.20231	FALSE				FALSE
3297	annotated	No Fragments	8-oxo-dGDP;8-Oxo-dGDP;Guanosine diphosphate;GDP	0.22322	0.32523	0.30208	0.3392	0.3586	0.3577	FALSE				FALSE
2415	annotated	No Fragments	0	0.22303	0.19704	0.18027	0.24227	0.29874	0.30935	FALSE				FALSE
2416	annotated	No Fragments	0	0.22303	0.19704	0.18027	0.24227	0.29874	0.30935	FALSE				FALSE
2483	annotated	Annotate in FrAnK	0	0.22252	0.26125	0.24751	0.2564	0.27359	0.27293	FALSE				FALSE
1046	annotated	No Fragments	L-Glutamine;L-Glutamine;L-Serine;L-Serine;Alanyl-Glycine;Alanylglycine;Ureidoisobutyric acid;3-Ureidoisobutyrate;Protein serine;DL-Serine;2-Amino-3-hydroxypropanoic acid;D-Glutamine;D-Glutamine;D-Serine;D-Serine;Glutamine;Isoglutamine	0.22236	0.18425	0.47098	0.45815	0.46538	0.46623	FALSE				FALSE
2776	annotated	Annotate in FrAnK	0	0.22167	0.22102	0.20983	0.24961	0.24945	0.25082	FALSE				FALSE
2931	annotated	No Fragments	0	0.22157	0.22577	0.22469	0.22699	0.23381	0.23328	FALSE				FALSE
97	annotated	No Fragments	3-Oxooctanoic acid;3-keto-n-caprylic acid;trans-4-Hydroxycyclohexylacetic acid;cis-4-Hydroxycyclohexylacetic acid;3-Methylbutyl 2-oxopropanoate;5-Butyl-1,4-dioxan-2-one;6-Butyl-1,4-dioxan-2-one;2-n-Propyl-4-oxopentanoic acid;2-n-Propyl-4-oxopentanoic acid;3-Oxovalproic acid;3-Oxovalproic acid;N-Methylnicotinium;Butyl acetoacetate;6-Ethyl-1-methyl-2,7,8-trioxabicyclo[3.2.1]octane;1-Methyl-2-oxopro…	0.22141	0.23412	0.24203	0.24544	0.2437	0.24558	FALSE				FALSE
1344	annotated	No Fragments	0	0.22141	0.18964	0.18788	0.19194	0.20105	0.20054	FALSE				FALSE
1449	annotated	No Fragments	Cyclohexyl 3-methylbutanoate;Cyclohexyl pentanoate;5-Octenyl propanoate;cis-3-Hexenyl 2-methylbutanoate;cis-3-Hexenyl 3-methylbutanoate;(Z)-3-Hexenyl 3-methylbutanoate;2-Hexenyl valerate;2-Hexenyl isovalerate;xi-gamma-Undecalactone;gamma-undecalactone;trans-2-Hexyl-1-cyclopropaneacetic acid;(Z)-3-Methyl-4-decenoic acid;(Z)-3-Methyl-3-decenoic acid;2-Propenyl octanoate;3-Hexenyl 2-methylbutyrate;(…	0.22123	0.2631	0.27985	0.27351	0.27122	0.2706	FALSE				FALSE
956	annotated	No Fragments	0	0.22118	0.19024	0.17861	0.17595	0.17907	0.17853	FALSE				FALSE
1479	annotated	Annotate in FrAnK	Glutamyl-Leucine;Glutamyl-Isoleucine;Isoleucyl-Glutamate;Leucyl-Glutamate;N6-Methyladenosine;2'-O-Methyladenosine;3'-O-Methyladenosine;1-Methyladenosine;1-Methyladenosine;O6-Methyl-2'-deoxyguanosine	0.22114	0.43897	0.64945	0.63246	0.63025	0.6284	FALSE				FALSE
1191	annotated	No Fragments	PE(20:0/14:1(9Z));PE(20:0/14:1(9Z));PE(20:1(11Z)/14:0);PE(20:1(11Z)/14:0);PE(18:1(9Z)/16:0);PE(18:1(9Z)/16:0);PE(18:1(11Z)/16:0);PE(14:1(9Z)/20:0);PE(14:1(9Z)/20:0);PE(14:0/20:1(11Z));PE(14:0/20:1(11Z));PE(16:0/18:1(11Z));PE(16:0/18:1(11Z));PE(16:0/18:1(9Z));PE(16:0/18:1(9Z));PE(18:0/16:1(9Z));PE(18:0/16:1(9Z));PE(16:1(9Z)/18:0);PE(16:1(9Z)/18:0);DG(18:2n6/0:0/20:4n6);DG(18:2n6/0:0/20:4n3);DG(20:…	0.22057	0.19761	0.19647	0.19892	0.19752	0.2017	FALSE				FALSE
2868	annotated	No Fragments	0	0.22024	0.26191	0.39439	0.38604	0.39363	0.3932	FALSE				FALSE
1511	annotated	No Fragments	0	0.2198	0.2032	0.19732	0.20857	0.20984	0.21094	FALSE				FALSE
1537	annotated	No Fragments	3,7-Dimethyl-5-octene-1,7-diol 1-glucoside;2,6-Dimethyl-7-octene-1,6-diol 8-O-glucoside;trans-p-Menthane-7,8-diol 8-glucoside;trans-p-Menthane-7,8-diol 7-glucoside;3-O-alpha-L-rhamnopyranosyl-3-hydroxydecanoic acid	0.21967	0.19885	0.18629	0.18973	0.18913	0.18928	FALSE				FALSE
3092	annotated	No Fragments	0	0.21963	0.18279	0.17163	0.18146	0.19243	0.19809	FALSE				FALSE
2217	annotated	No Fragments	0	0.21947	0.18607	0.57862	0.61523	0.61004	0.61121	FALSE				FALSE
2396	annotated	Annotate in FrAnK	4-Dodecylbenzenesulfonic Acid;2-Dodecylbenzenesulfonic acid	0.21914	0.19376	0.19549	0.18957	0.20342	0.20285	FALSE				FALSE
2367	annotated	No Fragments	PG(O-16:0/21:0);PG(O-18:0/19:0);PG(O-20:0/17:0)	0.21878	0.25082	0.25213	0.24612	0.24707	0.24635	FALSE				FALSE
714	annotated	No Fragments	4,8 Dimethylnonanoyl carnitine;(S)-10,16-Dihydroxyhexadecanoic acid;10,16-Dihydroxyhexadecanoic acid;10,16-dihydroxy-palmitic acid;Undecanoylcarnitine;Ustilic acid A;3,12-dihydroxy palmitic acid;4,12-dihydroxy-hexadecanoic acid;9,10-dihydroxy-hexadecanoic acid;9,16-dihydroxy-palmitic acid	0.21849	0.18291	0.1693	0.16491	0.17143	0.17091	FALSE				FALSE
1386	annotated	No Fragments	0	0.2184	0.2787	0.25903	0.25184	0.25078	0.26062	FALSE				FALSE
677	annotated	No Fragments	DL-2-Aminooctanoic acid;DL-2-amino-octanoic acid;Pregabalin;4-Methyl-1,2-dihydroxypentane;1,1-Diethoxyethane;2-Butoxyethanol;2-Butoxyethanol;(±)-1,5-Hexanediol;3-amino-octanoic acid	0.21833	0.22403	0.20678	0.20739	0.20672	0.20631	FALSE				FALSE
2171	annotated	Annotate in FrAnK	0	0.21826	0.33545	0.37235	0.3722	0.37959	0.37844	FALSE				FALSE
478	annotated	Annotate in FrAnK	0	0.21825	0.47369	1.0723	1.0396	1.031	1.0302	FALSE				FALSE
1290	annotated	Annotate in FrAnK	N-Butyrylglycine;Isobutyrylglycine;Alanyl-Proline;(S)-2-amino-6-oxohexanoate;L-2-Aminoadipate 6-semialdehyde;4-Acetamidobutanoate;4-Acetamidobutanoic acid;4-Acetamidobutanoate;Allysine;Methyl aminolevulinate;L-cis-4-(Hydroxymethyl)-2-pyrrolidinecarboxylic acid;L-trans-5-Hydroxy-2-piperidinecarboxylic acid;Prolyl-Alanine;(S)-5-Amino-3-oxohexanoate;(S)-5-Amino-3-oxohexanoic acid;3-oxo-5S-amino-hexa…	0.21786	0.27411	0.2507	0.2528	0.31975	0.3202	FALSE				FALSE
3391	annotated	No Fragments	0	0.21756	0.21045	0.19406	0.20826	0.28166	0.28163	FALSE				FALSE
1602	annotated	No Fragments	Dibasic sodium phosphate	0.21732	0.18105	0.1656	0.17449	0.17935	0.19321	FALSE				FALSE
1021	annotated	No Fragments	0	0.21729	0.19085	0.17737	0.17705	0.18191	0.18236	FALSE				FALSE
2203	annotated	No Fragments	0	0.21728	0.26143	0.24719	0.28911	0.28678	0.28887	FALSE				FALSE
307	annotated	No Fragments	0	0.21723	0.19645	0.19864	0.1977	0.20784	0.2077	FALSE				FALSE
1182	annotated	No Fragments	(Z)-11-Eicosen-1-ol;11E-Eicosen-1-ol;Phytol;Phytol;Phytol;Thromboxane;15Z-Eicosen-1-ol;Eicosanal;11Z-eicosen-1-ol;6,14-Dimethyloctadecan-2-one;Phytanal	0.2169	0.24603	0.289	0.34491	0.34309	0.3421	FALSE				FALSE
728	annotated	Annotate in FrAnK	2,4,6-Triethyl-1,3,5-trioxane;(±)-3-Hydroxynonanoic acid;(+)-3-hydroxy pelargonic acid;N-Nonanoylglycine;Ethyl 3-(N-butylacetamido)propionate;9-hydroxy pelargonic acid;7-hydroxy pelargonic acid;4-hydroxy pelargonic acid;2-hydroxy pelargonic acid;8-hydroxy-nonanoic acid;6-hydroxy-nonanoic acid;8R-hydroxy-nonanoic acid	0.21632	0.20323	0.20615	0.21597	0.25716	0.25652	FALSE				FALSE
1708	annotated	No Fragments	0	0.21626	0.2901	0.36592	0.44346	0.4398	0.43855	FALSE				FALSE
1356	annotated	No Fragments	8,8-Diethoxy-2,6-dimethyl-2-octanol;Lauroyl diethanolamide;Prosopinine	0.2161	0.30812	0.28281	0.29727	0.30578	0.30566	FALSE				FALSE
3251	annotated	No Fragments	0	0.21594	0.1787	0.18172	0.21159	0.22183	0.22211	FALSE				FALSE
1003	annotated	No Fragments	Polypropylene glycol (m w 1,200-3,000);1,2,6-Hexanetriol	0.21569	0.21982	0.21152	0.20909	0.21236	0.21194	FALSE				FALSE
1349	annotated	Annotate in FrAnK	L-3-Aminodihydro-2(3H)-furanone;Homoserine lactone;(S)-2-Azetidinecarboxylic acid;1-Aminocyclopropanecarboxylic acid;1-Aminocyclopropane-1-carboxylate;2-Aminobut-2-enoate;N-Methylolacrylamide;Diacetylmonoxime;Ectoine;L-Homoserine lactone;L-Azetidine 2-carboxylic acid;3-Oxobutanamide	0.21518	0.19417	0.20914	0.20593	0.22155	0.22166	FALSE				FALSE
1023	annotated	No Fragments	0	0.21505	0.6235	0.89429	0.88117	0.87415	0.87562	FALSE				FALSE
452	annotated	Annotate in FrAnK	3,5-Dimethoxytoluene;4-(Ethoxymethyl)phenol;1-(2-Furanyl)-1-pentanone;2,6,6-Trimethyl-2-cyclohexene-1,4-dione;4-Ethyl-2-methoxyphenol;2-(Ethoxymethyl)phenol;2-Isopropyl-1,4-benzenediol;3-(5-Methyl-2-furanyl)butanal;2-Propenyl 2,4-hexadienoate;2-Isopropoxyphenol;(Dimethoxymethyl)benzene;3-(4-Hydroxyphenyl)-1-propanol;3-Isopropylcatechol;2,6Z-Nonadien-4-olide	0.21458	0.21355	0.21192	0.21752	0.22138	0.22131	FALSE				FALSE
498	annotated	Annotate in FrAnK	2-Hexadecanone;Hexadecan-2-one;Palmitaldehyde;Hexadecanal;Palmitaldehyde;Oleamide;Oleamide;Oleamide;Dodemorph;1,2-Epoxyhexadecane;2-methylpentadecanal;9Z-Hexadecen-1-ol;7-Hexadecen-1-ol;11E-Hexadecen-1-ol;9-hexadecen-1-ol;11Z-hexadecen-1-ol;7Z-hexadecen-1-ol;3-Methylpentadecan-2-one;Hexadecan-3-one;Elaidamide	0.21448	0.18892	0.17293	0.17023	0.17208	0.17285	FALSE				FALSE
695	annotated+fragment	N-Methylisoleucine (C7H15NO2) Prob = 59.3600000000	3-Dehydroxycarnitine;2-amino-heptanoic acid;2R-aminoheptanoic acid;2S-aminoheptanoic acid	0.21445	0.31954	0.60407	0.6019	0.60941	0.60765	TRUE				FALSE
383	annotated	No Fragments	0	0.21438	0.18165	0.17393	0.18967	0.18895	0.18841	FALSE				FALSE
598	annotated	Annotate in FrAnK	0	0.21399	0.20087	0.18953	0.18444	0.19161	0.19108	FALSE				FALSE
665	annotated	Annotate in FrAnK	0	0.21398	0.17911	0.19578	0.2286	0.25151	0.25245	FALSE				FALSE
2477	annotated	Annotate in FrAnK	0	0.21393	0.20179	0.20255	0.1984	0.19706	0.22259	FALSE				FALSE
888	annotated	Annotate in FrAnK	3-Oxohexadecanoic acid;3-keto palmitic acid;8-Oxohexadecanoic acid;8-keto palmitic acid;9-Oxohexadecanoic acid;9-keto palmitic acid;11-Oxohexadecanoic acid;11-keto palmitic acid;1,17-Diamino-4,9,13-triazaheptadecane;16-Oxo-palmitate;10-keto palmitic acid;5-keto palmitic acid;4-keto palmitic acid;7-keto palmitic acid;2-keto palmitic acid;15-oxo-hexadecanoic acid;2-methyl-4-oxo-pentadecanoic acid;1…	0.2139	0.19947	0.20977	0.2179	0.22332	0.22275	FALSE				FALSE
2071	annotated	Annotate in FrAnK	Silicic acid;Methanesulfonic acid	0.21386	0.18635	0.17608	0.20431	0.2114	0.22088	FALSE				FALSE
389	annotated	No Fragments	Fluticasone;Argentine	0.2135	0.25	0.27345	0.27744	0.29139	0.29083	FALSE				FALSE
390	annotated	No Fragments	Fluticasone;Argentine	0.2135	0.25	0.27345	0.27744	0.29139	0.29083	FALSE				FALSE
1536	annotated	No Fragments	3,7-Dimethyl-5-octene-1,7-diol 1-glucoside;2,6-Dimethyl-7-octene-1,6-diol 8-O-glucoside;trans-p-Menthane-7,8-diol 8-glucoside;trans-p-Menthane-7,8-diol 7-glucoside;3-O-alpha-L-rhamnopyranosyl-3-hydroxydecanoic acid	0.21306	0.19359	0.19465	0.19997	0.2004	0.19983	FALSE				FALSE
1078	annotated	Annotate in FrAnK	4-Hydroxyamphetamine;Phenylpropanolamine;(+)-Norephedrine;N-Methylphenylethanolamine;N-Methylphenylethanolamine;2,3,4,5,6,7-Hexahydrocyclopent[b]azepin-8(1H)-one;1,2,3,4,5,6-Hexahydro-5-methyl-7H-cyclopenta[b]pyridin-7-one;1,2,3,4,5,6-Hexahydro-6-methyl-7H-cyclopenta[b]pyridin-7-one;2-(1-Pyrrolidinyl)-2-cyclopenten-1-one;2-(2-Furanyl)piperidine;2-Ethyl-5-methylfuran;2,3,5-Trimethylfuran;1-Furfury…	0.21304	0.21853	0.21317	0.21112	0.211	0.21133	FALSE				FALSE
3250	annotated	No Fragments	Palmitoylglycine;N-palmitoyl glycine;(+)-Prosopinine	0.21277	0.22677	0.24042	0.25006	0.25421	0.25442	FALSE				FALSE
1280	annotated+fragment	D-PANTOTHENIC ACID (C9H17NO5) Prob = 98.9800000000	Pantothenic acid;2-O-Methyl-L-fucose;(R)-pantothenic Acid;Pantothenate;Digitalose;D-Thevetose	0.21239	0.86356	2.1616	2.0978	2.0799	2.0746	TRUE				FALSE
411	annotated+fragment	Dodemorph (C18H35NO) Prob = 53.8500000000	2-Hexadecanone;Hexadecan-2-one;Palmitaldehyde;Hexadecanal;Palmitaldehyde;Oleamide;Oleamide;Oleamide;Dodemorph;1,2-Epoxyhexadecane;2-methylpentadecanal;9Z-Hexadecen-1-ol;7-Hexadecen-1-ol;11E-Hexadecen-1-ol;9-hexadecen-1-ol;11Z-hexadecen-1-ol;7Z-hexadecen-1-ol;3-Methylpentadecan-2-one;Hexadecan-3-one;Elaidamide	0.21153	0.1747	0.16361	0.15877	0.17561	0.1755	TRUE				FALSE
490	annotated+fragment	Dodemorph (C18H35NO) Prob = 53.8500000000	2-Hexadecanone;Hexadecan-2-one;Palmitaldehyde;Hexadecanal;Palmitaldehyde;Oleamide;Oleamide;Oleamide;Dodemorph;1,2-Epoxyhexadecane;2-methylpentadecanal;9Z-Hexadecen-1-ol;7-Hexadecen-1-ol;11E-Hexadecen-1-ol;9-hexadecen-1-ol;11Z-hexadecen-1-ol;7Z-hexadecen-1-ol;3-Methylpentadecan-2-one;Hexadecan-3-one;Elaidamide	0.21153	0.1747	0.16361	0.15877	0.17561	0.1755	TRUE				FALSE
782	annotated	No Fragments	4,8 Dimethylnonanoyl carnitine;(S)-10,16-Dihydroxyhexadecanoic acid;10,16-Dihydroxyhexadecanoic acid;10,16-dihydroxy-palmitic acid;Undecanoylcarnitine;Ustilic acid A;3,12-dihydroxy palmitic acid;4,12-dihydroxy-hexadecanoic acid;9,10-dihydroxy-hexadecanoic acid;9,16-dihydroxy-palmitic acid	0.21142	0.38006	0.5111	0.56522	0.56038	0.55905	FALSE				FALSE
1297	annotated	No Fragments	0	0.21108	0.17431	0.18976	0.22635	0.23834	0.23821	FALSE				FALSE
1284	annotated	Annotate in FrAnK	Levoinositol;D-chiro-Inositol;Beta-D-Glucose;beta-D-Glucose;D-Fructose;beta-D-Fructose;D-Mannose;D-Mannose;D-Galactose;alpha-D-Galactose;D-Glucose;D-Glucose;Myoinositol;myo-Inositol;3-Deoxyarabinohexonic acid;Scyllitol;Allose;L-Sorbose;alpha-L-Sorbopyranose;Dihydroxyacetone (dimer);Alpha-D-Glucopyranoside;L-Gulose;L-Gulose;L-Galactose;D-Galactose;Glycoprotein-phospho-D-mannose;Fructose-1P;D-Fruct…	0.21093	0.19942	0.21173	0.31174	0.41478	0.41453	FALSE				FALSE
1095	annotated	Annotate in FrAnK	3-Oxohexadecanoic acid;3-keto palmitic acid;8-Oxohexadecanoic acid;8-keto palmitic acid;9-Oxohexadecanoic acid;9-keto palmitic acid;11-Oxohexadecanoic acid;11-keto palmitic acid;1,17-Diamino-4,9,13-triazaheptadecane;16-Oxo-palmitate;10-keto palmitic acid;5-keto palmitic acid;4-keto palmitic acid;7-keto palmitic acid;2-keto palmitic acid;15-oxo-hexadecanoic acid;2-methyl-4-oxo-pentadecanoic acid;1…	0.21012	0.2155	0.1986	0.19255	0.20073	0.20041	FALSE				FALSE
1737	annotated	No Fragments	L-Kynurenine;L-Kynurenine;4-Aminobenzoyl-(beta)-alanine;Formyl-5-hydroxykynurenamine;Formyl-5-hydroxykynurenamine;Kynurenine	0.21003	0.19266	0.38696	0.3867	0.38374	0.38511	FALSE				FALSE
3218	annotated	Annotate in FrAnK	0	0.20954	0.23879	0.2184	0.26277	0.32366	0.3277	FALSE				FALSE
263	annotated	Annotate in FrAnK	0	0.20904	0.17862	0.17725	0.17577	0.18276	0.18357	FALSE				FALSE
3046	annotated	No Fragments	0	0.20897	0.17294	0.15824	0.20497	0.2056	0.22074	FALSE				FALSE
1117	annotated	No Fragments	Beta-Alanine;beta-Alanine;L-Alanine;L-Alanine;Sarcosine;Sarcosine;D-Alanine;D-Alanine;Ethyl carbamate;Urethane;(alpha-D-mannosyl)7-beta-D-mannosyl-diacetylchitobiosyl-L-asparagine, isoform A (protein);Alanine;HMMF;2-Nitropropane	0.20805	0.19059	0.39101	0.37909	0.41114	0.41065	FALSE				FALSE
1608	annotated	No Fragments	Undecanoic acid;Undecanoic acid;Undecylic acid;Heptyl butanoate;Heptyl butyrate;9-Methyldecanoic acid;9-methyl-decanoic acid;Isobutyl enanthate;Octyl propanoate;7,7-Diethoxy-3-heptene;xi-8-Methyldecanoic acid;8-methyl-decanoic acid;Methyl decanoate;formyl decanoate;2-Methylbutyl hexanoate;2-Methylbutyl hexanoate;Propyl octanoate;Hexyl 2-methylbutanoate;Ethyl nonanoate;Heptyl 2-methylpropanoate;No…	0.20737	0.3103	0.36278	0.38813	0.42079	0.41997	FALSE				FALSE
3208	annotated	No Fragments	0	0.2071	0.17193	0.15773	0.15589	0.15455	0.15501	FALSE				FALSE
246	annotated	No Fragments	PS(15:0/22:0);PS(16:0/21:0);PS(18:0/19:0);PS(20:0/17:0);PS(21:0/16:0);PS(22:0/15:0);PS(19:0/18:0);PS(17:0/20:0);PG(17:0/18:0);PG(21:0/14:0);PG(22:0/13:0);PG(16:0/19:0);PG(19:0/16:0);PG(18:0/17:0);PG(20:0/15:0);PG(14:0/21:0);PG(15:0/20:0);PG(13:0/22:0);GalCer(d18:2/21:0);GlcCer(d18:2/21:0)	0.20687	0.26165	0.24343	0.2621	0.2699	0.26947	FALSE				FALSE
2248	annotated	Annotate in FrAnK	0	0.20677	0.18719	0.21005	0.25022	0.26517	0.27419	FALSE				FALSE
1162	annotated	No Fragments	0	0.20623	0.17844	0.20794	0.20215	0.20249	0.20717	FALSE				FALSE
2582	annotated	No Fragments	0	0.20606	0.22392	0.2456	0.30948	0.31065	0.31003	FALSE				FALSE
2900	annotated	Annotate in FrAnK	0	0.20452	0.17161	0.1588	0.18141	0.19226	0.19394	FALSE				FALSE
2404	annotated	No Fragments	0	0.20445	0.19164	0.19535	0.18943	0.23182	0.23463	FALSE				FALSE
2405	annotated	No Fragments	0	0.20445	0.19164	0.19535	0.18943	0.23182	0.23463	FALSE				FALSE
2546	annotated	Annotate in FrAnK	2-Hydroxy-5-methyl-cis,cis-muconate;2-Oxo-5-methyl-cis-muconate;cis,cis-2,4-Dihydroxy-5-methyl-6-oxo-2,4-hexadienoate;5-Methylmaleylacetate;3-Dehydroshikimate;5-Dehydroshikimate;2-Oxohept-3-enedioate;2-Hydroxyhepta-2,4-dienedioate	0.20414	0.3552	1.3666	1.3594	1.3743	1.3712	FALSE				FALSE
512	annotated	No Fragments	Tetradecanol;1-tetradecanol;Palmitic amide;Palmitamide;Tetradecan-2-ol;3,9-Dimethyldodecan-6-ol;4-methyltridecan-7-ol	0.20357	0.19782	0.19131	0.19573	0.20244	0.2024	FALSE				FALSE
2165	annotated	No Fragments	0	0.20282	0.27426	0.26579	0.28145	0.30639	0.31468	FALSE				FALSE
2491	identified+fragment	D-PANTOTHENIC ACID (C9H17NO5) Prob = 98.2100000000	Pantothenic acid;(R)-pantothenic Acid;Pantothenate;Pantothenate	0.20222	0.20386	0.84527	0.82238	0.81564	0.8153	TRUE				FALSE
1122	annotated	No Fragments	0	0.20179	0.18134	0.17209	0.18523	0.21716	0.21996	FALSE				FALSE
538	annotated	No Fragments	3-Oxo-OPC4-CoA;3-Oxo-OPC4-CoA;Foeniculoside III	0.20163	0.17026	1.1081	1.1019	1.1056	1.1101	FALSE				FALSE
2414	annotated	No Fragments	0	0.20121	0.16573	0.15165	0.14717	0.1662	0.17327	FALSE				FALSE
3315	annotated	No Fragments	0	0.20026	0.16515	0.17028	0.18701	0.18558	0.18773	FALSE				FALSE
1544	annotated	No Fragments	3,4-Dihydro-5-propanoyl-2H-pyrrole;4-Butyloxazole;5-Butyloxazole;2,3-Dihydro-4-methylfuran;2-Ethyl-5-imino-1-cyclopenten-1-ol;Methyl propenyl ketone;3E-pentene-2-one;6-Acetyl-1,2,3,4-tetrahydropyridine;3-Methyl-2-butenal;3-Methyl-2-butenal;Prenal;2-Pentenal;1-Penten-3-one;1-Penten-3-one;4-Penten-2-one;4-penten-2-one;Cyclopentanone;Cyclopentanone;Tiglic aldehyde;3-Methyl-3-buten-2-one;xi-2,3-Dihyd…	0.20006	0.26389	0.2837	0.31446	0.31785	0.31806	FALSE				FALSE
2548	annotated	No Fragments	0	0.19981	0.2158	0.25762	0.28133	0.27927	0.27947	FALSE				FALSE
1501	annotated	No Fragments	0	0.19877	0.17839	0.16538	0.16286	0.16147	0.16235	FALSE				FALSE
3455	annotated	No Fragments	Palmitoylglycine;N-palmitoyl glycine;(+)-Prosopinine	0.19836	0.18441	0.17845	0.1801	0.18245	0.18263	FALSE				FALSE
3810	annotated	No Fragments	0	0.19802	0.17566	0.88497	0.86778	0.8637	0.86287	FALSE				FALSE
1123	annotated	No Fragments	7Z,10Z-Hexadecadienoic acid;7Z,10Z-hexadecadienoic acid;Geranyl 2-ethylbutyrate;(Z)-7-Hexadecen-1,16-olide;Ethyl (Z,Z)-5,8-tetradecadienoate;Linalyl hexanoate;Geranyl hexanoate;(Z)-3,7-Dimethyl-2,6-octadienyl hexanoate;Isoambrettolide;D6-Ambrettolide;Hydnocarpic acid;3-oxo-9Z-Hexadecenal;(E)-3,7-Dimethyl-2,6-octadienyl hexanoate;(Z)-3-Dodecenyl (E)-2-butenoate;(Z)-3-Decenyl (E)-2-hexenoate;(Z)-3-…	0.19785	0.17085	0.1695	0.18021	0.17957	0.17903	FALSE				FALSE
510	annotated	Annotate in FrAnK	3,5-Dimethoxytoluene;4-(Ethoxymethyl)phenol;1-(2-Furanyl)-1-pentanone;2,6,6-Trimethyl-2-cyclohexene-1,4-dione;4-Ethyl-2-methoxyphenol;2-(Ethoxymethyl)phenol;2-Isopropyl-1,4-benzenediol;3-(5-Methyl-2-furanyl)butanal;2-Propenyl 2,4-hexadienoate;2-Isopropoxyphenol;(Dimethoxymethyl)benzene;3-(4-Hydroxyphenyl)-1-propanol;3-Isopropylcatechol;2,6Z-Nonadien-4-olide	0.19776	0.20305	0.2001	0.2153	0.21762	0.21914	FALSE				FALSE
2207	annotated	No Fragments	0	0.19664	0.16286	0.15004	0.18839	0.1903	0.20732	FALSE				FALSE
3477	annotated	No Fragments	0	0.1962	0.24326	0.25829	0.30217	0.30006	0.29933	FALSE				FALSE
3058	annotated	No Fragments	0	0.19598	0.18259	0.17308	0.17875	0.17792	0.18536	FALSE				FALSE
715	annotated	No Fragments	4,8 Dimethylnonanoyl carnitine;(S)-10,16-Dihydroxyhexadecanoic acid;10,16-Dihydroxyhexadecanoic acid;10,16-dihydroxy-palmitic acid;Undecanoylcarnitine;Ustilic acid A;3,12-dihydroxy palmitic acid;4,12-dihydroxy-hexadecanoic acid;9,10-dihydroxy-hexadecanoic acid;9,16-dihydroxy-palmitic acid	0.19586	0.16408	0.15315	0.14944	0.1553	0.15483	FALSE				FALSE
407	annotated	Annotate in FrAnK	0	0.19509	0.5396	1.0481	1.0164	1.0093	1.0067	FALSE				FALSE
3405	annotated	No Fragments	0	0.19453	0.24103	0.22105	0.22417	0.22709	0.22734	FALSE				FALSE
3357	annotated	Annotate in FrAnK	6-Thioinosine-5'-monophosphate;6-Thioinosine-5'-monophosphate;Chloramphenicol 3-acetate	0.19415	0.5467	1.1069	1.0952	1.0857	1.0824	FALSE				FALSE
3259	annotated	Annotate in FrAnK	0	0.19403	0.25738	0.23625	0.25528	0.31161	0.31669	FALSE				FALSE
491	annotated	No Fragments	Palmitic amide;Palmitamide	0.19394	0.16591	0.15277	0.14919	0.16142	0.16102	FALSE				FALSE
492	annotated	No Fragments	Palmitic amide;Palmitamide	0.19394	0.16591	0.15277	0.14919	0.16142	0.16102	FALSE				FALSE
1154	annotated	No Fragments	2-Hexylglycerol;1-Hexylglycerol	0.19309	0.15949	0.15355	0.15958	0.16041	0.17212	FALSE				FALSE
406	annotated	No Fragments	Fucofuroeckol B;Cyclic ADP-ribose;GW 4064	0.19297	1.5036	1.4948	1.7181	1.7404	1.7506	FALSE				FALSE
991	annotated	No Fragments	0	0.19269	0.22592	0.75513	0.74801	0.75172	0.79434	FALSE				FALSE
750	annotated	Annotate in FrAnK	3-Oxohexadecanoic acid;3-keto palmitic acid;8-Oxohexadecanoic acid;8-keto palmitic acid;9-Oxohexadecanoic acid;9-keto palmitic acid;11-Oxohexadecanoic acid;11-keto palmitic acid;1,17-Diamino-4,9,13-triazaheptadecane;16-Oxo-palmitate;10-keto palmitic acid;5-keto palmitic acid;4-keto palmitic acid;7-keto palmitic acid;2-keto palmitic acid;15-oxo-hexadecanoic acid;2-methyl-4-oxo-pentadecanoic acid;1…	0.1926	0.18124	0.17458	0.17438	0.17386	0.17347	FALSE				FALSE
314	annotated+fragment	His (C6H9N3O2) Prob = 78.0300000000	L-2-Amino-3-(1-pyrazolyl)propanoic acid;Dihydrouracil;5,6-Dihydrouracil;L-Histidine;L-Histidine;L-3-Cyanoalanine;3-Cyano-L-alanine;N-Methylhydantoin;N-Methylhydantoin;D-Histidine;Muscimol;Histidine;2,5-Dioxopiperazine;3-(Pyrazol-1-yl)-L-alanine	0.19245	0.20076	0.62375	0.60647	0.65615	0.6555	TRUE				FALSE
919	annotated	No Fragments	DL-2-Aminooctanoic acid;DL-2-amino-octanoic acid;Pregabalin;Hexamethylene bisacetamide;Spermine dialdehyde;3-amino-octanoic acid	0.19235	0.15901	0.18701	0.18199	0.1825	0.18434	FALSE				FALSE
1586	annotated	No Fragments	0	0.1923	0.17437	0.17845	0.17427	0.18788	0.18749	FALSE				FALSE
2809	annotated	No Fragments	0	0.19217	0.16974	0.16037	0.15862	0.17284	0.18539	FALSE				FALSE
799	annotated	No Fragments	0	0.19191	0.1644	0.15716	0.15944	0.15807	0.15894	FALSE				FALSE
638	annotated	Annotate in FrAnK	7-Nonene-3,5-diyn-1-ol;Chavicol;Chavicol;Indan-1-ol;Indan-1-ol;m-Methylacetophenone;(Z)-4-(1-Propenyl)phenol;Cinnamyl alcohol;trans-Cinnamyl alcohol;Cinnamyl alcohol;(4-Methylphenyl)acetaldehyde;4-Ethylbenzaldehyde;2,4-Dimethylbenzaldehyde;o-Vinylanisole;2-Phenylpropanal;3-Phenylpropanal;4'-Methylacetophenone;1-Phenyl-1-propanone;Isochavicol;Phenylacetone	0.19137	0.32779	0.3709	0.4071	0.41798	0.4242	FALSE				FALSE
2188	annotated	Annotate in FrAnK	0	0.1913	0.1699	0.15559	0.15745	0.15983	0.16023	FALSE				FALSE
764	annotated	Annotate in FrAnK	3beta,6beta-Dihydroxynortropane;Proline betaine;Stachydrine;L-2-Amino-3-methylenehexanoic acid;4-(Trimethylammonio)but-2-enoate	0.19052	0.17531	0.16764	0.16801	0.16746	0.16696	FALSE				FALSE
1549	annotated	No Fragments	3-(3,4-Dihydroxyphenyl)-1-propanol 3'-glucoside;(±)-threo-1-(p-Hydroxyphenyl)propylene glycol 4'-glucoside;(±)-3-(4-Hydroxyphenyl)-1,2-propanediol 4'-O-glucoside	0.18989	0.21092	0.20561	0.20017	0.23735	0.2371	FALSE				FALSE
3539	annotated	No Fragments	N-Undecanoylglycine	0.18982	0.23393	0.21703	0.33902	0.3394	0.33843	FALSE				FALSE
2848	annotated	No Fragments	0	0.18927	0.38882	0.54892	0.5536	0.58301	0.58132	FALSE				FALSE
3249	annotated+fragment	Chloramphenicol (C11H12Cl2N2O5) Prob = 92.0300000000	Chloramphenicol;Chloramphenicol	0.18905	0.73232	1.119	1.1111	1.1015	1.0986	TRUE				FALSE
2184	annotated	No Fragments	0	0.18882	0.38406	1.1119	1.0781	1.0851	1.0818	FALSE				FALSE
1111	annotated	Annotate in FrAnK	0	0.18851	0.16617	0.16385	0.19065	0.19607	0.19844	FALSE				FALSE
1410	annotated	No Fragments	6-Pentyl-1,4-dioxan-2-one;5-Pentyl-1,4-dioxan-2-one;4-Hydroperoxy-2-nonenal;4-hydroperoxynonenal ;Butyl 3-hydroxy-2-methylidenebutanoate;2-Methylpropyl 3-hydroxy-2-methylidenebutanoate;Butyl levulinate;Tetrahydrofurfuryl butyrate;cis-3-Hexenyl lactate;3-Methylbutyl 3-oxobutanoate;N-Heptanoylhomoserine lactone;N-heptanoyl-homoserine lactone;9-Oxononanoic acid;9-oxo-nonanoic acid;(4S,6S)-4-Hydroxy-…	0.1884	0.15522	0.1428	0.14028	0.14184	0.14228	FALSE				FALSE
2052	annotated	Annotate in FrAnK	0	0.18837	0.16211	0.16544	0.1607	0.17111	0.17099	FALSE				FALSE
634	annotated	No Fragments	(1R,2R,3S,1'R)-Nepetalinic acid;(±)-Camphoric acid;cis-4-Decenedioic acid;4Z-Decenedioic acid;alpha-Carboxy-delta-nonalactone;5-Pentyltetrahydro-2-oxo-3-furancarboxylic acid;Matsutakic acid A;cis-5-Decenedioic acid;N-(3-Oxooctanoyl)homoserine lactone;N-(3-oxo-octanoyl)-homoserine lactone;Bufotenidine;6,9-dioxo-decanoic acid;3,6-dioxo-decanoic acid;3,7-Dimethyl-2E-octene-1,8-dioic acid ;2,6R-Dimet…	0.1882	0.33467	0.37214	0.36261	0.36216	0.37328	FALSE				FALSE
3332	annotated	No Fragments	N-Nonanoylglycine;Ethyl 3-(N-butylacetamido)propionate	0.18807	0.2862	0.81718	1.2772	1.3325	1.3446	FALSE				FALSE
839	annotated	Annotate in FrAnK	(R)-3-Hydroxyoctanoic acid;3R-hydroxy-octanoic acid;Capryloylglycine;7-Hydroxyoctanoic acid;7-hydroxy-octanoic acid;Hydroxyoctanoic acid;2-hydroxy caprylic acid;N-Acetylaminooctanoic acid;Isoamyl lactate;Ethyl 2-hydroxy-4-methylpentanoate;3-Hydroxyoctanoic acid;3-hydroxy caprylic acid;(+/-)-Ethyl 2-hydroxy-3-methylvalerate;(R)-2-Hydroxycaprylic acid;2R-hydroxy-octanoic acid;N-(5-Methyl-3-oxohexyl…	0.18797	0.20437	0.18729	0.18689	0.20427	0.20455	FALSE				FALSE
908	annotated	No Fragments	0	0.1879	0.16078	0.15062	0.14615	0.17043	0.1708	FALSE				FALSE
191	annotated	No Fragments	3Z,6Z,9Z-Heneicosatriene;6Z,9Z,20-Heneicosatriene	0.1869	0.20347	0.31176	0.30653	0.30598	0.30639	FALSE				FALSE
1417	annotated	No Fragments	0	0.18682	0.1553	0.14348	0.17903	0.17875	0.18875	FALSE				FALSE
910	annotated	No Fragments	Mevalonic acid;(R)-mevalonate;(R)-Mevalonate;Mevalonic acid;(2-Methoxyethoxy)propanoic acid;N-Methylcalystegine B2;(R) 2,3-Dihydroxy-3-methylvalerate;(R)-2,3-Dihydroxy-3-methylpentanoate;Glycerol 1-propanoate;N-lactoyl-Valine;2,3-Dihydroxy-3-methylpentanoate;Abequose;(2S)-2-{[1-(R)-Carboxyethyl]amino}pentanoate;2 -(Butylamido)-4-hydroxybutanoic acid;Alexine;Australine;(R)-Pantoate;Castanospermine…	0.18678	0.20205	0.18497	0.27907	0.2853	0.28898	FALSE				FALSE
971	annotated	Annotate in FrAnK	3-Dehydroxycarnitine;3-[(3-Methylbutyl)nitrosoamino]-2-butanone;2-amino-heptanoic acid;2R-aminoheptanoic acid;2S-aminoheptanoic acid	0.18649	0.17198	0.20223	0.20036	0.19876	0.19977	FALSE				FALSE
944	annotated	No Fragments	2-Hexadecanone;Hexadecan-2-one;Palmitaldehyde;Hexadecanal;Palmitaldehyde;Oleamide;Oleamide;Oleamide;Dodemorph;1,2-Epoxyhexadecane;2-methylpentadecanal;9Z-Hexadecen-1-ol;7-Hexadecen-1-ol;11E-Hexadecen-1-ol;9-hexadecen-1-ol;11Z-hexadecen-1-ol;7Z-hexadecen-1-ol;3-Methylpentadecan-2-one;Hexadecan-3-one;Elaidamide	0.18594	0.15367	0.14061	0.14054	0.15436	0.15396	FALSE				FALSE
865	annotated	No Fragments	0	0.1858	0.15513	0.14304	0.14204	0.14114	0.14242	FALSE				FALSE
2373	annotated	Annotate in FrAnK	0	0.18576	0.39525	2.3249	2.2748	2.2577	2.2509	FALSE				FALSE
988	annotated	No Fragments	0	0.18548	0.54107	0.54534	0.52872	0.53885	0.53723	FALSE				FALSE
3293	annotated	Annotate in FrAnK	0	0.18515	0.26169	0.24312	0.27201	0.34363	0.34705	FALSE				FALSE
1031	annotated	No Fragments	0	0.18511	0.63846	0.91185	0.88435	0.87883	0.87882	FALSE				FALSE
1207	annotated	No Fragments	0	0.18492	0.27675	0.29699	0.28875	0.28869	0.30633	FALSE				FALSE
2201	annotated	No Fragments	0	0.18444	0.15531	0.14399	0.2165	0.21666	0.22693	FALSE				FALSE
2573	annotated	Annotate in FrAnK	0	0.18386	0.23978	0.30082	0.35756	0.35955	0.35883	FALSE				FALSE
1151	annotated+fragment	1,4-Butanediamine (C4H12N2) Prob = 98.3000000000	Putrescine;Putrescine;1,2-Diethylhydrazine	0.18319	0.52402	0.69374	0.75149	0.74503	0.74836	TRUE				FALSE
566	annotated	No Fragments	0	0.1831	0.24703	0.31071	0.33436	0.33452	0.33366	FALSE				FALSE
2807	annotated	Annotate in FrAnK	0	0.18303	0.15905	0.14575	0.20932	0.21624	0.2166	FALSE				FALSE
981	annotated	Annotate in FrAnK	0	0.18291	0.24661	0.29951	0.31062	0.31935	0.31903	FALSE				FALSE
3049	annotated	No Fragments	0	0.18282	0.33517	0.37491	0.36592	0.38137	0.41892	FALSE				FALSE
337	annotated	No Fragments	0	0.18281	0.19712	0.20585	0.21208	0.21882	0.21822	FALSE				FALSE
3040	annotated+fragment	Dihydroxyacetone phosphate (C3H7O6P) Prob = 98.0700000000	Dihydroxyacetone phosphate;Glycerone phosphate;D-Glyceraldehyde 3-phosphate;DL-Glyceraldehyde 3-phosphate;(2S)-2-Phospholactate;D-Glyceraldehyde 3-phosphate	0.18202	0.32475	0.44765	0.53548	0.53089	0.53277	TRUE				FALSE
2398	annotated+fragment	C11-LAS (STANDARD MIX) (C17H28O3S) Prob = 78.9900000000	N-Undecylbenzenesulfonic acid	0.18173	0.15747	0.15616	0.15395	0.17022	0.16982	TRUE				FALSE
1294	identified	No Fragments	Cytidine;Cytidine;Cytidine;gamma-Glutamyl-beta-cyanoalanine;gamma-Glutamyl-beta-cyanoalanine;Cytarabine;Cytosine arabinoside;Penmacric acid	0.18169	0.17503	0.21581	0.22091	0.33241	0.33325	TRUE				FALSE
2620	annotated	Annotate in FrAnK	0	0.18158	0.14965	0.14075	0.16762	0.16901	0.16976	FALSE				FALSE
2295	annotated	Annotate in FrAnK	0	0.18062	0.15768	0.14448	0.20792	0.215	0.21548	FALSE				FALSE
673	annotated	Annotate in FrAnK	7-Nonene-3,5-diyn-1-ol;Chavicol;Chavicol;Indan-1-ol;Indan-1-ol;m-Methylacetophenone;(Z)-4-(1-Propenyl)phenol;Cinnamyl alcohol;trans-Cinnamyl alcohol;Cinnamyl alcohol;(4-Methylphenyl)acetaldehyde;4-Ethylbenzaldehyde;2,4-Dimethylbenzaldehyde;o-Vinylanisole;2-Phenylpropanal;3-Phenylpropanal;4'-Methylacetophenone;1-Phenyl-1-propanone;Isochavicol;Phenylacetone	0.1784	0.20801	0.21339	0.22329	0.23494	0.23443	FALSE				FALSE
2932	annotated	No Fragments	0	0.17755	0.20882	0.22204	0.23157	0.23808	0.23762	FALSE				FALSE
2952	annotated	No Fragments	Tridecanoic acid;Tridecanoic acid;Tridecylic acid;Octyl 3-methylbutanoate;octyl 3-methyl-butanoate;3-Methylbutyl octanoate;3-Methylbutyl octanoate;Propyl decanoate;Methyl dodecanoate;formyl dodecanoate;Ethyl undecanoate;Decanal propyleneglycol acetal;Isopropyl dodecanoic acid;9-Methyldodecanoic acid;9-methyl lauric acid;Pentyl octanoate;Octyl 2-methylbutyrate;octyl 2-methyl-butanoate;Decyl propio…	0.17741	0.28597	0.48559	0.47081	0.47573	0.47541	FALSE				FALSE
449	annotated	No Fragments	Hexadecanedioic acid;Hexadecanedioate;Hexadecanedioic acid;2,2,4-Trimethyl-1,3-pentadienol diisobutyrate;16-Hydroxy-10-oxohexadecanoic acid;(9E)-9-nitrooctadecenoic Acid;9-nitro-9E-octadecenoic acid;(9E)-10-nitrooctadecenoic Acid;10-nitro-9E-octadecenoic acid;2,3-Dihydroxycyclopentaneundecanoic acid;9-hydroxy-16-oxo-hexadecanoic acid;10-hydroxy-16-oxo-hexadecanoic acid	0.17735	0.15832	0.14641	0.14323	0.14902	0.1486	FALSE				FALSE
1205	annotated	No Fragments	Hexadecanedioic acid;Hexadecanedioate;Hexadecanedioic acid;2,2,4-Trimethyl-1,3-pentadienol diisobutyrate;16-Hydroxy-10-oxohexadecanoic acid;(9E)-9-nitrooctadecenoic Acid;9-nitro-9E-octadecenoic acid;(9E)-10-nitrooctadecenoic Acid;10-nitro-9E-octadecenoic acid;2,3-Dihydroxycyclopentaneundecanoic acid;9-hydroxy-16-oxo-hexadecanoic acid;10-hydroxy-16-oxo-hexadecanoic acid	0.17735	0.15832	0.14641	0.14323	0.14902	0.1486	FALSE				FALSE
901	annotated	Annotate in FrAnK	0	0.17735	0.16655	0.16863	0.1664	0.17049	0.17006	FALSE				FALSE
1181	annotated	No Fragments	Putrescine;Putrescine;1,2-Diethylhydrazine	0.17722	0.51972	0.74156	0.77791	0.77172	0.77611	FALSE				FALSE
1024	annotated	Annotate in FrAnK	0	0.17697	0.15101	0.16558	0.19262	0.20785	0.20741	FALSE				FALSE
2502	annotated	Annotate in FrAnK	Niacinamide;Nicotinamide;2-Acetylpyrazine;Picolinamide;Isonicotineamide	0.17691	0.62925	0.59887	0.65341	0.64787	0.64878	FALSE				FALSE
902	annotated	No Fragments	Acetyl-CoA;Acetyl-CoA;Acetyl-CoA	0.17593	0.53574	0.86427	0.85392	0.84916	0.84786	FALSE				FALSE
1211	annotated	No Fragments	Tellurite;Pentachloroethane	0.17578	0.25632	0.32174	0.31702	0.32175	0.32975	FALSE				FALSE
2578	annotated	No Fragments	0	0.17554	0.21701	0.27315	0.33455	0.34587	0.34773	FALSE				FALSE
2579	annotated	No Fragments	0	0.17554	0.21701	0.27315	0.33455	0.34587	0.34773	FALSE				FALSE
2997	annotated	No Fragments	(3R,3aR,7aS)-3-Butylhexahydro-1(3H)-isobenzofuranone;cis-3-Hexenyl cis-3-hexenoate;cis-3-Hexenyl trans-2-hexenoate;6-Heptyl-5,6-dihydro-2H-pyran-2-one;Geranyl acetate;3,7-Dimethyl-2Z,6-octadienyl acetate;Linalyl acetate;Fenchyl acetate;Isopulegol acetate;Dihydro-5-(2-octenyl)-2(3H)-furanone;Allyl 3-cyclohexylpropionate;Allyl cyclohexylpropionate;Methyl 2-undecynoate;(-)-Bornyl acetate;alpha-Terpi…	0.17532	0.20561	0.52694	0.51451	0.52707	0.52642	FALSE				FALSE
2681	annotated	No Fragments	0	0.17501	0.16373	0.1771	0.18309	0.18638	0.18923	FALSE				FALSE
713	annotated	Annotate in FrAnK	4,8 Dimethylnonanoyl carnitine;(S)-10,16-Dihydroxyhexadecanoic acid;10,16-Dihydroxyhexadecanoic acid;10,16-dihydroxy-palmitic acid;Undecanoylcarnitine;Ustilic acid A;3,12-dihydroxy palmitic acid;4,12-dihydroxy-hexadecanoic acid;9,10-dihydroxy-hexadecanoic acid;9,16-dihydroxy-palmitic acid	0.17488	0.14881	0.13779	0.13437	0.14145	0.14105	FALSE				FALSE
3160	annotated	No Fragments	0	0.17484	0.14454	0.14517	0.15386	0.17672	0.17737	FALSE				FALSE
1027	annotated	Annotate in FrAnK	0	0.17471	0.28791	0.26987	0.26185	0.26158	0.26078	FALSE				FALSE
1267	annotated	No Fragments	0	0.17462	0.14386	0.13699	0.22284	0.22205	0.22431	FALSE				FALSE
1126	annotated	No Fragments	Hexadecanedioic acid;Hexadecanedioate;Hexadecanedioic acid;2,2,4-Trimethyl-1,3-pentadienol diisobutyrate;16-Hydroxy-10-oxohexadecanoic acid;(9E)-9-nitrooctadecenoic Acid;9-nitro-9E-octadecenoic acid;(9E)-10-nitrooctadecenoic Acid;10-nitro-9E-octadecenoic acid;2,3-Dihydroxycyclopentaneundecanoic acid;9-hydroxy-16-oxo-hexadecanoic acid;10-hydroxy-16-oxo-hexadecanoic acid	0.17389	0.1432	0.14118	0.13701	0.13648	0.13668	FALSE				FALSE
484	annotated	Annotate in FrAnK	0	0.17388	0.14376	0.1731	0.21751	0.23312	0.2325	FALSE				FALSE
1541	annotated	No Fragments	0	0.17365	0.58422	0.61522	0.66023	0.65619	0.65531	FALSE				FALSE
3179	annotated	No Fragments	0	0.17317	0.19885	0.54682	0.53123	0.52667	0.52529	FALSE				FALSE
668	annotated	Annotate in FrAnK	0	0.17311	0.18564	0.20124	0.20397	0.20862	0.20824	FALSE				FALSE
1411	annotated	No Fragments	6-Pentyl-1,4-dioxan-2-one;5-Pentyl-1,4-dioxan-2-one;4-Hydroperoxy-2-nonenal;4-hydroperoxynonenal ;Butyl 3-hydroxy-2-methylidenebutanoate;2-Methylpropyl 3-hydroxy-2-methylidenebutanoate;Butyl levulinate;Tetrahydrofurfuryl butyrate;cis-3-Hexenyl lactate;3-Methylbutyl 3-oxobutanoate;N-Heptanoylhomoserine lactone;N-heptanoyl-homoserine lactone;9-Oxononanoic acid;9-oxo-nonanoic acid;(4S,6S)-4-Hydroxy-…	0.17272	0.14237	0.13269	0.13039	0.13145	0.13266	FALSE				FALSE
1283	annotated	No Fragments	3a,16-Dihydroxyandrostenone;16-Oxoandrostenediol;3a,16a-Dihydroxyandrostenone;3a,16b-Dihydroxyandrostenone;16a-Hydroxydehydroisoandrosterone;16alpha-Hydroxydehydroepiandrosterone;16alpha-Hydroxydehydroepiandrosterone;7b-Hydroxydehydroepiandrosterone;7b-Hydroxydehydroepiandrosterone;7a-Hydroxydehydroepiandrosterone;7alpha-Hydroxydehydroepiandrosterone;7a-Hydroxydehydroepiandrosterone;11-Ketoetioch…	0.17185	0.21813	0.24498	0.2519	0.26827	0.26761	FALSE				FALSE
778	annotated	No Fragments	0	0.17112	0.1472	0.1946	0.23572	0.237	0.24203	FALSE				FALSE
3666	annotated	No Fragments	0	0.17107	1.1854	1.138	1.3811	1.3719	1.4036	FALSE				FALSE
279	annotated	Annotate in FrAnK	0	0.17097	0.17444	0.17031	0.16788	0.1751	0.17457	FALSE				FALSE
662	annotated	Annotate in FrAnK	4,8 Dimethylnonanoyl carnitine;(S)-10,16-Dihydroxyhexadecanoic acid;10,16-Dihydroxyhexadecanoic acid;10,16-dihydroxy-palmitic acid;Undecanoylcarnitine;Ustilic acid A;3,12-dihydroxy palmitic acid;4,12-dihydroxy-hexadecanoic acid;9,10-dihydroxy-hexadecanoic acid;9,16-dihydroxy-palmitic acid	0.17015	0.14241	0.13273	0.12967	0.14668	0.14682	FALSE				FALSE
2401	annotated	No Fragments	0	0.17	0.14943	0.13798	0.17234	0.23886	0.24172	FALSE				FALSE
2402	annotated	No Fragments	0	0.17	0.14943	0.13798	0.17234	0.23886	0.24172	FALSE				FALSE
202	annotated	Annotate in FrAnK	0	0.16988	0.17517	0.18085	0.20624	0.20488	0.20606	FALSE				FALSE
2619	annotated	Annotate in FrAnK	0	0.16938	0.13948	0.14527	0.19528	0.19509	0.1962	FALSE				FALSE
3124	annotated	No Fragments	0	0.16819	0.15252	0.16979	0.22755	0.22564	0.24373	FALSE				FALSE
1531	annotated	No Fragments	0	0.16771	0.13809	0.16778	0.18914	0.18967	0.1891	FALSE				FALSE
1071	annotated	No Fragments	N-(6-Oxo-6H-dibenzo[b,d]pyran-3-yl)methanesulfonamide;N-(6-Oxo-6H-dibenzo[b,d]pyran-2-yl)methanesulfonamide;Chlornaphazine	0.16736	0.17802	0.4231	0.41032	0.40753	0.40632	FALSE				FALSE
425	annotated	No Fragments	Acetylintermedine;Acetyllycopsamine	0.16649	0.1399	0.13484	0.1548	0.15909	0.15947	FALSE				FALSE
1120	annotated	No Fragments	0	0.16558	0.146	0.13879	0.13467	0.13859	0.13953	FALSE				FALSE
2078	annotated	Annotate in FrAnK	0	0.16463	0.16821	0.15853	0.1825	0.18619	0.19407	FALSE				FALSE
1178	annotated	No Fragments	(R)-3-Hydroxydecanoic acid;3R-hydroxy-decanoic acid;cis-p-Menthane-1,7,8-triol;2,6-Dimethyl-7-octene-2,3,6-triol;2-Hexyl-1,3-dioxan-5-ol;2-Hexyl-1,3-dioxolane-4-methanol;(1R,2R,4S)-p-Menthane-1,2,8-triol;xi-5-Hydroxydecanoic acid;5-hydroxy capric acid;(1S,2S,4R,8R)-p-Menthane-1,2,9-triol;3-Hydroxycapric acid;3-hydroxy-decanoic acid;Ethyl (±)-3-hydroxyoctanoate;(1R,2R,4R,8R)-p-Menthane-2,8,9-triol…	0.16461	0.19305	0.18296	0.21839	0.24029	0.24048	FALSE				FALSE
2678	annotated	No Fragments	0	0.16452	0.15494	0.16913	0.17792	0.18125	0.18423	FALSE				FALSE
734	annotated	No Fragments	0	0.164	0.13696	0.12994	0.13544	0.2167	0.21604	FALSE				FALSE
1556	annotated	No Fragments	0	0.16383	0.15665	0.20263	0.19662	0.20244	0.2119	FALSE				FALSE
1427	annotated	No Fragments	3-Oxohexadecanoic acid;3-keto palmitic acid;8-Oxohexadecanoic acid;8-keto palmitic acid;9-Oxohexadecanoic acid;9-keto palmitic acid;11-Oxohexadecanoic acid;11-keto palmitic acid;1,17-Diamino-4,9,13-triazaheptadecane;16-Oxo-palmitate;10-keto palmitic acid;5-keto palmitic acid;4-keto palmitic acid;7-keto palmitic acid;2-keto palmitic acid;15-oxo-hexadecanoic acid;2-methyl-4-oxo-pentadecanoic acid;1…	0.16366	0.14348	0.13261	0.16152	0.16654	0.16722	FALSE				FALSE
71	annotated	No Fragments	Pyrrolidonecarboxylic acid;5-Oxoprolinate;Pyroglutamic acid;Pidolic acid;N-Acryloylglycine;Pyrroline hydroxycarboxylic acid;dimethadione;1-Pyrroline-4-hydroxy-2-carboxylate;1-Pyrroline-4-hydroxy-2-carboxylate;(3R,5S)-1-pyrroline-3-hydroxy-5-carboxylic Acid;L-1-Pyrroline-3-hydroxy-5-carboxylate;N-Nitrosoguvacoline;4-Oxoproline;5-Oxo-D-proline	0.16348	0.51698	1.0317	1.0151	1.0067	1.0037	FALSE				FALSE
1463	annotated	No Fragments	Dibasic sodium phosphate	0.16253	0.14927	0.13936	0.13799	0.15646	0.17222	FALSE				FALSE
2888	annotated	No Fragments	0	0.16219	0.1454	0.19234	0.18744	0.18602	0.18642	FALSE				FALSE
1519	annotated	No Fragments	Sodium bicarbonate	0.16205	0.13776	0.17806	0.24349	0.24863	0.24799	FALSE				FALSE
2940	annotated	No Fragments	0	0.16198	0.15718	0.1508	0.18566	0.2022	0.20265	FALSE				FALSE
2204	annotated	No Fragments	0	0.1617	0.19271	0.1963	0.24354	0.2418	0.245	FALSE				FALSE
1086	annotated	No Fragments	PE(20:0/14:1(9Z));PE(20:0/14:1(9Z));PE(20:1(11Z)/14:0);PE(20:1(11Z)/14:0);PE(18:1(9Z)/16:0);PE(18:1(9Z)/16:0);PE(18:1(11Z)/16:0);PE(14:1(9Z)/20:0);PE(14:1(9Z)/20:0);PE(14:0/20:1(11Z));PE(14:0/20:1(11Z));PE(16:0/18:1(11Z));PE(16:0/18:1(11Z));PE(16:0/18:1(9Z));PE(16:0/18:1(9Z));PE(18:0/16:1(9Z));PE(18:0/16:1(9Z));PE(16:1(9Z)/18:0);PE(16:1(9Z)/18:0);DG(18:2n6/0:0/20:4n6);DG(18:2n6/0:0/20:4n3);DG(20:…	0.16154	0.13466	0.12631	0.12748	0.12639	0.12612	FALSE				FALSE
719	annotated	No Fragments	4,8 Dimethylnonanoyl carnitine;(S)-10,16-Dihydroxyhexadecanoic acid;10,16-Dihydroxyhexadecanoic acid;10,16-dihydroxy-palmitic acid;Undecanoylcarnitine;Ustilic acid A;3,12-dihydroxy palmitic acid;4,12-dihydroxy-hexadecanoic acid;9,10-dihydroxy-hexadecanoic acid;9,16-dihydroxy-palmitic acid	0.16145	0.13688	0.12538	0.12335	0.13705	0.13666	FALSE				FALSE
2129	annotated	Annotate in FrAnK	0	0.16141	0.13291	0.12446	0.12072	0.12014	0.12001	FALSE				FALSE
2101	annotated	No Fragments	0	0.16135	0.25921	0.29496	0.39325	0.4174	0.43318	FALSE				FALSE
752	annotated	No Fragments	0	0.16112	0.15195	0.15018	0.15125	0.16025	0.16024	FALSE				FALSE
3419	annotated	No Fragments	Succinylacetone;Ethyl 5-oxotetrahydro-2-furancarboxylate;Isopropylmaleate;xi-2,3-Dihydro-3,5-dihydroxy-6-methyl-4H-pyran-4-one;Dimethyl citraconate;2-Isopropylmaleate;5-D-(5/6)-5-C-(Hydroxymethyl)-2,6-dihydroxycyclohex-2-en-1-one;(1S,4S)-4-Hydroxy-3-oxocyclohexane-1-carboxylate	0.16111	0.13574	0.166	0.21334	0.2116	0.21596	FALSE				FALSE
2377	identified	Annotate in FrAnK	L-Valine;L-Valine;L-Valine;Betaine;Betaine;Vaporole;Amyl nitrite;Amyl Nitrite;N-Methyl-a-aminoisobutyric acid;Norvaline;D-Norvaline;5-Aminopentanoic acid;5-Aminopentanoate;5-amino-pentanoic acid;D-Valine;L-Norvaline;2S-amino-pentanoic acid;4-Methylaminobutyrate;2-Amino-2-methylbutanoate;Valine;2-Amino-3-methylbutanoic acid;4S-aminopentanoic acid;4-amino-pentanoic acid;4R-aminopentanoic acid	0.16102	0.22642	0.48176	0.47198	0.48324	0.48205	TRUE				FALSE
1397	annotated	No Fragments	0	0.16085	0.14368	0.14369	0.13991	0.14695	0.14672	FALSE				FALSE
1221	annotated	No Fragments	(Z)-1,3-Octadiene;4-Vinylcyclohexene	0.16045	0.1743	0.18716	0.18776	0.19411	0.19355	FALSE				FALSE
2136	annotated	Annotate in FrAnK	0	0.1598	0.13566	0.12462	0.12159	0.12069	0.12033	FALSE				FALSE
2514	annotated	No Fragments	0	0.15835	0.19017	0.50929	0.50041	0.51173	0.512	FALSE				FALSE
2899	annotated	Annotate in FrAnK	0	0.15822	0.14609	0.13422	0.17824	0.19487	0.1943	FALSE				FALSE
229	identified+fragment	Methionine (C5H11NO2S) Prob = 98.9300000000	L-Methionine;L-Methionine;L-Methionine;Penicillamine;Racemethionine;Methionine;Penicillamine;D-Methionine	0.15808	0.13283	0.16248	0.21448	0.21793	0.22232	TRUE				FALSE
1244	annotated	No Fragments	(Z)-1,3-Octadiene;4-Vinylcyclohexene	0.15802	0.15891	0.15583	0.15291	0.16188	0.16142	FALSE				FALSE
3011	annotated	No Fragments	0	0.1579	0.17393	0.31311	0.305	0.30701	0.30684	FALSE				FALSE
1295	annotated	No Fragments	0	0.15765	0.15152	0.14621	0.15801	0.16127	0.16136	FALSE				FALSE
2327	annotated	Annotate in FrAnK	0	0.15672	0.28488	0.28428	0.3093	0.30851	0.3267	FALSE				FALSE
3214	identified	No Fragments	Flavin Mononucleotide;FMN;FMN;Epicatechin 3-O-(4-methylgallate);Epicatechin 3-O-(4-O-methylgallate);Epicatechin 3-O-(3-O-methylgallate);Epicatechin 3-O-(3-O-methylgallate);3,5,7-Tris(acetyloxy)-8-methoxy-2-(4-methoxyphenyl)-4H-1-benzopyran-4-one;Epigallocatechin 3-O-vanillate	0.15666	0.15056	0.13872	0.13449	0.14623	0.1459	TRUE				FALSE
2852	annotated	No Fragments	0	0.15658	1.1303	1.2945	1.2982	1.3352	1.3346	FALSE				FALSE
3201	annotated	Annotate in FrAnK	0	0.15645	0.13087	0.13033	0.15067	0.16225	0.16211	FALSE				FALSE
356	annotated	No Fragments	4,8 Dimethylnonanoyl carnitine;(S)-10,16-Dihydroxyhexadecanoic acid;10,16-Dihydroxyhexadecanoic acid;10,16-dihydroxy-palmitic acid;Undecanoylcarnitine;Ustilic acid A;3,12-dihydroxy palmitic acid;4,12-dihydroxy-hexadecanoic acid;9,10-dihydroxy-hexadecanoic acid;9,16-dihydroxy-palmitic acid	0.1564	0.14592	0.161	0.15967	0.17938	0.17924	FALSE				FALSE
2988	annotated	Annotate in FrAnK	3-Oxododecanoic acid;3-Oxododecanoic acid;3-oxo-dodecanoic acid;4-Acetoxy-2-hexyltetrahydrofuran;6-hydroxy-4-dodecanolide;9-keto lauric acid;4-keto lauric acid;2-oxo-dodecanoic acid;12-oxo-dodecanoic acid;11-oxo-dodecanoic acid;5-Oxododecanoic acid;7-Oxododecanoic acid;10-hydroxy-11-dodecenoic acid;12-hydroxy-10-dodecenoic acid;12-hydroxy-3Z-dodecenoic acid;3R-hydroxy-5Z-dodecenoic acid	0.15589	0.12836	0.39353	0.43577	0.434	0.43358	FALSE				FALSE
448	annotated	No Fragments	3,5-Dimethoxytoluene;4-(Ethoxymethyl)phenol;1-(2-Furanyl)-1-pentanone;2,6,6-Trimethyl-2-cyclohexene-1,4-dione;4-Ethyl-2-methoxyphenol;2-(Ethoxymethyl)phenol;2-Isopropyl-1,4-benzenediol;3-(5-Methyl-2-furanyl)butanal;2-Propenyl 2,4-hexadienoate;2-Isopropoxyphenol;(Dimethoxymethyl)benzene;3-(4-Hydroxyphenyl)-1-propanol;3-Isopropylcatechol;2,6Z-Nonadien-4-olide	0.15509	0.19972	0.22095	0.24769	0.251	0.25127	FALSE				FALSE
1220	annotated	No Fragments	0	0.15496	0.2796	0.25758	0.29206	0.35581	0.35901	FALSE				FALSE
1011	annotated	No Fragments	0	0.1537	0.17293	0.18971	0.23765	0.23737	0.24132	FALSE				FALSE
2904	annotated	No Fragments	0	0.15365	0.14591	0.1717	0.18236	0.18166	0.18153	FALSE				FALSE
586	annotated	No Fragments	L-2-Amino-3-(1-pyrazolyl)propanoic acid;Dihydrouracil;5,6-Dihydrouracil;L-Histidine;L-Histidine;L-3-Cyanoalanine;3-Cyano-L-alanine;N-Methylhydantoin;N-Methylhydantoin;D-Histidine;Muscimol;Histidine;2,5-Dioxopiperazine;3-(Pyrazol-1-yl)-L-alanine	0.15365	0.15708	0.4489	0.4521	0.47639	0.47496	FALSE				FALSE
480	annotated	Annotate in FrAnK	0	0.15359	0.12723	0.16084	0.20648	0.22357	0.22291	FALSE				FALSE
463	annotated	No Fragments	(R)-3-Hydroxy-hexadecanoic acid;3R-hydroxypalmitic acid;(R)-2-Hydroxyhexadecanoic acid;2-hydroxy palmitic acid;3-hydroxyhexadecanoic acid;3-hydroxy-hexadecanoic acid;Palmitoylglycine;N-palmitoyl glycine;16-Hydroxypalmitate;Juniperic acid;(+)-Prosopinine;9-methoxy-pentadecanoic acid;7R-hydroxy-hexadecanoic acid;11-hydroxy palmitic acid;4-hydroxy palmitic acid;14-hydroxy palmitic acid;15-hydroxy-he…	0.1531	0.12625	0.12939	0.12589	0.12505	0.12467	FALSE				FALSE
2196	annotated	Annotate in FrAnK	0	0.15307	0.13892	0.12887	0.18664	0.18513	0.19522	FALSE				FALSE
564	annotated	Annotate in FrAnK	0	0.15258	0.24776	0.23223	0.30507	0.30327	0.30919	FALSE				FALSE
2389	annotated	Annotate in FrAnK	0	0.15229	0.21073	0.24466	0.24061	0.24636	0.24659	FALSE				FALSE
2770	annotated	No Fragments	0	0.15195	0.21356	0.66463	0.66031	0.65939	0.65922	FALSE				FALSE
928	annotated	Annotate in FrAnK	4,8 Dimethylnonanoyl carnitine;(S)-10,16-Dihydroxyhexadecanoic acid;10,16-Dihydroxyhexadecanoic acid;10,16-dihydroxy-palmitic acid;Undecanoylcarnitine;Ustilic acid A;3,12-dihydroxy palmitic acid;4,12-dihydroxy-hexadecanoic acid;9,10-dihydroxy-hexadecanoic acid;9,16-dihydroxy-palmitic acid	0.15177	0.12869	0.12604	0.13079	0.1321	0.13665	FALSE				FALSE
2077	annotated	Annotate in FrAnK	0	0.15107	0.17243	0.16475	0.18982	0.19318	0.20077	FALSE				FALSE
738	annotated	No Fragments	4,8 Dimethylnonanoyl carnitine;(S)-10,16-Dihydroxyhexadecanoic acid;10,16-Dihydroxyhexadecanoic acid;10,16-dihydroxy-palmitic acid;Undecanoylcarnitine;Ustilic acid A;3,12-dihydroxy palmitic acid;4,12-dihydroxy-hexadecanoic acid;9,10-dihydroxy-hexadecanoic acid;9,16-dihydroxy-palmitic acid	0.15064	0.144	0.13251	0.16605	0.17508	0.17755	FALSE				FALSE
2692	annotated	No Fragments	0	0.15059	0.20314	0.25876	0.30795	0.30723	0.30674	FALSE				FALSE
322	annotated	Annotate in FrAnK	0	0.1505	0.15668	0.17123	0.17781	0.18184	0.18166	FALSE				FALSE
2138	annotated	Annotate in FrAnK	0	0.15042	0.42739	0.39179	0.40335	0.42993	0.42884	FALSE				FALSE
2532	identified	Annotate in FrAnK	L-Alloisoleucine;L-Leucine;L-Leucine;L-Leucine;L-Isoleucine;L-Isoleucine;2S-Amino-3S-methylpentanoic acid;(±)-erythro-Isoleucine;Isoleucine;N-(2-Hydroxyethyl)-morpholine;Aminocaproic acid;6-Aminohexanoate;6-amino-hexanoic acid;L-Norleucine;L-Norleucine;2S-amino-hexanoic acid;3-Aminocaproic acid;N-methylvaline;6-Deoxyfagomine;D-Leucine;D-Leucine;Beta-Leucine;3,3,5-triiodo-L-thyronine-beta-D-glucur…	0.15012	0.57421	0.66731	0.65045	0.64619	0.64508	TRUE				FALSE
2808	annotated	Annotate in FrAnK	0	0.14724	0.12168	0.11137	0.1318	0.13071	0.13365	FALSE				FALSE
1217	annotated	No Fragments	Sonchuionoside C;Corchoionol C 9-glucoside;Citroside A	0.14718	0.16928	0.17312	0.17359	0.21286	0.21231	FALSE				FALSE
1218	annotated	No Fragments	Sonchuionoside C;Corchoionol C 9-glucoside;Citroside A	0.14718	0.16928	0.17312	0.17359	0.21286	0.21231	FALSE				FALSE
3255	annotated	Annotate in FrAnK	0	0.14708	0.12228	0.14617	0.1867	0.19416	0.19491	FALSE				FALSE
779	annotated	Annotate in FrAnK	0	0.14701	0.16233	0.26914	0.33828	0.3368	0.34266	FALSE				FALSE
780	annotated	Annotate in FrAnK	0	0.14701	0.16233	0.26914	0.33828	0.3368	0.34266	FALSE				FALSE
2676	annotated+fragment	C11-LAS (STANDARD MIX) (C17H28O3S) Prob = 78.9900000000	N-Undecylbenzenesulfonic acid	0.14694	0.15686	0.18921	0.19273	0.19437	0.19388	TRUE				FALSE
3504	annotated	No Fragments	2-Acetyloxazole;Pyrrole-2-carboxylic acid;Pyrrole-2-carboxylate;3,4-Dihydroxypyridine;3-Hydroxy-4H-pyrid-4-one;2,5-Dihydroxypyridine;2,6-Dihydroxypyridine	0.14649	0.16566	0.15188	0.15041	0.14915	0.14993	FALSE				FALSE
364	annotated	No Fragments	PE(18:2(9Z,12Z)/15:0);PE(18:2(9Z,12Z)/15:0);PE(15:0/18:2(9Z,12Z));PE(15:0/18:2(9Z,12Z));DG(16:1n7/0:0/22:6n3);DG(16:1(9Z)/22:6(4Z,7Z,10Z,13Z,16Z,19Z)/0:0);DG(16:1(9Z)/22:6(4Z,7Z,10Z,13Z,16Z,19Z)/0:0)[iso2];DG(18:3n6/0:0/20:4n6);DG(18:3(9Z,12Z,15Z)/20:4(8Z,11Z,14Z,17Z)/0:0);DG(18:3(9Z,12Z,15Z)/20:4(5Z,8Z,11Z,14Z)/0:0);DG(18:3(9Z,12Z,15Z)/20:4(5Z,8Z,11Z,14Z)/0:0)[iso2];DG(18:3(6Z,9Z,12Z)/20:4(8Z,11…	0.14638	0.18211	0.17615	0.1709	0.18387	0.18568	FALSE				FALSE
245	annotated	No Fragments	PS(O-18:0/20:3(8Z,11Z,14Z));PS(O-20:0/18:3(9Z,12Z,15Z));PS(O-20:0/18:3(6Z,9Z,12Z));PS(O-20:0/16:0);PS(O-18:0/18:0);PS(O-16:0/20:0);PS(P-16:0/22:2(13Z,16Z));PS(P-18:0/20:2(11Z,14Z));PS(P-20:0/18:2(9Z,12Z));PG(P-16:0/20:2(11Z,14Z));PG(P-18:0/18:2(9Z,12Z));PG(O-18:0/16:0);PG(O-16:0/20:3(8Z,11Z,14Z));PG(O-16:0/18:0);PG(O-18:0/18:3(6Z,9Z,12Z));PG(O-18:0/18:3(9Z,12Z,15Z));PG(O-20:0/14:0);Mannosyl-1beta…	0.14608	0.82103	1.278	1.2521	1.2666	1.2639	FALSE				FALSE
3490	annotated	No Fragments	0	0.14602	0.12034	0.11006	0.16939	0.17065	0.17083	FALSE				FALSE
1074	annotated	Annotate in FrAnK	0	0.14548	0.11982	0.12478	0.13215	0.13596	0.13655	FALSE				FALSE
2421	annotated	No Fragments	0	0.14515	0.11955	0.11334	0.15937	0.18802	0.18745	FALSE				FALSE
3215	annotated	No Fragments	0	0.14485	0.12243	0.12017	0.12598	0.15076	0.15143	FALSE				FALSE
1671	annotated	No Fragments	Urea-1-carboxylate	0.14481	0.19961	0.18271	0.17724	0.22399	0.22365	FALSE				FALSE
2976	annotated	Annotate in FrAnK	0	0.14423	0.43174	0.62485	0.60619	0.61238	0.61987	FALSE				FALSE
2891	annotated	No Fragments	0	0.14409	0.11922	0.25366	0.24919	0.26647	0.26778	FALSE				FALSE
936	annotated	No Fragments	PE(18:1(9Z)/14:0);PE(18:1(9Z)/14:0);PA(16:0/16:0);PA(16:0/16:0);PE(18:1(11Z)/14:0);PE(14:0/18:1(11Z));PE(14:0/18:1(9Z));PE(14:0/18:1(9Z));PE(14:1(9Z)/18:0);PE(14:1(9Z)/18:0);PE(16:0/16:1(9Z));PE(16:0/16:1(9Z));PE(18:0/14:1(9Z));PE(18:0/14:1(9Z));PE(16:1(9Z)/16:0);PE(16:1(9Z)/16:0);DG(15:0/22:6(4Z,7Z,10Z,13Z,16Z,19Z)/0:0);DG(15:0/22:6(4Z,7Z,10Z,13Z,16Z,19Z)/0:0)[iso2];DG(15:0/0:0/22:6n3);DG(18:2n6…	0.14373	0.17629	0.2052	0.20026	0.2039	0.20453	FALSE				FALSE
2187	identified+fragment	Citramalic acid (C5H8O5) Prob = 97.9000000000	Citramalic acid;Citramalate;3-Hydroxyglutaric acid;D-2-Hydroxyglutaric acid;L-2-Hydroxyglutaric acid;(R)-2-Hydroxyglutarate;(R)-2-Hydroxyglutarate;2-Hydroxyglutarate;2-Hydroxyglutarate;D-Xylono-1,5-lactone;D-Xylonolactone;Ribonolactone;L-Arabinono-1,5-lactone;L-threo-3-Methylmalate;D-erythro-3-Methylmalate;D-threo-3-Methylmalate;L-Xylono-1,4-lactone;2-Dehydro-3-deoxy-L-arabinonate;D-Arabinono-1,4…	0.14323	1.1348	1.04	1.0844	1.0813	1.0806	TRUE				FALSE
1054	annotated	Annotate in FrAnK	Secobarbital;Metanephrine;Desglymidodrine;Tenuazonic acid;L-Metanephrine;L-Metanephrine;Ecgonone methyl ester;Tenuazonic acid	0.14314	0.12483	0.11652	0.11715	0.11764	0.11735	FALSE				FALSE
417	annotated	No Fragments	(R)-3-Hydroxy-hexadecanoic acid;3R-hydroxypalmitic acid;(R)-2-Hydroxyhexadecanoic acid;2-hydroxy palmitic acid;3-hydroxyhexadecanoic acid;3-hydroxy-hexadecanoic acid;Palmitoylglycine;N-palmitoyl glycine;16-Hydroxypalmitate;Juniperic acid;(+)-Prosopinine;9-methoxy-pentadecanoic acid;7R-hydroxy-hexadecanoic acid;11-hydroxy palmitic acid;4-hydroxy palmitic acid;14-hydroxy palmitic acid;15-hydroxy-he…	0.14296	0.14745	0.1562	0.16091	0.16927	0.16984	FALSE				FALSE
418	annotated	No Fragments	(R)-3-Hydroxy-hexadecanoic acid;3R-hydroxypalmitic acid;(R)-2-Hydroxyhexadecanoic acid;2-hydroxy palmitic acid;3-hydroxyhexadecanoic acid;3-hydroxy-hexadecanoic acid;Palmitoylglycine;N-palmitoyl glycine;16-Hydroxypalmitate;Juniperic acid;(+)-Prosopinine;9-methoxy-pentadecanoic acid;7R-hydroxy-hexadecanoic acid;11-hydroxy palmitic acid;4-hydroxy palmitic acid;14-hydroxy palmitic acid;15-hydroxy-he…	0.14296	0.14745	0.1562	0.16091	0.16927	0.16984	FALSE				FALSE
419	annotated	No Fragments	(R)-3-Hydroxy-hexadecanoic acid;3R-hydroxypalmitic acid;(R)-2-Hydroxyhexadecanoic acid;2-hydroxy palmitic acid;3-hydroxyhexadecanoic acid;3-hydroxy-hexadecanoic acid;Palmitoylglycine;N-palmitoyl glycine;16-Hydroxypalmitate;Juniperic acid;(+)-Prosopinine;9-methoxy-pentadecanoic acid;7R-hydroxy-hexadecanoic acid;11-hydroxy palmitic acid;4-hydroxy palmitic acid;14-hydroxy palmitic acid;15-hydroxy-he…	0.14296	0.14745	0.1562	0.16091	0.16927	0.16984	FALSE				FALSE
656	annotated	Annotate in FrAnK	LysoPE(16:1(9Z)/0:0);PE(16:1(9Z)/0:0);LysoPE(0:0/16:1(9Z));Cavipetin C;7alpha-hydroxy-3-oxochol-4-en-24-oic Acid;7alpha-Hydroxy-3-oxochol-4-en-24-oic Acid;3-Hydroxy-9-hexadecenoylcarnitine;LPA(0:0/16:0);LPA(16:0/0:0);PA(16:0/0:0);1-Palmitoylglycerol 3-phosphate;6alpha-Hydroxy-3-oxochol-4-en-24-oic Acid;3alpha,12alpha-Dihydroxy-5beta-chola-7,9(11)-dien-24-oic Acid;3alpha,12beta-Dihydroxy-5beta-cho…	0.14291	0.25912	0.3474	0.38714	0.38468	0.38528	FALSE				FALSE
2135	annotated	Annotate in FrAnK	0	0.1426	0.11844	0.10975	0.11192	0.11098	0.11097	FALSE				FALSE
462	annotated	No Fragments	4,8 Dimethylnonanoyl carnitine;(S)-10,16-Dihydroxyhexadecanoic acid;10,16-Dihydroxyhexadecanoic acid;10,16-dihydroxy-palmitic acid;Undecanoylcarnitine;Ustilic acid A;3,12-dihydroxy palmitic acid;4,12-dihydroxy-hexadecanoic acid;9,10-dihydroxy-hexadecanoic acid;9,16-dihydroxy-palmitic acid	0.14213	0.11722	0.11792	0.11456	0.1137	0.11415	FALSE				FALSE
3457	annotated	No Fragments	0	0.14202	0.72854	1.077	1.0695	1.0603	1.0573	FALSE				FALSE
1570	annotated	Annotate in FrAnK	Hydroxyprolyl-Valine;Valyl-Hydroxyproline;N-Methylcalystegine B2;N-lactoyl-Valine;(2S)-2-{[1-(R)-Carboxyethyl]amino}pentanoate;2 -(Butylamido)-4-hydroxybutanoic acid;Alexine;Australine;Castanospermine	0.14164	0.26766	0.24491	0.27704	0.34515	0.3461	FALSE				FALSE
2902	annotated	Annotate in FrAnK	0	0.14132	0.11714	0.10971	0.1475	0.16276	0.16526	FALSE				FALSE
2411	annotated	No Fragments	0	0.14106	0.16403	0.15899	0.15672	0.15863	0.15892	FALSE				FALSE
2412	annotated	No Fragments	0	0.14106	0.16403	0.15899	0.15672	0.15863	0.15892	FALSE				FALSE
1037	annotated	Annotate in FrAnK	(1S,2S)-3-oxo-2-pentyl-cyclopentanehexanoic acid;(1R,2R)-3-oxo-2-pentyl-cyclopentanehexanoic acid	0.14049	0.14576	0.16355	0.1602	0.18245	0.18193	FALSE				FALSE
846	annotated	No Fragments	PA(19:0/22:1(11Z));PA(19:1(9Z)/22:0);PA(20:1(11Z)/21:0);PA(21:0/20:1(11Z));PA(22:1(11Z)/19:0);PA(22:0/19:1(9Z));PA(21:0/22:4(7Z,10Z,13Z,16Z));PA(22:4(7Z,10Z,13Z,16Z)/21:0);TG(14:1(9Z)/14:1(9Z)/17:2(9Z,12Z))[iso3];TG(12:0/15:1(9Z)/18:3(9Z,12Z,15Z))[iso6];TG(12:0/15:1(9Z)/18:3(6Z,9Z,12Z))[iso6];TG(12:0/15:0/18:4(6Z,9Z,12Z,15Z))[iso6];TG(12:0/13:0/20:4(5Z,8Z,11Z,14Z))[iso6];TG(13:0/14:1(9Z)/18:3(9Z,…	0.14007	0.22105	0.52295	0.51182	0.51111	0.50983	FALSE				FALSE
2897	annotated	No Fragments	Trichloroacetic acid;Trichloroacetate	0.13976	0.2006	0.22358	0.22423	0.23125	0.23218	FALSE				FALSE
1286	annotated	Annotate in FrAnK	(S)-3-Hydroxybutyric acid;(S)-3-Hydroxybutanoate;N-Butyrylglycine;Isobutyrylglycine;Alpha-Hydroxyisobutyric acid;alpha-hydroxy-isobutyric acid;4-Hydroxybutyric acid;4-Hydroxyacid;4-hydroxy-butyric acid;(S)-3-Hydroxyisobutyric acid;(S)-3-Hydroxyisobutyrate;(R)-3-Hydroxybutyric acid;(R)-3-Hydroxybutanoate;3R-hydroxy-butanoic acid;2-Hydroxybutyric acid;(+/-)alpha-hydoxy butyric acid;(R)-3-Hydroxyiso…	0.13963	0.58557	0.57851	0.59567	0.64375	0.64204	FALSE				FALSE
468	annotated	No Fragments	Dulxanthone E;5'-Methoxycurcumin;S-adenosyl-L-methioninate;S-Adenosyl-L-methionine;Deoxypodophyllotoxin;Isorhynchospermin;Rhynchospermin;5,7-Dihydroxy-3,6-dimethoxy-4'-prenyloxyflavone;5,3',4'-Trihydroxy-3,7-dimethoxy-6-prenylflavone;Hoslunddiol;5-Hydroxy-2-(3-hydroxy-4-methoxyphenyl)-3-methoxy-7-[(3-methyl-2-butenyl)oxy]-4H-1-benzopyran-4-one;5,7-Dihydroxy-3-methoxy-2-[3-methoxy-4-[(3-methyl-2-b…	0.13892	0.50949	0.66097	0.75969	0.78601	0.79101	FALSE				FALSE
2527	identified	Annotate in FrAnK	Trehalose;alpha,alpha-Trehalose;Lactulose;Lactulose;Cellobiose;beta-Cellobiose;Melibiose;Melibiose;D-Maltose;Alpha-Lactose;Sucrose;Sucrose;sucrose;Allolactose;Kojibiose;Kojibiose;Turanose;Turanose;Glucose-1,3-mannose oligosaccharide;alpha-D-Glucosyl-(1,3)-D-mannose;Trehalulose;Fagopyritol A1;Glucinol;Sakebiose;Neotrehalose;Inulobiose;Galactinol;Maltulose;Mannobiose;Galabiose;Isomaltose;Isomaltose…	0.13871	0.47146	0.72114	0.75037	0.75389	0.75395	TRUE				FALSE
882	annotated	No Fragments	(R)-3-Hydroxy-hexadecanoic acid;3R-hydroxypalmitic acid;(R)-2-Hydroxyhexadecanoic acid;2-hydroxy palmitic acid;3-hydroxyhexadecanoic acid;3-hydroxy-hexadecanoic acid;Palmitoylglycine;N-palmitoyl glycine;16-Hydroxypalmitate;Juniperic acid;(+)-Prosopinine;9-methoxy-pentadecanoic acid;7R-hydroxy-hexadecanoic acid;11-hydroxy palmitic acid;4-hydroxy palmitic acid;14-hydroxy palmitic acid;15-hydroxy-he…	0.13842	0.11419	0.12192	0.12898	0.12795	0.12785	FALSE				FALSE
39	annotated	No Fragments	0	0.13774	0.18199	0.19785	0.19278	0.19195	0.19266	FALSE				FALSE
2407	annotated	Annotate in FrAnK	0	0.13719	0.11934	0.20119	0.29649	0.30324	0.31114	FALSE				FALSE
931	annotated	Annotate in FrAnK	0	0.137	0.26982	0.25432	0.26361	0.32471	0.32979	FALSE				FALSE
1155	annotated	No Fragments	0	0.13687	0.11345	0.26027	0.2868	0.33563	0.33564	FALSE				FALSE
720	annotated	Annotate in FrAnK	0	0.1361	0.13568	0.16559	0.18475	0.1861	0.18656	FALSE				FALSE
1440	annotated	No Fragments	Palmitic amide;Palmitamide	0.13593	0.14092	0.14206	0.14898	0.15458	0.15702	FALSE				FALSE
1097	annotated	No Fragments	Methylimidazole acetaldehyde;Methylimidazole acetaldehyde;2-Methoxy-6-methylpyrazine;2-Methoxy-5-methylpyrazine;2-Methoxy-3-methylpyrazine;1-(1-Oxopropyl)-1H-imidazole	0.13551	0.11163	0.11968	0.13916	0.14558	0.14777	FALSE				FALSE
1444	annotated	No Fragments	(E,E)-2,6-Octadienal;2E,6E-Octadienal;3,5,5-Trimethyl-2-cyclopenten-1-one;2-Butylfuran;Methyl-1-cyclopenten-1-yl)-ethanone;6-Methyl-3,5-heptadien-2-one;(E,E)-2,4-Octadienal;2,4-octadienal;2,3-Dimethyl-2-cyclohexen-1-one;2-Isopropyl-5-methylfuran;1,5-Octadien-3-one;trans, trans-3,5-Octadien-2-one;3E,5E-Octadien-2-one;2E,4Z-Octadienal;2E,6Z-Octadienal;2E,7-Octadienal;2,4-Dimethyl-2E,4E-hexadienal;5…	0.13543	0.12137	0.1264	0.15175	0.15142	0.15107	FALSE				FALSE
729	annotated	Annotate in FrAnK	0	0.13509	0.16972	0.1573	0.17222	0.26174	0.27542	FALSE				FALSE
1262	annotated	No Fragments	Tetradecanol;1-tetradecanol;Palmitic amide;Palmitamide;Tetradecan-2-ol;3,9-Dimethyldodecan-6-ol;4-methyltridecan-7-ol	0.13486	0.18627	0.20504	0.20466	0.21247	0.21326	FALSE				FALSE
2393	identified+fragment	CITRATE (C6H8O7) Prob = 61.9500000000	Citric acid;Citrate;citrate;Isocitric acid;Isocitrate;D-threo-Isocitric acid;(1R,2S)-1-Hydroxypropane-1,2,3-tricarboxylate;Diketogulonic acid;(4R,5S)-4,5,6-Trihydroxy-2,3-dioxohexanoate;diketo-gulonic acid;D-Glucaro-1,4-lactone;2,3-Diketo-L-gulonate;(1R,2R)-Isocitric acid;5-Dehydro-4-deoxy-D-glucarate;2-Dehydro-3-deoxy-D-glucarate;2,5-Didehydro-D-gluconate;Carboxymethyloxysuccinate;(1S,2S)-1-Hydr…	0.13477	0.24179	1.0809	1.0522	1.045	1.0462	TRUE				FALSE
521	annotated	No Fragments	L-2-Amino-3-(1-pyrazolyl)propanoic acid;Dihydrouracil;5,6-Dihydrouracil;L-Histidine;L-Histidine;L-3-Cyanoalanine;3-Cyano-L-alanine;N-Methylhydantoin;N-Methylhydantoin;D-Histidine;Muscimol;Histidine;2,5-Dioxopiperazine;3-(Pyrazol-1-yl)-L-alanine	0.13471	0.13683	0.47394	0.52338	0.52216	0.52057	FALSE				FALSE
2795	annotated	Annotate in FrAnK	0	0.13405	0.12628	0.11718	0.22695	0.22616	0.22624	FALSE				FALSE
2439	annotated	No Fragments	0	0.13394	0.15544	0.16886	0.18646	0.18536	0.18497	FALSE				FALSE
2100	annotated	No Fragments	0	0.13387	0.24937	0.28862	0.3754	0.39327	0.40762	FALSE				FALSE
3094	annotated	Annotate in FrAnK	0	0.13345	0.12024	0.14001	0.14185	0.15443	0.15433	FALSE				FALSE
2079	annotated	No Fragments	Orcein	0.13341	0.1674	0.22355	0.23264	0.23313	0.2326	FALSE				FALSE
2886	annotated	No Fragments	0	0.13341	0.79478	1.5014	1.4695	1.4733	1.4689	FALSE				FALSE
1546	annotated	No Fragments	0	0.13224	0.14683	0.17334	0.1874	0.2079	0.21166	FALSE				FALSE
1451	annotated	No Fragments	cis-3-Hexenyl pyruvate;1,4-Ipomeadiol;Furfural diethyl acetal	0.13159	0.13142	0.12984	0.13456	0.13549	0.13699	FALSE				FALSE
2767	annotated	No Fragments	0	0.13146	0.15144	0.14113	0.2162	0.21463	0.22568	FALSE				FALSE
2894	annotated	No Fragments	0	0.13142	0.14513	0.26196	0.2683	0.26621	0.26554	FALSE				FALSE
2896	annotated	No Fragments	2-Dehydro-D-xylonate	0.13141	0.89522	0.91741	0.91625	0.92446	0.93138	FALSE				FALSE
697	annotated	No Fragments	4,8 Dimethylnonanoyl carnitine;(S)-10,16-Dihydroxyhexadecanoic acid;10,16-Dihydroxyhexadecanoic acid;10,16-dihydroxy-palmitic acid;Undecanoylcarnitine;Ustilic acid A;3,12-dihydroxy palmitic acid;4,12-dihydroxy-hexadecanoic acid;9,10-dihydroxy-hexadecanoic acid;9,16-dihydroxy-palmitic acid	0.13114	0.12296	0.11556	0.11472	0.11739	0.11817	FALSE				FALSE
1007	annotated	No Fragments	0	0.13061	0.12268	0.11939	0.12963	0.13051	0.13428	FALSE				FALSE
527	annotated	No Fragments	L-Pipecolic acid;L-Pipecolate;Butyric acid;Butanoic acid;Butyric acid;Pipecolic acid;N4-Acetylaminobutanal;N4-Acetylaminobutanal;3-Acetamidobutanal;Isobutyric acid;2-Methylpropanoate;Isobutyric acid;Isopropyl formate;Vigabatrin;Vigabatrin;Propyl formate;D-Pipecolic acid;L-trans-4-Methyl-2-pyrrolidinecarboxylic acid;2-Pyrrolidineacetic acid;Methyl propionate;formyl propionate;Ethyl acetate;Ethyl a…	0.13058	0.16864	0.34779	0.33904	0.35037	0.35003	FALSE				FALSE
1249	annotated	No Fragments	Saussurea lactone;Oxysolavetivone;9-Pentadecene-12,14-diyne-1,11-diol;xi-2-Hydroxy-1,3,5-bisabolatrien-9-one;7,9-Illudadiene-3,14-diol;2,7(14)-Illudadiene-10,15-diol;4,6-Decadiyn-1-ol isovalerate;3,7-Bisaboladiene-2,8-dione;Rishitinol;Curcumenol;Curcumenol;Dihydroisoalantolactone;Petasalbin;beta-Costic acid;alpha-Rotunol;Germacrone 4,5-epoxide;7-Hydroxycostal;Dehydrocurdione;1,10-Epoxygermacrone;…	0.13022	0.11374	0.14469	0.16646	0.17771	0.17801	FALSE				FALSE
2825	annotated	No Fragments	0	0.13014	0.25773	0.49478	0.48301	0.4796	0.4789	FALSE				FALSE
358	annotated	No Fragments	0	0.13003	0.12263	0.11873	0.11577	0.11531	0.11824	FALSE				FALSE
1282	annotated	No Fragments	(R)-3-Hydroxy-hexadecanoic acid;3R-hydroxypalmitic acid;(R)-2-Hydroxyhexadecanoic acid;2-hydroxy palmitic acid;3-hydroxyhexadecanoic acid;3-hydroxy-hexadecanoic acid;Palmitoylglycine;N-palmitoyl glycine;16-Hydroxypalmitate;Juniperic acid;(+)-Prosopinine;9-methoxy-pentadecanoic acid;7R-hydroxy-hexadecanoic acid;11-hydroxy palmitic acid;4-hydroxy palmitic acid;14-hydroxy palmitic acid;15-hydroxy-he…	0.12995	0.10701	0.10752	0.10424	0.10389	0.10359	FALSE				FALSE
374	annotated	Annotate in FrAnK	0	0.1296	0.10961	0.10055	0.15336	0.15252	0.1546	FALSE				FALSE
1453	annotated	No Fragments	Sonchuionoside C;Corchoionol C 9-glucoside;Citroside A	0.12933	0.14359	0.15317	0.16018	0.1768	0.17975	FALSE				FALSE
40	annotated	No Fragments	0	0.12841	0.19004	0.17497	0.23905	0.237	0.24257	FALSE				FALSE
305	annotated	Annotate in FrAnK	0	0.12836	0.17029	0.17103	0.17551	0.17915	0.17861	FALSE				FALSE
1325	annotated	No Fragments	0	0.12784	0.11403	0.1047	0.1026	0.10218	0.10645	FALSE				FALSE
1777	annotated	No Fragments	4-Hydroxy-3-methoxy-2,10-bisaboladien-9-one;Tetranor 12-HETE;(R)-3-hydroxybutyrylcarnitine;Hydroxybutyrylcarnitine;Juvenile hormone III;Juvenile hormone III;Juvabione;Juvenile hormone II acid;(2E,6E,10R,11S)-10,11-epoxy-3,7,11-trimethyltrideca-2,6-dienoic acid;(9S,13S)-1a,1b-dinor-10,11-dihydro-12-oxo-15-phytoenoic acid;(9R,13R)-1a,1b-dinor-10,11-dihydro-12-oxo-15-phytoenoic acid;Tetranor-12R-HET…	0.12764	0.2595	0.35432	0.38523	0.38199	0.38204	FALSE				FALSE
2804	annotated	Annotate in FrAnK	Secobarbital	0.12674	0.10627	0.11271	0.13885	0.1377	0.13798	FALSE				FALSE
2162	annotated	Annotate in FrAnK	0	0.12672	0.25658	0.61567	0.59749	0.59235	0.59057	FALSE				FALSE
2102	annotated	No Fragments	0	0.1266	0.10504	0.13234	0.12839	0.15436	0.17334	FALSE				FALSE
2103	annotated	No Fragments	0	0.1266	0.10504	0.13234	0.12839	0.15436	0.17334	FALSE				FALSE
2540	annotated	No Fragments	(4E,8E,10E-d18:3)sphingosine	0.12647	0.20296	0.25209	0.25685	0.26296	0.26261	FALSE				FALSE
2300	annotated	No Fragments	N-Undecylbenzenesulfonic acid	0.12644	0.17078	0.17109	0.1659	0.1651	0.16511	FALSE				FALSE
3589	annotated	No Fragments	0	0.1263	0.64849	0.91363	0.91545	0.9076	0.93772	FALSE				FALSE
2349	annotated	No Fragments	0	0.12589	0.10697	0.09872	0.13521	0.13886	0.13948	FALSE				FALSE
759	annotated	Annotate in FrAnK	Dibasic sodium phosphate	0.12587	0.11706	0.11066	0.12384	0.12766	0.12728	FALSE				FALSE
3500	annotated	No Fragments	0	0.1254	0.11801	0.14264	0.18126	0.21624	0.2171	FALSE				FALSE
2846	annotated	No Fragments	0	0.12523	0.31457	0.4771	0.47257	0.50428	0.50277	FALSE				FALSE
2560	annotated	Annotate in FrAnK	0	0.12477	0.10353	0.11061	0.1073	0.11044	0.11128	FALSE				FALSE
3131	annotated	No Fragments	0	0.1246	0.1029	0.10785	0.12577	0.12511	0.13001	FALSE				FALSE
2169	annotated	Annotate in FrAnK	0	0.12423	0.10964	0.10698	0.15825	0.16801	0.1744	FALSE				FALSE
2297	annotated	Annotate in FrAnK	0	0.12415	0.1077	0.098505	0.12314	0.1253	0.12568	FALSE				FALSE
2298	annotated	Annotate in FrAnK	0	0.12415	0.1077	0.098505	0.12314	0.1253	0.12568	FALSE				FALSE
2501	annotated	Annotate in FrAnK	0	0.12409	0.2371	0.22173	0.22048	0.23062	0.23296	FALSE				FALSE
2286	annotated	Annotate in FrAnK	0	0.12402	0.29936	0.30801	0.34044	0.35212	0.35712	FALSE				FALSE
415	annotated	No Fragments	Tetradecanol;1-tetradecanol;Palmitic amide;Palmitamide;Tetradecan-2-ol;3,9-Dimethyldodecan-6-ol;4-methyltridecan-7-ol	0.12399	0.10643	0.09739	0.10415	0.11277	0.11493	FALSE				FALSE
2522	annotated	Annotate in FrAnK	0	0.12347	0.96611	1.2742	1.2735	1.2628	1.2597	FALSE				FALSE
2287	annotated	No Fragments	S-(4-Bromophenyl)-mercaptopyruvate	0.1232	0.25133	0.25139	0.28103	0.28608	0.28792	FALSE				FALSE
645	annotated	Annotate in FrAnK	4,8 Dimethylnonanoyl carnitine;(S)-10,16-Dihydroxyhexadecanoic acid;10,16-Dihydroxyhexadecanoic acid;10,16-dihydroxy-palmitic acid;Undecanoylcarnitine;Ustilic acid A;3,12-dihydroxy palmitic acid;4,12-dihydroxy-hexadecanoic acid;9,10-dihydroxy-hexadecanoic acid;9,16-dihydroxy-palmitic acid	0.12302	0.1183	0.11178	0.11193	0.11477	0.11556	FALSE				FALSE
2938	annotated	No Fragments	0	0.12295	0.14533	0.15073	0.16036	0.16983	0.17153	FALSE				FALSE
1469	annotated	No Fragments	Dibasic sodium phosphate	0.12216	0.10506	0.10036	0.11293	0.14906	0.15256	FALSE				FALSE
355	annotated	No Fragments	Ethyl tetradecanoate;ethyl tetradecanoate;Palmitic acid;Hexadecanoic acid;Palmitic acid;Isopalmitic acid;Isopalmitic acid;Butyl dodecanoate;Dodecyl butyrate;dodecyl butyrate;Hexyl decanoate;hexyl decanoate;Dodecyl 2-methylpropanoate;Trimethyltridecanoic acid;4,8,12-trimethyl-tridecanoic acid;Octyl octanoate;octyl octanoate;Palmitoleoyl Ethanolamide;Palmitoleoyl-EA;3-Ketosphingosine;3-ketosphingos…	0.12204	0.16428	0.18895	0.19728	0.19683	0.19689	FALSE				FALSE
916	annotated	No Fragments	2-Hydroxydecanedioic acid;2-hydroxy-decanedioic acid;3-Hydroxysebacic acid;3-hydroxy-sebacic acid;Coryneine	0.12168	0.27691	0.31386	0.3051	0.30309	0.30242	FALSE				FALSE
735	annotated	Annotate in FrAnK	4,8 Dimethylnonanoyl carnitine;(S)-10,16-Dihydroxyhexadecanoic acid;10,16-Dihydroxyhexadecanoic acid;10,16-dihydroxy-palmitic acid;Undecanoylcarnitine;Ustilic acid A;3,12-dihydroxy palmitic acid;4,12-dihydroxy-hexadecanoic acid;9,10-dihydroxy-hexadecanoic acid;9,16-dihydroxy-palmitic acid	0.12168	0.11831	0.1189	0.11609	0.11967	0.12005	FALSE				FALSE
1033	annotated	No Fragments	4-O-alpha-D-Galactopyranosylcalystegine B2;6-oxo-famciclovir;Streptobiosamine	0.12115	0.10072	0.19683	0.20514	0.20352	0.20658	FALSE				FALSE
2693	annotated	Annotate in FrAnK	0	0.12096	0.10012	0.11144	0.11569	0.15262	0.15216	FALSE				FALSE
718	annotated	No Fragments	4,8 Dimethylnonanoyl carnitine;(S)-10,16-Dihydroxyhexadecanoic acid;10,16-Dihydroxyhexadecanoic acid;10,16-dihydroxy-palmitic acid;Undecanoylcarnitine;Ustilic acid A;3,12-dihydroxy palmitic acid;4,12-dihydroxy-hexadecanoic acid;9,10-dihydroxy-hexadecanoic acid;9,16-dihydroxy-palmitic acid	0.12055	0.10719	0.09906	0.096057	0.10469	0.10462	FALSE				FALSE
1650	annotated	Annotate in FrAnK	Pyrrolidine;3-Buten-1-amine	0.12037	0.14666	0.33174	0.47596	0.47392	0.47834	FALSE				FALSE
3030	annotated	Annotate in FrAnK	0	0.11937	0.12394	0.11542	0.13613	0.14967	0.15096	FALSE				FALSE
306	annotated	Annotate in FrAnK	0	0.11935	0.1709	0.17413	0.17954	0.18262	0.18208	FALSE				FALSE
1229	annotated	No Fragments	0	0.11924	0.10458	0.09676	0.095039	0.10623	0.1061	FALSE				FALSE
3427	annotated	No Fragments	0	0.11895	0.17497	0.31884	0.35396	0.36484	0.37042	FALSE				FALSE
757	annotated	Annotate in FrAnK	0	0.1185	0.10627	0.099792	0.11798	0.11976	0.11996	FALSE				FALSE
1563	identified	No Fragments	Norepinephrine;L-Noradrenaline;Pyridoxine;Pyridoxine;Pyridoxine;5-Hydroxydopamine;xi-5-Acetyltetrahydro-2(3H)-furanone;6-Acetyl-2,3-dihydro-2-(hydroxymethyl)-4(1H)-pyridinone;6-Hydroxydopamine;(±)-Furaneol;2,7-Oxepanedione;2-Ethyl-3,4-dihydroxyfuran;Osmundalactone;3-Hydroxy-4,5-dimethyl-2(5H)-furanone;5,6-Dihydro-4-methoxy-2H-pyran-2-one;L-erythro-5-(1-Hydroxyethyl)-2(5H)-furanone;xi-Norepinephri…	0.11825	0.16409	0.25325	0.35647	0.35721	0.35705	TRUE				FALSE
1118	annotated	Annotate in FrAnK	0	0.11815	0.13349	0.13105	0.20176	0.33587	0.33847	FALSE				FALSE
2947	annotated	No Fragments	0	0.11779	0.27961	0.34637	0.35006	0.35286	0.3525	FALSE				FALSE
88	annotated	No Fragments	0	0.11776	0.10166	0.5529	0.55807	0.55664	0.56613	FALSE				FALSE
3217	annotated	Annotate in FrAnK	0	0.11741	0.20575	0.19745	0.22202	0.32387	0.32672	FALSE				FALSE
1103	annotated	No Fragments	0	0.11705	0.17951	0.19217	0.19757	0.19587	0.19772	FALSE				FALSE
2123	annotated	No Fragments	0	0.117	0.099834	0.094795	0.10357	0.10501	0.10472	FALSE				FALSE
1515	identified	No Fragments	N-Glycolylneuraminic acid;Cyclic pyranopterin monophosphate;Precursor Z;8-Oxo-dGMP;Guanosine monophosphate;GMP;GMP;NeuNGc;N-Glycoloyl-neuraminate;8-Oxo-dGMP;Guanosine 3'-phosphate	0.11682	0.58277	0.53455	0.64079	0.64319	0.64235	TRUE				FALSE
2403	annotated	No Fragments	0	0.11676	0.10308	0.11203	0.11296	0.13653	0.1373	FALSE				FALSE
2679	annotated	No Fragments	0	0.11676	0.10308	0.11203	0.11296	0.13653	0.1373	FALSE				FALSE
2680	annotated	No Fragments	0	0.11676	0.10308	0.11203	0.11296	0.13653	0.1373	FALSE				FALSE
2659	annotated	Annotate in FrAnK	0	0.11673	0.096621	0.090525	0.14849	0.1515	0.16094	FALSE				FALSE
574	annotated	No Fragments	0	0.11659	0.17189	0.16407	0.32466	0.3298	0.34096	FALSE				FALSE
761	annotated	No Fragments	0	0.11638	0.28788	0.27532	0.29831	0.30927	0.31308	FALSE				FALSE
1075	annotated	Annotate in FrAnK	0	0.11634	0.12591	0.14656	0.14344	0.21262	0.21307	FALSE				FALSE
338	annotated	Annotate in FrAnK	0	0.11617	0.17316	0.19568	0.20631	0.20917	0.20884	FALSE				FALSE
800	annotated	No Fragments	0	0.11556	0.18359	0.16889	0.20691	0.20625	0.21909	FALSE				FALSE
2847	annotated	No Fragments	0	0.11536	0.32871	0.44127	0.45951	0.47927	0.47798	FALSE				FALSE
666	annotated	Annotate in FrAnK	0	0.11511	0.13111	0.15004	0.1907	0.21599	0.22179	FALSE				FALSE
894	annotated	Annotate in FrAnK	0	0.11508	0.096791	0.11539	0.15302	0.15849	0.15816	FALSE				FALSE
2523	annotated	Annotate in FrAnK	0	0.11482	0.79715	1.1212	1.1116	1.1022	1.099	FALSE				FALSE
1657	annotated	No Fragments	Butyric acid;Butanoic acid;Butyric acid;Isobutyric acid;2-Methylpropanoate;Isobutyric acid;Isopropyl formate;Propyl formate;Methyl propionate;formyl propionate;Ethyl acetate;Ethyl acetate;1-Hydroxy-2-butanone;Acetoin;Acetoin;3-Hydroxybutan-2-one ;(R)-Acetoin;3R-Hydroxybutan-2-one;(S)-Acetoin;1,4-Dioxane	0.1139	0.094989	0.12748	0.13062	0.22691	0.22623	FALSE				FALSE
268	annotated	No Fragments	Dichotosinin;Bidenoside B	0.11318	0.21376	0.46978	0.47509	0.51121	0.52756	FALSE				FALSE
2172	annotated	No Fragments	0	0.1127	0.12937	0.13996	0.14129	0.14563	0.14574	FALSE				FALSE
28	annotated+fragment	L-beta-Homoproline (C6H11NO2) Prob = 98.3600000000	L-Pipecolic acid;L-Pipecolate;Butyric acid;Butanoic acid;Butyric acid;Pipecolic acid;N4-Acetylaminobutanal;N4-Acetylaminobutanal;3-Acetamidobutanal;Isobutyric acid;2-Methylpropanoate;Isobutyric acid;Isopropyl formate;Vigabatrin;Vigabatrin;Propyl formate;D-Pipecolic acid;L-trans-4-Methyl-2-pyrrolidinecarboxylic acid;2-Pyrrolidineacetic acid;Methyl propionate;formyl propionate;Ethyl acetate;Ethyl a…	0.11263	0.13747	0.38552	0.3739	0.4044	0.4032	TRUE				FALSE
1323	annotated	No Fragments	Sonchuionoside C;Corchoionol C 9-glucoside;Citroside A	0.11252	0.12934	0.1207	0.12116	0.13995	0.14748	FALSE				FALSE
2308	annotated	No Fragments	0	0.11252	0.1759	0.22799	0.24914	0.25908	0.2583	FALSE				FALSE
1547	annotated	No Fragments	0	0.11094	0.1695	0.25517	0.28924	0.30336	0.30535	FALSE				FALSE
2694	annotated	No Fragments	0	0.11072	0.24063	0.23053	0.23557	0.25692	0.25681	FALSE				FALSE
3192	annotated	Annotate in FrAnK	0	0.11044	0.12196	0.13691	0.15568	0.16849	0.16923	FALSE				FALSE
[truncated: 394 more rows]

## Sheet: Significant identified and frag
Peak id	Final annotation	Identification	FrAnK Annotation	PiMP Annotation	Comp. 1	Comp. 2	Comp. 3	Comp. 4	Comp. 5	Comp. 6	Identified or fragment	max value Comp 1-4		Number of features either identified or annotated with fragmentation data and with latent variables 1, 2, 3 or 4 higher or equal to 1
19	N-Acetyl putrescine	annotated+fragment	N-acetyl putrescine (C6H14N2O) Prob = 97.9400000000	N-Acetylputrescinium;N-Acetylputrescine;N-Acetylputrescine;Dimethylethanolamine;N-Nitrosodi-n-propylamine	1.1617	1.5682	2.3309	2.2768	2.2635	2.259	TRUE	2.3309		0
23	Allopurinol	identified+fragment	Allopurinol (C5H4N4O) Prob = 93.4000000000	Hypoxanthine;Hypoxanthine;Hypoxanthine;Allopurinol	1.6531	1.3616	1.3242	1.2842	1.2757	1.2718	TRUE	1.6531		Number of features with a VIP score > 1 in latent variable 1, but not considered in this analysis
29	5'-Deoxy-5'-Methylthioadenosine	annotated+fragment	5'-Deoxy-5'-Methylthioadenosine (C11H15N5O3S) Prob = 97.7800000000	5'-Methylthioadenosine;5'-Methylthioadenosine	1.374	1.1327	1.074	1.1721	1.1621	1.1586	TRUE	1.374		495
61	L-beta-Homothreonine	annotated+fragment	L-beta-Homothreonine (C5H11NO3) Prob = 95.8400000000	Glycerol;Glycerol;1,4-Dideoxy-1,4-imino-D-ribitol;N-Lactoyl ethanolamine;L-2-Amino-5-hydroxypentanoic acid;N-Hydroxy-L-valine	5.0029	4.5754	4.4822	4.3555	4.3184	4.3101	TRUE	5.0029		100	%		Repeated results and media components are highlighted in red
66	L-Glutamic acid	identified	No Fragments	L-Glutamic acid;L-Glutamate;L-Glutamate;Glyceric acid;D-Glycerate;DL-Glutamate;DL-Glutamate;N-Acetylserine;N-Methyl-D-aspartic acid;N-Methyl-D-aspartic acid;D-2,3-Dihydroxypropanoic acid;L-Glyceric acid;L-4-Hydroxyglutamate semialdehyde;L-4-Hydroxyglutamate semialdehyde;3-(Carboxymethylamino)propanoic acid;N-lactoyl-Glycine;D-Glutamic acid;D-Glutamate;O-Acetylserine;O-Acetyl-L-serine;O-Acetyl-L-s…	0.64736	1.259	1.3252	1.4071	1.3965	1.3924	TRUE	1.4071
67	N2-Acetyl-L-lysine	identified	No Fragments	N-Alpha-acetyllysine;Glycyl-L-leucine;Glycyl-leucine;N6-Acetyl-L-lysine;N6-Acetyl-L-lysine;Glycyl-Isoleucine;Isoleucyl-Glycine;Leucyl-Glycine;Alanyl-Valine;(2R,3R,4R)-2-Amino-4-hydroxy-3-methylpentanoic acid;Valyl-Alanine;N-(2-Hydroxyethyl)-morpholine N-oxide;Fagomine;N-Hydroxy-L-isoleucine;Fagomine;N2-Acetyl-L-lysine;N2-Acetyl-L-lysine;6-Acetamido-3-aminohexanoate	0.37616	0.57218	1.1887	1.1625	1.1534	1.1506	TRUE	1.1887
92	(S)-2-Aminobutanoate	identified+fragment	gamma-Amino-n-butyric acid (C4H9NO2) Prob = 98.9800000000	L-Alpha-aminobutyric acid;(S)-2-Aminobutanoate;2S-amino-butanoic acid;D-Alpha-aminobutyric acid;D-2-Aminobutyrate;2R-amino-butanoic acid;Dimethylglycine;N,N-Dimethylglycine;Gamma-Aminobutyric acid;4-Aminobutanoate;4-amino-butanoic acid;4-Aminobutanoate;O-Acetylethanolamine;2-Aminoisobutyric acid;2-Amino-2-methylpropanoate;2-amino-isobutyric acid;Ethylene oxide/propylene oxide copolymer (avg m w 9…	1.4889	1.3099	1.6523	1.6021	1.5915	1.5867	TRUE	1.6523
241	N-Acetyl-DL-glutamic acid	identified+fragment	N-Acetyl-DL-glutamic acid (C7H11NO5) Prob = 98.3900000000	Citramalic acid;Citramalate;3-Hydroxyglutaric acid;Glutarylglycine;D-2-Hydroxyglutaric acid;L-2-Hydroxyglutaric acid;(R)-2-Hydroxyglutarate;2-Hydroxyglutarate;2-Hydroxyglutarate;D-Xylono-1,5-lactone;D-Xylonolactone;Ribonolactone;N-Acetylglutamic acid;1-piperideine-2-carboxylate;1-piperideine-6-carboxylate;L-Arabinono-1,5-lactone;L-threo-3-Methylmalate;D-erythro-3-Methylmalate;D-threo-3-Methylmala…	0.54447	0.4552	1.2668	1.2411	1.2491	1.2457	TRUE	1.2668
261	L-Valine	identified+fragment	Glycine-Betaine (C5H11NO2) Prob = 92.8500000000	L-Valine;L-Valine;Betaine;Betaine;Betaine;Propylene glycol;Propane-1,2-diol;Vaporole;Amyl nitrite;Amyl Nitrite;N-Methyl-a-aminoisobutyric acid;(S)-Propane-1,2-diol;(S)-Propane-1,2-diol;Norvaline;D-Norvaline;5-Aminopentanoic acid;5-Aminopentanoate;5-amino-pentanoic acid;D-Valine;(R)-Propane-1,2-diol;L-Norvaline;2S-amino-pentanoic acid;4-Methylaminobutyrate;2-Amino-2-methylbutanoate;Propane-1,3-dio…	1.1393	1.2443	1.1381	1.1069	1.0979	1.0946	TRUE	1.2443
280	Glutathione	annotated+fragment	Glutathione (C10H17N3O6S) Prob = 79.0600000000	Glutathione;Glutathione;Letrozole;Letrozole;Hallacridone;Aristolodione;Phenanthrene-4,5-dicarboxylate;Stealthin C	0.80841	1.1437	1.6937	1.6906	1.6763	1.6712	TRUE	1.6937
309	Adenosine 3'-monophosphate	identified+fragment	Adenosine 3'-monophosphate (C10H14N5O7P) Prob = 73.4100000000	Adenosine monophosphate;AMP;AMP;2-hydroxy-dAMP;2-Hydroxy-dAMP;Adenosine 2'-phosphate;2'-Deoxyguanosine 5'-monophosphate;dGMP;3'-AMP;3'-AMP;Adenosine 2'-phosphate;7-alpha-D-Ribosyladenine 5'-phosphate	1.0854	1.1725	1.073	1.0981	1.0889	1.0861	TRUE	1.1725
339	Guanine	identified	Annotate in FrAnK	2-Hydroxyadenine;8-Hydroxyadenine;Guanine;Guanine;Guanine	3.9797	3.2769	3.0026	2.9111	2.9097	2.901	TRUE	3.9797
347	L-Alanine	identified+fragment	D-ALANINE (C3H7NO2) Prob = 57.2600000000	Beta-Alanine;beta-Alanine;beta-Alanine;L-Alanine;L-Alanine;L-Alanine;Sarcosine;Sarcosine;D-Alanine;D-Alanine;Ethyl carbamate;Urethane;(alpha-D-mannosyl)7-beta-D-mannosyl-diacetylchitobiosyl-L-asparagine, isoform A (protein);Alanine;HMMF;2-Nitropropane	0.91463	0.94659	1.0955	1.0764	1.0711	1.0703	TRUE	1.0955
460	Isonicotinic acid	identified+fragment	Isonicotinic acid (C6H5NO2) Prob = 98.9700000000	Isonicotinic acid;Isonicotinic acid;Isonicotinic acid;Nicotinic acid;Nicotinate;Picolinic acid;Picolinic acid;Nitrobenzene;Nitrobenzene;2-Hydroxy-4-imino-2,5-cyclohexadienone;Nicotinate	2.2536	1.8772	1.7782	1.7561	1.7418	1.7365	TRUE	2.2536
467	L-Citrulline	identified	Annotate in FrAnK	Citrulline;L-Citrulline;L-Citrulline;L-Canaline;L-Canaline;Argininic acid;N-Nitrosodiethanolamine	1.0139	0.86684	0.8111	0.78693	0.80661	0.81082	TRUE	1.0139
504	L-beta-Homothreonine	annotated+fragment	L-beta-Homothreonine (C5H11NO3) Prob = 96.3400000000	Glycerol;Glycerol;1,4-Dideoxy-1,4-imino-D-ribitol;N-Lactoyl ethanolamine;L-2-Amino-5-hydroxypentanoic acid;N-Hydroxy-L-valine	1.4923	1.247	1.1908	1.2067	1.1965	1.193	TRUE	1.4923
528	L-beta-Homoisoleucine	annotated+fragment	L-beta-Homoisoleucine (C7H15NO2) Prob = 74.4300000000	3-Dehydroxycarnitine;2-amino-heptanoic acid;2R-aminoheptanoic acid;2S-aminoheptanoic acid	1.0484	0.86574	0.83698	0.82636	0.81934	0.81725	TRUE	1.0484
658	5'-Methylthioadenosine	identified	No Fragments	5'-Methylthioadenosine;5'-Methylthioadenosine;5'-Methylthioadenosine	1.3238	1.0917	1.0309	1.0697	1.0624	1.0602	TRUE	1.3238
958	1,4-Butanediamine	annotated+fragment	1,4-Butanediamine (C4H12N2) Prob = 98.7300000000	Putrescine;Putrescine;1,2-Diethylhydrazine	1.1295	0.94548	0.86494	1.1001	1.1192	1.1191	TRUE	1.1295
983	1,4-Butanediamine	annotated+fragment	1,4-Butanediamine (C4H12N2) Prob = 98.7100000000	Putrescine;Putrescine;1,2-Diethylhydrazine	0.79013	0.65502	0.61678	1.0155	1.0938	1.096	TRUE	1.0155
1077	1,4-Butanediamine	annotated+fragment	1,4-Butanediamine (C4H12N2) Prob = 98.6900000000	Putrescine;Putrescine;1,2-Diethylhydrazine	1.1	0.91021	0.85225	1.1115	1.1676	1.1646	TRUE	1.1115
1163	Deoxyadenosine monophosphate	identified	No Fragments	Deoxyadenosine monophosphate;dAMP;dAMP	1.4741	1.345	1.2303	1.2882	1.281	1.284	TRUE	1.4741
1252	Cytidine monophosphate	identified	No Fragments	Cytidine monophosphate;CMP;CMP;Cytidine 2'-phosphate;N4-Acetylcytidine;Cytidine 2'-phosphate;3'-CMP	1.9875	1.9481	1.7842	1.8431	1.8324	1.8293	TRUE	1.9875
1280	D-Pantothenic acid	annotated+fragment	D-PANTOTHENIC ACID (C9H17NO5) Prob = 98.9800000000	Pantothenic acid;2-O-Methyl-L-fucose;(R)-pantothenic Acid;Pantothenate;Digitalose;D-Thevetose	0.21239	0.86356	2.1616	2.0978	2.0799	2.0746	TRUE	2.1616
1302	N-Acetylornithine	identified	No Fragments	L-Theanine;Glycyl-Valine;1,4-Dideoxy-1,4-imino-D-ribitol;Valyl-Glycine;N-Lactoyl ethanolamine;L-2-Amino-5-hydroxypentanoic acid;N(5)-ethyl-L-glutamine;N5-Ethyl-L-glutamine;N-Acetylornithine;N-Acetylornithine;N-Acetylornithine;N-Hydroxy-L-valine	1.0969	1.1125	1.0538	1.0384	1.0373	1.0406	TRUE	1.1125
1443	Guanosine	identified	No Fragments	Guanosine;Guanosine;Guanosine;8-Hydroxy-deoxyguanosine;Isoguanosine	1.2277	1.0131	1.0257	1.0045	0.99592	0.99299	TRUE	1.2277
1593	L-Glutamic acid	identified	Annotate in FrAnK	L-Glutamic acid;L-Glutamate;Glycyl-Hydroxyproline;L-glycyl-L-hydroxyproline ;N-Acetylglutamine;N-Acetylglutamine;DL-Glutamate;DL-Glutamate;N-Acetylserine;N-Methyl-D-aspartic acid;N-Methyl-D-aspartic acid;L-4-Hydroxyglutamate semialdehyde;L-4-Hydroxyglutamate semialdehyde;3-(Carboxymethylamino)propanoic acid;N-lactoyl-Glycine;D-Glutamic acid;D-Glutamate;O-Acetylserine;O-Acetyl-L-serine;3-Aminopent…	0.93226	1.0482	1.586	1.5636	1.6623	1.6587	TRUE	1.586
1796	sn-Glycerol 3-phosphate	identified	No Fragments	2,3-Dihydroxyvaleric acid;2,3-dihydroxy-valeric acid;Glycerol 3-phosphate;sn-Glycerol 3-phosphate;sn-Glycerol 3-phosphate;Phenylglyoxylic acid;alpha-Oxo-benzeneacetic acid;1,4-Benzodioxin-2(3H)-one;1-Deoxy-D-xylulose;2,3-Dihydroxy-2-methylbutanoic acid;(R)-glycerol 1-acetate;(R)-2,3-Dihydroxy-isovalerate;(R)-2,3-Dihydroxy-3-methylbutanoate;Beta-Glycerophosphoric acid;Glycerol 2-phosphate;(E)-8-Hy…	1.6989	1.3996	1.3461	1.3585	1.3619	1.3578	TRUE	1.6989
1934	D-(+)-Malic acid	identified+fragment	D-(+)-Malic acid (C4H6O5) Prob = 79.0300000000	Malic acid;Malate;L-Malic acid;(S)-Malate;(S)-Malate;D-Malic acid;(R)-Malate;Velcorin;3-Dehydro-L-threonate	0.96074	1.1043	1.0531	1.0878	1.0904	1.0899	TRUE	1.1043
2043	2-Isopropylmalate	annotated+fragment	2-Isopropylmalate (C7H12O5) Prob = 81.0400000000	2-Isopropylmalic acid;alpha-Isopropylmalate;2-isopropyl-malic acid;3-Hydroxy-2-methylglutarate;3-Isopropylmalate;(2R,3S)-3-Isopropylmalate;2,3-Dimethyl-3-hydroxyglutaric acid;2,3-dimethyl-3-hydroxy-glutaric acid;(±)-Glycerol 1,2-diacetate;3-Propylmalate;(R)-2-(n-Propyl)-malate;2-Propylmalate;3-propylmalic acid	2.2672	2.086	1.9426	1.8888	1.8726	1.8677	TRUE	2.2672
2047	Pyrophosphate	identified	Annotate in FrAnK	Diphosphate;pyrophosphate	1.3921	1.1697	1.0823	1.053	1.0556	1.0627	TRUE	1.3921
2187	Citramalic acid	identified+fragment	Citramalic acid (C5H8O5) Prob = 97.9000000000	Citramalic acid;Citramalate;3-Hydroxyglutaric acid;D-2-Hydroxyglutaric acid;L-2-Hydroxyglutaric acid;(R)-2-Hydroxyglutarate;(R)-2-Hydroxyglutarate;2-Hydroxyglutarate;2-Hydroxyglutarate;D-Xylono-1,5-lactone;D-Xylonolactone;Ribonolactone;L-Arabinono-1,5-lactone;L-threo-3-Methylmalate;D-erythro-3-Methylmalate;D-threo-3-Methylmalate;L-Xylono-1,4-lactone;2-Dehydro-3-deoxy-L-arabinonate;D-Arabinono-1,4…	0.14323	1.1348	1.04	1.0844	1.0813	1.0806	TRUE	1.1348
2221	L-Glutamic acid	identified+fragment	L-Glu (C5H9NO4) Prob = 96.7200000000	L-Glutamic acid;L-Glutamate;L-Glutamate;DL-Glutamate;DL-Glutamate;N-Acetylserine;N-Methyl-D-aspartic acid;N-Methyl-D-aspartic acid;L-4-Hydroxyglutamate semialdehyde;L-4-Hydroxyglutamate semialdehyde;3-(Carboxymethylamino)propanoic acid;N-lactoyl-Glycine;D-Glutamic acid;D-Glutamate;O-Acetylserine;O-Acetyl-L-serine;O-Acetyl-L-serine;3-Aminopentanedioate;N-(Carboxymethyl)-D-alanine;L-threo-3-Methyla…	0.638	1.3542	1.3878	1.4286	1.4169	1.4126	TRUE	1.4286
2232	Mannitol	annotated+fragment	Mannitol (C6H14O6) Prob = 92.6000000000	Mannitol;Mannitol;Galactitol;Galactitol;Sorbitol;D-Sorbitol;L-Iditol;L-Iditol;L-Glucitol;D-Iditol	0.73933	0.64476	1.4013	1.3614	1.3555	1.3528	TRUE	1.4013
2253	Uracil	annotated+fragment	Uracil (C4H4N2O2) Prob = 78.2100000000	Uracil;Uracil;4-Carboxypyrazole;Maleic hydrazide	1.8643	1.6122	1.4803	1.4418	1.435	1.4312	TRUE	1.8643
2284	L-Glutamine	identified	No Fragments	L-Glutamine;L-Glutamine;L-Glutamine;Alanyl-Glycine;Alanylglycine;Ureidoisobutyric acid;3-Ureidoisobutyrate;D-Glutamine;D-Glutamine;Glutamine;Isoglutamine	0.62255	1.0408	1.0825	1.2382	1.3045	1.3068	TRUE	1.2382
2313	N-Acetyl-L-glutamate	identified	Annotate in FrAnK	Glutarylglycine;N-Acetylglutamic acid;N-Acetyl-L-glutamate;N-acetyl-L-glutamate;L-2-Amino-6-oxoheptanedioate;AminoDHQ	0.61249	0.50449	1.194	1.1627	1.1674	1.1643	TRUE	1.194
2393	Citric acid	identified+fragment	CITRATE (C6H8O7) Prob = 61.9500000000	Citric acid;Citrate;citrate;Isocitric acid;Isocitrate;D-threo-Isocitric acid;(1R,2S)-1-Hydroxypropane-1,2,3-tricarboxylate;Diketogulonic acid;(4R,5S)-4,5,6-Trihydroxy-2,3-dioxohexanoate;diketo-gulonic acid;D-Glucaro-1,4-lactone;2,3-Diketo-L-gulonate;(1R,2R)-Isocitric acid;5-Dehydro-4-deoxy-D-glucarate;2-Dehydro-3-deoxy-D-glucarate;2,5-Didehydro-D-gluconate;Carboxymethyloxysuccinate;(1S,2S)-1-Hydr…	0.13477	0.24179	1.0809	1.0522	1.045	1.0462	TRUE	1.0809
2489	Adenosine 5'-monophosphate	identified+fragment	Adenosine 5'-monophosphate (C10H14N5O7P) Prob = 74.8400000000	Adenosine monophosphate;AMP;AMP;2-hydroxy-dAMP;2-Hydroxy-dAMP;Adenosine 2'-phosphate;2'-Deoxyguanosine 5'-monophosphate;dGMP;3'-AMP;3'-AMP;Adenosine 2'-phosphate;7-alpha-D-Ribosyladenine 5'-phosphate	0.99884	1.132	1.038	1.0535	1.0449	1.0418	TRUE	1.132
2509	beta-D-Glucose	identified	Annotate in FrAnK	Levoinositol;D-chiro-Inositol;Beta-D-Glucose;beta-D-Glucose;D-Fructose;beta-D-Fructose;D-Mannose;D-Mannose;D-Galactose;alpha-D-Galactose;D-Glucose;D-Glucose;D-glucose;Myoinositol;myo-Inositol;3-Deoxyarabinohexonic acid;Scyllitol;Allose;L-Sorbose;alpha-L-Sorbopyranose;Dihydroxyacetone (dimer);Alpha-D-Glucopyranoside;L-Gulose;L-Gulose;L-Galactose;D-Galactose;Glycoprotein-phospho-D-mannose;Fructose-…	1.1747	1.0619	0.97236	0.95086	0.94269	0.94132	TRUE	1.1747
2518	Beta-D-Glucose	identified	No Fragments	Levoinositol;D-chiro-Inositol;Beta-D-Glucose;beta-D-Glucose;D-Fructose;beta-D-Fructose;D-Mannose;D-Mannose;D-Galactose;alpha-D-Galactose;D-Glucose;D-Glucose;D-glucose;Myoinositol;myo-Inositol;3-Deoxyarabinohexonic acid;Scyllitol;Allose;L-Sorbose;alpha-L-Sorbopyranose;Dihydroxyacetone (dimer);Alpha-D-Glucopyranoside;L-Gulose;L-Gulose;L-Galactose;D-Galactose;Glycoprotein-phospho-D-mannose;Fructose-…	1.0984	1.0435	0.95465	0.93486	0.92734	0.9272	TRUE	1.0984
2520		annotated+fragment	Chloramphenicol (C11H12Cl2N2O5) Prob = 81.9200000000	Chloramphenicol;Chloramphenicol	1.3835	1.4797	3.6243	3.515	3.4926	3.4927	TRUE	3.6243
2564	Allopurinol	identified+fragment	Allopurinol (C5H4N4O) Prob = 98.1400000000	Hypoxanthine;Hypoxanthine;Hypoxanthine;Allopurinol	1.7803	1.466	1.399	1.3564	1.3447	1.341	TRUE	1.7803
2592	Uridine 5'-monophosphate	identified	No Fragments	Uridine 5'-monophosphate;UMP;UMP;Uridine 2'-phosphate ;Uridine 2'-phosphate;3'-UMP;3'-UMP;Pseudouridine 5'-phosphate;Pseudouridine 5'-phosphate	1.5161	1.3782	1.2896	1.2691	1.2617	1.2591	TRUE	1.5161
3249		annotated+fragment	Chloramphenicol (C11H12Cl2N2O5) Prob = 92.0300000000	Chloramphenicol;Chloramphenicol	0.18905	0.73232	1.119	1.1111	1.1015	1.0986	TRUE	1.119
3754	Inosine	identified	No Fragments	Allopurinol riboside;Inosine;Inosine;Inosine;Arabinosylhypoxanthine	1.2183	1.0485	1.0685	1.0721	1.0689	1.0722	TRUE	1.2183
3756	L-2-Aminoadipate	identified	No Fragments	Aminoadipic acid;Aminoadipic acid;(±)-2,2'-Iminobispropanoic acid;Alanopine;Acetylhomoserine;Glutamate, gamma-methyl ester;N-acetylthreonine;N-methyl-L-glutamic Acid;N-Methyl-L-glutamate;3-Amino-2,3-dideoxy-scyllo-inosose;4-Methyl-L-glutamate;D-Alanyl-(R)-lactate;L-Glutamate methylester;L-2-Aminoadipate;L-2-Aminoadipate;beta-Alanopine;O-Acetyl-L-homoserine	1.2635	1.2534	1.5054	1.6005	1.6663	1.6666	TRUE	1.6005

## Sheet: Curated Significant identified 
Peak id	Metabolite	Metabolic pathway	Identification	FrAnK Annotation	PiMP Annotation	Comp. 1	Comp. 2	Comp. 3	Comp. 4	Comp. 5	Comp. 6	Identified or fragment	max value Comp 1-4	Number of features either identified or annotated with fragmentation data and with latent variables 1, 2, 3 or 4 higher or equal to 1				Count per pathway
92	(S)-2-Aminobutanoate	Amino acid metabolism	identified+fragment	gamma-Amino-n-butyric acid (C4H9NO2) Prob = 98.9800000000	L-Alpha-aminobutyric acid;(S)-2-Aminobutanoate;2S-amino-butanoic acid;D-Alpha-aminobutyric acid;D-2-Aminobutyrate;2R-amino-butanoic acid;Dimethylglycine;N,N-Dimethylglycine;Gamma-Aminobutyric acid;4-Aminobutanoate;4-amino-butanoic acid;4-Aminobutanoate;O-Acetylethanolamine;2-Aminoisobutyric acid;2-Amino-2-methylpropanoate;2-amino-isobutyric acid;Ethylene oxide/propylene oxide copolymer (avg m w 9…	1.4889	1.3099	1.6523	1.6021	1.5915	1.5867	TRUE	1.6523	0				Pathway	Counts
958	1,4-Butanediamine	Amino acid metabolism	annotated+fragment	1,4-Butanediamine (C4H12N2) Prob = 98.7300000000	Putrescine;Putrescine;1,2-Diethylhydrazine	1.1295	0.94548	0.86494	1.1001	1.1192	1.1191	TRUE	1.1295					Amino acid metabolism	18
2043	2-Isopropylmalate	Amino acid metabolism	annotated+fragment	2-Isopropylmalate (C7H12O5) Prob = 81.0400000000	2-Isopropylmalic acid;alpha-Isopropylmalate;2-isopropyl-malic acid;3-Hydroxy-2-methylglutarate;3-Isopropylmalate;(2R,3S)-3-Isopropylmalate;2,3-Dimethyl-3-hydroxyglutaric acid;2,3-dimethyl-3-hydroxy-glutaric acid;(±)-Glycerol 1,2-diacetate;3-Propylmalate;(R)-2-(n-Propyl)-malate;2-Propylmalate;3-propylmalic acid	2.2672	2.086	1.9426	1.8888	1.8726	1.8677	TRUE	2.2672					Nucleotide metabolism	10
29	5'-Deoxy-5'-Methylthioadenosine	Amino acid metabolism	annotated+fragment	5'-Deoxy-5'-Methylthioadenosine (C11H15N5O3S) Prob = 97.7800000000	5'-Methylthioadenosine;5'-Methylthioadenosine	1.374	1.1327	1.074	1.1721	1.1621	1.1586	TRUE	1.374					Glycolysis	1
658	5'-Methylthioadenosine	Amino acid metabolism	identified	No Fragments	5'-Methylthioadenosine;5'-Methylthioadenosine;5'-Methylthioadenosine	1.3238	1.0917	1.0309	1.0697	1.0624	1.0602	TRUE	1.3238					C5-Branched dibasic acid metabolism	1
309	Adenosine 3'-monophosphate	Nucleotide metabolism	identified+fragment	Adenosine 3'-monophosphate (C10H14N5O7P) Prob = 73.4100000000	Adenosine monophosphate;AMP;AMP;2-hydroxy-dAMP;2-Hydroxy-dAMP;Adenosine 2'-phosphate;2'-Deoxyguanosine 5'-monophosphate;dGMP;3'-AMP;3'-AMP;Adenosine 2'-phosphate;7-alpha-D-Ribosyladenine 5'-phosphate	1.0854	1.1725	1.073	1.0981	1.0889	1.0861	TRUE	1.1725					TCA cycle	1
2489	Adenosine 5'-monophosphate	Nucleotide metabolism	identified+fragment	Adenosine 5'-monophosphate (C10H14N5O7P) Prob = 74.8400000000	Adenosine monophosphate;AMP;AMP;2-hydroxy-dAMP;2-Hydroxy-dAMP;Adenosine 2'-phosphate;2'-Deoxyguanosine 5'-monophosphate;dGMP;3'-AMP;3'-AMP;Adenosine 2'-phosphate;7-alpha-D-Ribosyladenine 5'-phosphate	0.99884	1.132	1.038	1.0535	1.0449	1.0418	TRUE	1.132					Pantothenate and CoA biosynthesis	1
2564	Allopurinol	Nucleotide metabolism	identified+fragment	Allopurinol (C5H4N4O) Prob = 98.1400000000	Hypoxanthine;Hypoxanthine;Hypoxanthine;Allopurinol	1.7803	1.466	1.399	1.3564	1.3447	1.341	TRUE	1.7803					Butanoate metabolism	1
2509	beta-D-Glucose	Glycolysis	identified	Annotate in FrAnK	Levoinositol;D-chiro-Inositol;Beta-D-Glucose;beta-D-Glucose;D-Fructose;beta-D-Fructose;D-Mannose;D-Mannose;D-Galactose;alpha-D-Galactose;D-Glucose;D-Glucose;D-glucose;Myoinositol;myo-Inositol;3-Deoxyarabinohexonic acid;Scyllitol;Allose;L-Sorbose;alpha-L-Sorbopyranose;Dihydroxyacetone (dimer);Alpha-D-Glucopyranoside;L-Gulose;L-Gulose;L-Galactose;D-Galactose;Glycoprotein-phospho-D-mannose;Fructose-…	1.1747	1.0619	0.97236	0.95086	0.94269	0.94132	TRUE	1.1747					Redox response	1
2187	Citramalic acid	C5-Branched dibasic acid metabolism	identified+fragment	Citramalic acid (C5H8O5) Prob = 97.9000000000	Citramalic acid;Citramalate;3-Hydroxyglutaric acid;D-2-Hydroxyglutaric acid;L-2-Hydroxyglutaric acid;(R)-2-Hydroxyglutarate;(R)-2-Hydroxyglutarate;2-Hydroxyglutarate;2-Hydroxyglutarate;D-Xylono-1,5-lactone;D-Xylonolactone;Ribonolactone;L-Arabinono-1,5-lactone;L-threo-3-Methylmalate;D-erythro-3-Methylmalate;D-threo-3-Methylmalate;L-Xylono-1,4-lactone;2-Dehydro-3-deoxy-L-arabinonate;D-Arabinono-1,4…	0.14323	1.1348	1.04	1.0844	1.0813	1.0806	TRUE	1.1348					Drug metabolism - other enzymes	1
2393	Citric acid	TCA cycle	identified+fragment	CITRATE (C6H8O7) Prob = 61.9500000000	Citric acid;Citrate;citrate;Isocitric acid;Isocitrate;D-threo-Isocitric acid;(1R,2S)-1-Hydroxypropane-1,2,3-tricarboxylate;Diketogulonic acid;(4R,5S)-4,5,6-Trihydroxy-2,3-dioxohexanoate;diketo-gulonic acid;D-Glucaro-1,4-lactone;2,3-Diketo-L-gulonate;(1R,2R)-Isocitric acid;5-Dehydro-4-deoxy-D-glucarate;2-Dehydro-3-deoxy-D-glucarate;2,5-Didehydro-D-gluconate;Carboxymethyloxysuccinate;(1S,2S)-1-Hydr…	0.13477	0.24179	1.0809	1.0522	1.045	1.0462	TRUE	1.0809					Fructose and mannose metabolism	1
1252	Cytidine monophosphate	Nucleotide metabolism	identified	No Fragments	Cytidine monophosphate;CMP;CMP;Cytidine 2'-phosphate;N4-Acetylcytidine;Cytidine 2'-phosphate;3'-CMP	1.9875	1.9481	1.7842	1.8431	1.8324	1.8293	TRUE	1.9875					Global metabolism	1
1934	D-(+)-Malic acid	Butanoate metabolism	identified+fragment	D-(+)-Malic acid (C4H6O5) Prob = 79.0300000000	Malic acid;Malate;L-Malic acid;(S)-Malate;(S)-Malate;D-Malic acid;(R)-Malate;Velcorin;3-Dehydro-L-threonate	0.96074	1.1043	1.0531	1.0878	1.0904	1.0899	TRUE	1.1043					Glycerolipid metabolism	1
1280	D-Pantothenic acid	Pantothenate and CoA biosynthesis	annotated+fragment	D-PANTOTHENIC ACID (C9H17NO5) Prob = 98.9800000000	Pantothenic acid;2-O-Methyl-L-fucose;(R)-pantothenic Acid;Pantothenate;Digitalose;D-Thevetose	0.21239	0.86356	2.1616	2.0978	2.0799	2.0746	TRUE	2.1616
1163	Deoxyadenosine monophosphate	Nucleotide metabolism	identified	No Fragments	Deoxyadenosine monophosphate;dAMP;dAMP	1.4741	1.345	1.2303	1.2882	1.281	1.284	TRUE	1.4741
280	Glutathione	Redox response	annotated+fragment	Glutathione (C10H17N3O6S) Prob = 79.0600000000	Glutathione;Glutathione;Letrozole;Letrozole;Hallacridone;Aristolodione;Phenanthrene-4,5-dicarboxylate;Stealthin C	0.80841	1.1437	1.6937	1.6906	1.6763	1.6712	TRUE	1.6937
339	Guanine	Nucleotide metabolism	identified	Annotate in FrAnK	2-Hydroxyadenine;8-Hydroxyadenine;Guanine;Guanine;Guanine	3.9797	3.2769	3.0026	2.9111	2.9097	2.901	TRUE	3.9797
1443	Guanosine	Nucleotide metabolism	identified	No Fragments	Guanosine;Guanosine;Guanosine;8-Hydroxy-deoxyguanosine;Isoguanosine	1.2277	1.0131	1.0257	1.0045	0.99592	0.99299	TRUE	1.2277
3754	Inosine	Nucleotide metabolism	identified	No Fragments	Allopurinol riboside;Inosine;Inosine;Inosine;Arabinosylhypoxanthine	1.2183	1.0485	1.0685	1.0721	1.0689	1.0722	TRUE	1.2183
460	Isonicotinic acid	Drug metabolism - other enzymes	identified+fragment	Isonicotinic acid (C6H5NO2) Prob = 98.9700000000	Isonicotinic acid;Isonicotinic acid;Isonicotinic acid;Nicotinic acid;Nicotinate;Picolinic acid;Picolinic acid;Nitrobenzene;Nitrobenzene;2-Hydroxy-4-imino-2,5-cyclohexadienone;Nicotinate	2.2536	1.8772	1.7782	1.7561	1.7418	1.7365	TRUE	2.2536
3756	L-2-Aminoadipate	Amino acid metabolism	identified	No Fragments	Aminoadipic acid;Aminoadipic acid;(±)-2,2'-Iminobispropanoic acid;Alanopine;Acetylhomoserine;Glutamate, gamma-methyl ester;N-acetylthreonine;N-methyl-L-glutamic Acid;N-Methyl-L-glutamate;3-Amino-2,3-dideoxy-scyllo-inosose;4-Methyl-L-glutamate;D-Alanyl-(R)-lactate;L-Glutamate methylester;L-2-Aminoadipate;L-2-Aminoadipate;beta-Alanopine;O-Acetyl-L-homoserine	1.2635	1.2534	1.5054	1.6005	1.6663	1.6666	TRUE	1.6005
347	L-Alanine	Amino acid metabolism	identified+fragment	D-ALANINE (C3H7NO2) Prob = 57.2600000000	Beta-Alanine;beta-Alanine;beta-Alanine;L-Alanine;L-Alanine;L-Alanine;Sarcosine;Sarcosine;D-Alanine;D-Alanine;Ethyl carbamate;Urethane;(alpha-D-mannosyl)7-beta-D-mannosyl-diacetylchitobiosyl-L-asparagine, isoform A (protein);Alanine;HMMF;2-Nitropropane	0.91463	0.94659	1.0955	1.0764	1.0711	1.0703	TRUE	1.0955
528	L-beta-Homoisoleucine	Amino acid metabolism	annotated+fragment	L-beta-Homoisoleucine (C7H15NO2) Prob = 74.4300000000	3-Dehydroxycarnitine;2-amino-heptanoic acid;2R-aminoheptanoic acid;2S-aminoheptanoic acid	1.0484	0.86574	0.83698	0.82636	0.81934	0.81725	TRUE	1.0484
61	L-beta-Homothreonine	Amino acid metabolism	annotated+fragment	L-beta-Homothreonine (C5H11NO3) Prob = 95.8400000000	Glycerol;Glycerol;1,4-Dideoxy-1,4-imino-D-ribitol;N-Lactoyl ethanolamine;L-2-Amino-5-hydroxypentanoic acid;N-Hydroxy-L-valine	5.0029	4.5754	4.4822	4.3555	4.3184	4.3101	TRUE	5.0029
467	L-Citrulline	Amino acid metabolism	identified	Annotate in FrAnK	Citrulline;L-Citrulline;L-Citrulline;L-Canaline;L-Canaline;Argininic acid;N-Nitrosodiethanolamine	1.0139	0.86684	0.8111	0.78693	0.80661	0.81082	TRUE	1.0139
2221	L-Glutamic acid	Amino acid metabolism	identified+fragment	L-Glu (C5H9NO4) Prob = 96.7200000000	L-Glutamic acid;L-Glutamate;L-Glutamate;DL-Glutamate;DL-Glutamate;N-Acetylserine;N-Methyl-D-aspartic acid;N-Methyl-D-aspartic acid;L-4-Hydroxyglutamate semialdehyde;L-4-Hydroxyglutamate semialdehyde;3-(Carboxymethylamino)propanoic acid;N-lactoyl-Glycine;D-Glutamic acid;D-Glutamate;O-Acetylserine;O-Acetyl-L-serine;O-Acetyl-L-serine;3-Aminopentanedioate;N-(Carboxymethyl)-D-alanine;L-threo-3-Methyla…	0.638	1.3542	1.3878	1.4286	1.4169	1.4126	TRUE	1.4286
2284	L-Glutamine	Amino acid metabolism	identified	No Fragments	L-Glutamine;L-Glutamine;L-Glutamine;Alanyl-Glycine;Alanylglycine;Ureidoisobutyric acid;3-Ureidoisobutyrate;D-Glutamine;D-Glutamine;Glutamine;Isoglutamine	0.62255	1.0408	1.0825	1.2382	1.3045	1.3068	TRUE	1.2382
261	L-Valine	Amino acid metabolism	identified+fragment	Glycine-Betaine (C5H11NO2) Prob = 92.8500000000	L-Valine;L-Valine;Betaine;Betaine;Betaine;Propylene glycol;Propane-1,2-diol;Vaporole;Amyl nitrite;Amyl Nitrite;N-Methyl-a-aminoisobutyric acid;(S)-Propane-1,2-diol;(S)-Propane-1,2-diol;Norvaline;D-Norvaline;5-Aminopentanoic acid;5-Aminopentanoate;5-amino-pentanoic acid;D-Valine;(R)-Propane-1,2-diol;L-Norvaline;2S-amino-pentanoic acid;4-Methylaminobutyrate;2-Amino-2-methylbutanoate;Propane-1,3-dio…	1.1393	1.2443	1.1381	1.1069	1.0979	1.0946	TRUE	1.2443
2232	Mannitol	Fructose and mannose metabolism	annotated+fragment	Mannitol (C6H14O6) Prob = 92.6000000000	Mannitol;Mannitol;Galactitol;Galactitol;Sorbitol;D-Sorbitol;L-Iditol;L-Iditol;L-Glucitol;D-Iditol	0.73933	0.64476	1.4013	1.3614	1.3555	1.3528	TRUE	1.4013
19	N-Acetyl putrescine	Amino acid metabolism	annotated+fragment	N-acetyl putrescine (C6H14N2O) Prob = 97.9400000000	N-Acetylputrescinium;N-Acetylputrescine;N-Acetylputrescine;Dimethylethanolamine;N-Nitrosodi-n-propylamine	1.1617	1.5682	2.3309	2.2768	2.2635	2.259	TRUE	2.3309
241	N-Acetyl-DL-glutamic acid	Amino acid metabolism	identified+fragment	N-Acetyl-DL-glutamic acid (C7H11NO5) Prob = 98.3900000000	Citramalic acid;Citramalate;3-Hydroxyglutaric acid;Glutarylglycine;D-2-Hydroxyglutaric acid;L-2-Hydroxyglutaric acid;(R)-2-Hydroxyglutarate;2-Hydroxyglutarate;2-Hydroxyglutarate;D-Xylono-1,5-lactone;D-Xylonolactone;Ribonolactone;N-Acetylglutamic acid;1-piperideine-2-carboxylate;1-piperideine-6-carboxylate;L-Arabinono-1,5-lactone;L-threo-3-Methylmalate;D-erythro-3-Methylmalate;D-threo-3-Methylmala…	0.54447	0.4552	1.2668	1.2411	1.2491	1.2457	TRUE	1.2668
2313	N-Acetyl-L-glutamate	Amino acid metabolism	identified	Annotate in FrAnK	Glutarylglycine;N-Acetylglutamic acid;N-Acetyl-L-glutamate;N-acetyl-L-glutamate;L-2-Amino-6-oxoheptanedioate;AminoDHQ	0.61249	0.50449	1.194	1.1627	1.1674	1.1643	TRUE	1.194
1302	N-Acetylornithine	Amino acid metabolism	identified	No Fragments	L-Theanine;Glycyl-Valine;1,4-Dideoxy-1,4-imino-D-ribitol;Valyl-Glycine;N-Lactoyl ethanolamine;L-2-Amino-5-hydroxypentanoic acid;N(5)-ethyl-L-glutamine;N5-Ethyl-L-glutamine;N-Acetylornithine;N-Acetylornithine;N-Acetylornithine;N-Hydroxy-L-valine	1.0969	1.1125	1.0538	1.0384	1.0373	1.0406	TRUE	1.1125
67	N2-Acetyl-L-lysine	Amino acid metabolism	identified	No Fragments	N-Alpha-acetyllysine;Glycyl-L-leucine;Glycyl-leucine;N6-Acetyl-L-lysine;N6-Acetyl-L-lysine;Glycyl-Isoleucine;Isoleucyl-Glycine;Leucyl-Glycine;Alanyl-Valine;(2R,3R,4R)-2-Amino-4-hydroxy-3-methylpentanoic acid;Valyl-Alanine;N-(2-Hydroxyethyl)-morpholine N-oxide;Fagomine;N-Hydroxy-L-isoleucine;Fagomine;N2-Acetyl-L-lysine;N2-Acetyl-L-lysine;6-Acetamido-3-aminohexanoate	0.37616	0.57218	1.1887	1.1625	1.1534	1.1506	TRUE	1.1887
2047	Pyrophosphate	Global metabolism	identified	Annotate in FrAnK	Diphosphate;pyrophosphate	1.3921	1.1697	1.0823	1.053	1.0556	1.0627	TRUE	1.3921
1796	sn-Glycerol 3-phosphate	Glycerolipid metabolism	identified	No Fragments	2,3-Dihydroxyvaleric acid;2,3-dihydroxy-valeric acid;Glycerol 3-phosphate;sn-Glycerol 3-phosphate;sn-Glycerol 3-phosphate;Phenylglyoxylic acid;alpha-Oxo-benzeneacetic acid;1,4-Benzodioxin-2(3H)-one;1-Deoxy-D-xylulose;2,3-Dihydroxy-2-methylbutanoic acid;(R)-glycerol 1-acetate;(R)-2,3-Dihydroxy-isovalerate;(R)-2,3-Dihydroxy-3-methylbutanoate;Beta-Glycerophosphoric acid;Glycerol 2-phosphate;(E)-8-Hy…	1.6989	1.3996	1.3461	1.3585	1.3619	1.3578	TRUE	1.6989
2253	Uracil	Nucleotide metabolism	annotated+fragment	Uracil (C4H4N2O2) Prob = 78.2100000000	Uracil;Uracil;4-Carboxypyrazole;Maleic hydrazide	1.8643	1.6122	1.4803	1.4418	1.435	1.4312	TRUE	1.8643
2592	Uridine 5'-monophosphate	Nucleotide metabolism	identified	No Fragments	Uridine 5'-monophosphate;UMP;UMP;Uridine 2'-phosphate ;Uridine 2'-phosphate;3'-UMP;3'-UMP;Pseudouridine 5'-phosphate;Pseudouridine 5'-phosphate	1.5161	1.3782	1.2896	1.2691	1.2617	1.2591	TRUE	1.5161

## Sheet: Table  S2
Peak id	Metabolite	Identification	Latent variable 1	Latent variable 2	Latent variable 3	Latent variable 4		Table S2. List of intracellular metabolites with the highest level of annotation confidence (either having retention time and accurate mass matched to reference standards, or accurate mass and fragmentation pattern matched to metabolomics library data) and a VIP score above 1 in at least one of the four latent variables used to build the PLS-DA model to discriminate between two successful E. coli…
92	(S)-2-Aminobutanoate	identified+fragment	1.4889	1.3099	1.6523	1.6021
958	1,4-Butanediamine	annotated+fragment	1.1295	0.94548	0.86494	1.1001
2043	2-Isopropylmalate	annotated+fragment	2.2672	2.086	1.9426	1.8888
29	5'-Deoxy-5'-Methylthioadenosine	annotated+fragment	1.374	1.1327	1.074	1.1721
658	5'-Methylthioadenosine	identified	1.3238	1.0917	1.0309	1.0697
309	Adenosine 3'-monophosphate	identified+fragment	1.0854	1.1725	1.073	1.0981
2489	Adenosine 5'-monophosphate	identified+fragment	0.99884	1.132	1.038	1.0535
2564	Allopurinol	identified+fragment	1.7803	1.466	1.399	1.3564
2509	beta-D-Glucose	identified	1.1747	1.0619	0.97236	0.95086
2187	Citramalic acid	identified+fragment	0.14323	1.1348	1.04	1.0844
2393	Citric acid	identified+fragment	0.13477	0.24179	1.0809	1.0522
1252	Cytidine monophosphate	identified	1.9875	1.9481	1.7842	1.8431
1934	D-(+)-Malic acid	identified+fragment	0.96074	1.1043	1.0531	1.0878
1280	D-Pantothenic acid	annotated+fragment	0.21239	0.86356	2.1616	2.0978
1163	Deoxyadenosine monophosphate	identified	1.4741	1.345	1.2303	1.2882
280	Glutathione	annotated+fragment	0.80841	1.1437	1.6937	1.6906
339	Guanine	identified	3.9797	3.2769	3.0026	2.9111
1443	Guanosine	identified	1.2277	1.0131	1.0257	1.0045
3754	Inosine	identified	1.2183	1.0485	1.0685	1.0721
460	Isonicotinic acid	identified+fragment	2.2536	1.8772	1.7782	1.7561
3756	L-2-Aminoadipate	identified	1.2635	1.2534	1.5054	1.6005
347	L-Alanine	identified+fragment	0.91463	0.94659	1.0955	1.0764
528	L-beta-Homoisoleucine	annotated+fragment	1.0484	0.86574	0.83698	0.82636
61	L-beta-Homothreonine	annotated+fragment	5.0029	4.5754	4.4822	4.3555
467	L-Citrulline	identified	1.0139	0.86684	0.8111	0.78693
2221	L-Glutamic acid	identified+fragment	0.638	1.3542	1.3878	1.4286
2284	L-Glutamine	identified	0.62255	1.0408	1.0825	1.2382
261	L-Valine	identified+fragment	1.1393	1.2443	1.1381	1.1069
2232	Mannitol	annotated+fragment	0.73933	0.64476	1.4013	1.3614
19	N-Acetyl putrescine	annotated+fragment	1.1617	1.5682	2.3309	2.2768
241	N-Acetyl-DL-glutamic acid	identified+fragment	0.54447	0.4552	1.2668	1.2411
2313	N-Acetyl-L-glutamate	identified	0.61249	0.50449	1.194	1.1627
1302	N-Acetylornithine	identified	1.0969	1.1125	1.0538	1.0384
67	N2-Acetyl-L-lysine	identified	0.37616	0.57218	1.1887	1.1625
2047	Pyrophosphate	identified	1.3921	1.1697	1.0823	1.053
1796	sn-Glycerol 3-phosphate	identified	1.6989	1.3996	1.3461	1.3585
2253	Uracil	annotated+fragment	1.8643	1.6122	1.4803	1.4418
2592	Uridine 5'-monophosphate	identified	1.5161	1.3782	1.2896	1.2691
