# Supplementary material for: Streamlined identification of strain engineering targets for bioprocess improvement using metabolic pathway enrichment analysis
Source: Sci Rep. 2023 Aug 10;13:12990. doi: 10.1038/s41598-023-39661-x (PMC10415327; doi:10.1038/s41598-023-39661-x)
Supplement: Supplementary file 4 — Supplementary Information 4. [file 41598_2023_39661_MOESM4_ESM.xlsx]

## Sheet: Std1_2_20MAY19_20190611_110002
Standard mix number	Peak Num	Index	Peak Num	Index	Compound Name	Formula	Polarity	Compound Info	Detected m/z	Delta (ppm)	Expected RT	Actual RT	Adduct1 H+	Adduct2 NH4+	Adduct3 Na+	Frag1	Realm/z	Frag2	Real m/z	Frag3	Real m/z
Std_1_	Std_1_1	Std_1_1	1	1	Melatonin	C13H16N2O2	+		233.128	-0.02	4.29	4.42	1433430360	-	-	-	-	-	-	-	-
Std_1_	Std_1_2	Std_1_2	2	2	Phenylhydrazine	C6H8N2	+		109.076	0.44	4.8	4.88	2011117	-	-	-	-	-	-	-	-
Std_1_	Std_1_3	Std_1_3	3	3	Nicotinate	C6H5NO2	+		124.039	0.69	7.29	7.72	382842893	-	-	-	-	-	-	-	-
Std_1_	Std_1_4	Std_1_4	4	4	Pyridoxine	C8H11NO3	+		170.081	0.4	7.43	7.57	3043933300	-	-	-	-	-	-	-	-
Std_1_	Std_1_5	Std_1_5	5	5	riboflavin	C17H20N4O6	+	low conc (10fold)	377.145	-0.63	7.72	7.86	5896965	-	-	-	-	-	-	-	-
Std_1_	Std_1_6	Std_1_6	6	6	Adenine	C5H5N5	+		136.062	0.42	8.75	8.8	1030419400	-	-	-	-	-	-	-	-
Std_1_	Std_1_7	Std_1_7	7	7	Creatinine	C4H7N3O	+		114.066	0.24	8.98	9.03	1027578274	-	-	-	-	-	-	-	-
Std_1_	Std_1_8	Std_1_8	8	8	L-Phenylalanine	C9H11NO2	+		166.086	0.29	9.15	9.2	275813670	-	-	-	-	-	-	-	-
Std_1_	Std_1_9	Std_1_9	9	9	L-Leucine	C6H13NO2	+		132.102	0.18	9.61	9.64	125303010	-	-	-	-	-	-	-	-
Std_1_	Std_1_10	Std_1_10	10	10	Inosine	C10H12N4O5	+		269.088	-0.8	9.8	9.89	127930472	-	-	-	-	-	-	-	-
Std_1_	Std_1_11	Std_1_11	11	11	2-Phenylglycine	C8H9NO2	+	check RT	152.071	1.19	10.09	7.57	54038546	-	-	-	-	-	-	-	-
Std_1_	Std_1_12	Std_1_12	12	12	Selenomethionine	C5H11NO2Se	+		192.009	-0.02	10.09	10.06	1705783	-	-	-	-	-	-	-	-
Std_1_	Std_1_13	Std_1_13	13	13	L-Methionine	C5H11NO2S	+		150.058	0.36	10.18	10.16	280867812	-	-	-	-	-	-	-	-
Std_1_	Std_1_14	Std_1_14	14	14	Imidazole-4-acetate	C5H6N2O2	+		127.05	-0.14	10.4	10.48	1236926528	-	-	-	-	-	-	-	-
Std_1_	Std_1_15	Std_1_15	15	15	L-Tryptophan	C11H12N2O2	+		205.097	0.44	10.34	10.37	76349404	-	-	-	-	-	-	-	-
Std_1_	Std_1_16	Std_1_16	16	16	N-Acetyl-D-glucosamine	C8H15NO6	+		222.097	0	10.34	10.39	48219688	-	-	-	-	-	-	-	-
Std_1_	Std_1_17	Std_1_17	17	17	Cytidine	C9H13N3O5	+		244.093	-0.47	10.53	10.6	136020752	-	-	-	-	-	-	-	-
Std_1_	Std_1_18	Std_1_18	18	18	Guanine	C5H5N5O	+		152.057	0.3	11.09	11.11	23877726	-	-	-	-	-	-	-	-
Std_1_	Std_1_19	Std_1_19	19	19	L-Valine	C5H11NO2	+		118.086	-0.3	10.84	10.83	142825796	-	-	-	-	-	-	-	-
Std_1_	Std_1_20	Std_1_20	20	20	L-Proline	C5H9NO2	+		116.071	-0.09	11.01	11.02	663928113	-	-	-	-	-	-	-	-
Std_1_	Std_1_21	Std_1_21	21	21	sn-glycero-3-Phosphocholine	C8H20NO6P	+		258.11	-0.56	11.7	11.68	426399307	-	-	-	-	-	-	-	-
Std_1_	Std_1_22	Std_1_22	22	22	L-Threonine	C4H9NO3	+		120.066	0.39	12.12	12.02	32723409	-	-	-	-	-	-	-	-
Std_1_	Std_1_23	Std_1_23	23	23	trans-4-Hydroxy-L-proline	C5H9NO3	+		132.066	0.13	12.01	11.98	154335997	-	-	-	-	-	-	-	-
Std_1_	Std_1_24	Std_1_24	24	24	N2-Acetyl-L-lysine	C8H16N2O3	+		189.123	0.07	12.12	12.1	392388406	-	-	-	-	-	-	-	-
Std_1_	Std_1_25	Std_1_25	25	25	D-Glucosamine	C6H13NO5	+		180.087	-0.22	12.6	12.34	6127132	-	-	-	-	-	-	-	-
Std_1_	Std_1_26	Std_1_26	26	26	L-Glutamine	C5H10N2O3	+		147.076	-0.54	12.32	12.27	181698741	-	-	-	-	-	-	-	-
Std_1_	Std_1_27	Std_1_27	27	27	Taurine	C2H7NO3S	+		126.022	0.26	12.77	12.68	4571296	-	-	-	-	-	-	-	-
Std_1_	Std_1_28	Std_1_28	28	28	L-Aspartate	C4H7NO4	+		134.045	-0.34	12.28	12.31	4049163	-	-	-	-	-	-	-	-
Std_1_	Std_1_29	Std_1_29	29	29	L-Asparagine	C4H8N2O3	+		133.061	0.05	12.6	12.46	11380913	-	-	-	-	-	-	-	-
Std_1_	Std_1_30	Std_1_30	30	30	beta-Alanine	C3H7NO2	+		90.055	0.08	12.51	12.48	55146561	-	-	-	-	-	-	-	-
Std_1_	Std_1_31	Std_1_31	31	31	Glycine	C2H5NO2	+		76.0393	0.22	12.81	12.79	1141629	-	-	-	-	-	-	-	-
Std_1_	Std_1_32	Std_1_32	32	32	L-Serine	C3H7NO3	+		106.05	0.11	12.94	12.83	3435576	-	-	-	-	-	-	-	-
Std_1_	Std_1_33	Std_1_33	33	33	Ethanolamine phosphate	C2H8NO4P	+		142.026	0.62	12.47	12.55	2737134	-	-	-	-	-	-	-	-
Std_1_	Std_1_34	Std_1_34	34	34	L-Citrulline	C6H13N3O3	+		176.103	0.16	12.81	12.73	146444382	-	-	-	-	-	-	-	-
Std_1_	Std_1_35	Std_1_35	35	35	meso-2_6-Diaminoheptanedioate	C7H14N2O4	+		191.103	-0.01	13.9	13.78	8925949	-	-	-	-	-	-	-	-
Std_1_	Std_1_36	Std_1_36	36	36	L-Lysine	C6H14N2O2	+		147.113	-0.08	18.35	17.58	19337899	-	-	-	-	-	-	-	-
Std_1_	Std_1_37	Std_1_37	37	37	L-Arginine	C6H14N4O2	+		175.119	0.29	19.93	18.92	47919441	-	-	-	-	-	-	-	-
Std_1_	Std_1_38	Std_1_38	38	38	Phenolsulfonphthalein	C19H14O5S	-		353.049	1.3	5.69	5.94	177103211	-	-	-	-	-	-	-	-
Std_1_	Std_1_39	Std_1_39	39	39	Thymidine	C10H14N2O5	-		241.083	0.88	6.45	6.6	44713605	-	-	-	-	-	-	-	-
Std_1_	Std_1_40	Std_1_40	40	40	MOPS	C7H15NO4S	-		208.065	1	7.03	7.31	78731234	-	-	-	-	-	-	-	-
Std_1_	Std_1_41	Std_1_41	41	41	Pyruvate	C3H4O3	-		87.0088	0.25	8.17	8.36	12993065	-	-	-	-	-	-	-	-
Std_1_	Std_1_42	Std_1_42	42	42	Deoxyuridine	C9H12N2O5	-		227.068	1.11	7.65	7.75	33750078	-	-	-	-	-	-	-	-
Std_1_	Std_1_43	Std_1_43	43	43	4-Coumarate	C9H8O3	-		163.04	0.95	7.98	8.24	85610041	-	-	-	-	-	-	-	-
Std_1_	Std_1_44	Std_1_44	44	44	pyrazinoate	C5H4N2O2	-		123.02	0.59	8.55	8.75	9293043	-	-	-	-	-	-	-	-
Std_1_	Std_1_45	Std_1_45	45	45	(R)-3-Hydroxybutanoate	C4H8O3	-		103.04	0.24	8.84	9	17636117	-	-	-	-	-	-	-	-
Std_1_	Std_1_46	Std_1_46	46	46	3'_5'-Cyclic AMP	C10H12N5O6P	-		328.046	1.44	8.8	8.98	39753256	-	-	-	-	-	-	-	-
Std_1_	Std_1_47	Std_1_47	47	47	Uridine	C9H12N2O6	-		243.062	0.55	9.16	9.21	37959924	-	-	-	-	-	-	-	-
Std_1_	Std_1_48	Std_1_48	48	48	D-glucose	C6H12O6	-		179.056	1.25	12.59	12.52	714754	-	-	-	-	-	-	-	-
Std_1_	Std_1_49	Std_1_49	49	49	Orotate	C5H4N2O4	-		155.01	0.87	9.73	9.84	164481976	-	-	-	-	-	-	-	-
Std_1_	Std_1_50	Std_1_50	50	50	L-Rhamnose	C6H12O5	-		163.061	1.44	10.16	10.09	881857	-	-	-	-	-	-	-	-
Std_1_	Std_1_51	Std_1_51	51	51	Xanthine	C5H4N4O2	-		151.026	1.04	10.5	10.61	1322757	-	-	-	-	-	-	-	-
Std_1_	Std_1_52	Std_1_52	52	52	3_4-Dihydroxyphenylacetate	C8H8O4	-		167.035	1.23	11.82	11.89	4252426	-	-	-	-	-	-	-	-
Std_1_	Std_1_53	Std_1_53	53	53	Phthalate	C8H6O4	-		165.019	0.75	12.02	12.05	366628982	-	-	-	-	-	-	-	-
Std_1_	Std_1_54	Std_1_54	54	54	D-Gluconic acid	C6H12O7	-		195.051	1.25	11.9	11.95	24281639	-	-	-	-	-	-	-	-
Std_1_	Std_1_55	Std_1_55	55	55	UMP	C9H13N2O9P	-		323.029	1.43	11.61	11.67	9191651	-	-	-	-	-	-	-	-
Std_1_	Std_1_56	Std_1_56	56	56	L-Glutamate	C5H9NO4	-	care7.94	146.046	0.95	12.08	12.12	12708750	-	-	-	-	-	-	-	-
Std_1_	Std_1_57	Std_1_57	57	57	Methylmalonate	C4H6O4	-		117.019	0.01	12.36	12.43	189924899	-	-	-	-	-	-	-	-
Std_1_	Std_1_58	Std_1_58	58	58	CMP	C9H14N3O8P	-		322.045	1.74	12.19	12.24	8014362	-	-	-	-	-	-	-	-
Std_1_	Std_1_59	Std_1_59	59	59	(R)-2-Hydroxyglutarate	C5H8O5	-		147.03	0.8	12.44	12.47	101832704	-	-	-	-	-	-	-	-
Std_1_	Std_1_60	Std_1_60	60	60	L-Cysteate	C3H7NO5S	-		167.997	0.77	13	13.03	94162968	-	-	-	-	-	-	-	-
Std_1_	Std_1_61	Std_1_61	61	61	D-ribose 5-phosphate	C5H11O8P	-		229.012	0.97	12.5	12.56	2284048	-	-	-	-	-	-	-	-
Std_1_	Std_1_62	Std_1_62	62	62	Malonate	C3H4O4	-		103.004	-0.78	12.87	12.93	194074194	-	-	-	-	-	-	-	-
Std_1_	Std_1_63	Std_1_63	63	63	D-Galacturonate	C6H10O7	-		193.036	1	13.19	13.26	16054055	-	-	-	-	-	-	-	-
Std_1_	Std_1_64	Std_1_64	64	64	Fumarate	C4H4O4	-		115.004	0.09	13.1	13.16	4076599	-	-	-	-	-	-	-	-
Std_1_	Std_1_65	Std_1_65	65	65	D-glucose 6-phosphate	C6H13O9P	-		259.023	0.31	13.06	13.09	2807431	-	-	-	-	-	-	-	-
Std_1_	Std_1_66	Std_1_66	66	66	D-Galactarate	C6H10O8	-		209.03	1.01	13.57	13.64	13464638	-	-	-	-	-	-	-	-
Std_1_	Std_1_67	Std_1_67	67	67	Phosphoenolpyruvate	C3H5O6P	-		166.975	1.01	13.57	13.57	49300171	-	-	-	-	-	-	-	-
Std_1_	Std_1_68	Std_1_68	68	68	cis-Aconitate	C6H6O6	-		173.009	0.67	13.97	13.98	337670420	-	-	-	-	-	-	-	-
Std_1_	Std_1_69	Std_1_69	69	69	D-Erythrose	C4H8O4	-		119.035	0.18	10.37	10.38	2808627	-	-	-	-	-	-	-	-
Std_1_	Std_1_70	Std_1_70	70	70	Maltose	C12H22O11	-		341.109	1.38	12.93	12.86	2379661	-	-	-	-	-	-	-	-
Std_1_	Std_1_71	Std_1_71	71	71	2-oxobutanoate	C4H6O3	-		101.024	-0.94	6.58	6.88	34157985	-	-	-	-	-	-	-	-
Std_1_	Std_1_72	Std_1_72	72	72	2-Methylcitrate	C7H10O7	-		205.036	1.01	13.55	13.57	74627017	-	-	-	-	-	-	-	-
Std_1_	Std_1_73	Std_1_73	73	73	3-Hydroxyphenylacetate	C8H8O3	-		151.04	0.82	8.8	8.98	12991939	-	-	-	-	-	-	-	-
Std_2_	Std_2_1	Std_2_1	1	1	Thiopurine S-methylether	C6H6N4S	+		167.039	0.34	5.99	6.08	776824948	-	-	-	-	-	-	-	-
Std_2_	Std_2_2	Std_2_2	2	2	5'-Methylthioadenosine	C11H15N5O3S	+		298.097	-0.73	6.09	6.23	465338395	-	-	-	-	-	-	-	-
Std_2_	Std_2_3	Std_2_3	3	3	Nicotinamide	C6H6N2O	+		123.055	-0.12	6.51	6.6	1889272668	-	-	-	-	-	-	-	-
Std_2_	Std_2_4	Std_2_4	4	4	4-(beta-Acetylaminoethyl)imidazole	C7H11N3O	+		154.097	-0.3	6.8	6.89	3721422189	-	-	-	-	-	-	-	-
Std_2_	Std_2_5	Std_2_5	5	5	Pyridoxal	C8H9NO3	+	noisy	168.066	0.01	7.61	7.79	813976343	-	-	-	-	-	-	-	-
Std_2_	Std_2_6	Std_2_6	6	6	6-Methylaminopurine	C6H7N5	+		150.077	-0.09	7.26	7.41	1735521085	-	-	-	-	-	-	-	-
Std_2_	Std_2_7	Std_2_7	7	7	Deoxyadenosine	C10H13N5O3	+		252.109	-0.73	7.42	7.56	1123456590	-	-	-	-	-	-	-	-
Std_2_	Std_2_8	Std_2_8	8	8	Pantothenate	C9H17NO5	+		220.118	-0.06	8.21	8.43	798586663	-	-	-	-	-	-	-	-
Std_2_	Std_2_9	Std_2_9	9	9	Picolinic acid	C6H5NO2	+	noisy	124.039	0.51	8.33	8.56	26752015	-	-	-	-	-	-	-	-
Std_2_	Std_2_10	Std_2_10	10	10	thymine	C5H6N2O2	+		127.05	0.34	6.99	7.06	4590202	-	-	-	-	-	-	-	-
Std_2_	Std_2_11	Std_2_11	11	11	Adenosine	C10H13N5O4	+		268.104	-0.9	8.19	8.33	360226535	-	-	-	-	-	-	-	-
Std_2_	Std_2_12	Std_2_12	12	12	Hypoxanthine	C5H4N4O	+	low conc (10fold)	137.046	0.37	9.4	9.49	65468376	-	-	-	-	-	-	-	-
Std_2_	Std_2_13	Std_2_13	13	13	5-Oxoproline	C5H7NO3	+		130.05	0.44	9.67	9.77	31551430	-	-	-	-	-	-	-	-
Std_2_	Std_2_14	Std_2_14	14	14	HEPES	C8H18N2O4S	+		239.106	-0.58	9.61	9.68	173069632	-	-	-	-	-	-	-	-
Std_2_	Std_2_15	Std_2_15	15	15	L-Kynurenine	C10H12N2O3	+		209.092	0.31	9.67	9.68	72294544	-	-	-	-	-	-	-	-
Std_2_	Std_2_16	Std_2_16	16	16	Betaine	C5H11NO2	+		118.086	0.02	9.99	10.01	2580846268	-	-	-	-	-	-	-	-
Std_2_	Std_2_17	Std_2_17	17	17	cytosine	C4H5N3O	+		112.051	-0.22	10.22	10.24	570078912	-	-	-	-	-	-	-	-
Std_2_	Std_2_-	Std_2_18	-	18	FAD	C27H33N9O15P2	+		N	-	9.74	-	N	-	-	-	-	-	-	-	-
Std_2_	Std_2_18	Std_2_19	18	19	L-isoleucine	C6H13NO2	+	split?	132.102	-0.05	10.39	10.4	728373876	-	-	-	-	-	-	-	-
Std_2_	Std_2_19	Std_2_20	19	20	Methylcysteine	C4H9NO2S	+		136.043	0.25	10.52	10.51	73815440	-	-	-	-	-	-	-	-
Std_2_	Std_2_20	Std_2_21	20	21	Ala-Gly	C5H10N2O3	+		147.076	-0.02	10.74	10.74	32275612	-	-	-	-	-	-	-	-
Std_2_	Std_2_21	Std_2_22	21	22	Guanosine	C10H13N5O5	+		284.099	-0.78	11.04	11.02	4546162	-	-	-	-	-	-	-	-
Std_2_	Std_2_22	Std_2_23	22	23	dAMP	C10H14N5O6P	+		332.075	-0.57	10.55	10.7	13204423	-	-	-	-	-	-	-	-
Std_2_	Std_2_23	Std_2_24	23	24	N(pi)-Methyl-L-histidine	C7H11N3O2	+		170.092	-0.16	10.93	10.91	276357408	-	-	-	-	-	-	-	-
Std_2_	Std_2_24	Std_2_25	24	25	L-Carnitine	C7H15NO3	+		162.113	0.2	11.21	11.21	568713827	-	-	-	-	-	-	-	-
Std_2_	Std_2_25	Std_2_26	25	26	Eflornithine	C6H12F2N2O2	+		183.094	0.18	11.27	11.27	104105714	-	-	-	-	-	-	-	-
Std_2_	Std_2_26	Std_2_27	26	27	L-Tyrosine	C9H11NO3	+		182.081	0.29	11.33	11.31	18845156	-	-	-	-	-	-	-	-
Std_2_	Std_2_27	Std_2_28	27	28	4-Trimethylammoniobutanoate	C7H15NO2	+		146.118	1.56	11.1	11.1	5881134980	-	-	-	-	-	-	-	-
Std_2_	Std_2_-	Std_2_29	-	29	S-Adenosyl-L-homocysteine	C14H20N6O5S	+		N	-	10.99	-	N	-	-	-	-	-	-	-	-
Std_2_	Std_2_28	Std_2_30	28	30	AMP	C10H14N5O7P	+	low conc (10fold)	348.07	-1.1	11.21	11.33	1347878	-	-	-	-	-	-	-	-
Std_2_	Std_2_29	Std_2_31	29	31	Glycylglycine	C4H8N2O3	+		133.061	0.05	11.87	11.82	3359244	-	-	-	-	-	-	-	-
Std_2_	Std_2_30	Std_2_32	30	32	L-Alanine	C3H7NO2	+		90.055	0.33	12.29	12.25	13668486	-	-	-	-	-	-	-	-
Std_2_	Std_2_31	Std_2_33	31	33	Choline phosphate	C5H14NO4P	+		184.073	0.24	11.78	11.91	246368377	-	-	-	-	-	-	-	-
Std_2_	Std_2_32	Std_2_34	32	34	dCMP	C9H14N3O7P	+		308.064	-0.51	11.82	11.87	995749	-	-	-	-	-	-	-	-
Std_2_	Std_2_33	Std_2_35	33	35	L-2-Aminoadipate	C6H11NO4	+		162.076	0.16	12.1	12.16	4894103	-	-	-	-	-	-	-	-
Std_2_	Std_2_34	Std_2_36	34	36	L-homoserine	C4H9NO3	+		120.066	0.08	12.38	12.36	94683285	-	-	-	-	-	-	-	-
Std_2_	Std_2_35	Std_2_37	35	37	N-Acetylornithine	C7H14N2O3	+		175.108	0.22	12.29	12.25	184595685	-	-	-	-	-	-	-	-
Std_2_	Std_2_36	Std_2_38	36	38	4-Aminobutanoate	C4H9NO2	+		104.071	-0.47	12.54	12.51	142383544	-	-	-	-	-	-	-	-
Std_2_	Std_2_37	Std_2_39	37	39	L-Cystathionine	C7H14N2O4S	+		223.075	0.29	13.26	13.16	263893	-	-	-	-	-	-	-	-
Std_2_	Std_2_38	Std_2_40	38	40	Choline	C5H13NO	+		104.107	-0.4	17.43	16.91	321634181	-	-	-	-	-	-	-	-
Std_2_	Std_2_39	Std_2_41	39	41	1-Aminopropan-2-ol	C3H9NO	+		76.0757	0.11	18.75	17.31	24763548	-	-	-	-	-	-	-	-
Std_2_	Std_2_40	Std_2_42	40	42	L-Ornithine	C5H12N2O2	+		133.097	0.1	17.31	16.56	3036938	-	-	-	-	-	-	-	-
Std_2_	Std_2_41	Std_2_43	41	43	Taurocholate	C26H45NO7S	+		516.299	0.24	4.23	4.49	1120532	-	-	-	-	-	-	-	-
Std_2_	Std_2_42	Std_2_44	42	44	Lipoate	C8H14O2S2	+		207.051	0.81	4.42	4.61	382779	-	-	-	-	-	-	-	-
Std_2_	Std_2_43	Std_2_45	43	45	Phenylacetylglycine	C10H11NO3	+		194.081	0.59	5.79	5.85	474968736	-	-	-	-	-	-	-	-
Std_2_	Std_2_44	Std_2_46	44	46	Phenylpyruvate	C9H8O3	-		163.04	1.32	7.1	4.79	89995321	-	-	-	-	-	-	-	-
Std_2_	Std_2_45	Std_2_47	45	47	D-Threose	C4H8O4	-		119.035	-1.81	9.33	9.5	2434685	-	-	-	-	-	-	-	-
Std_2_	Std_2_46	Std_2_48	46	48	succinate semialdehyde	C4H6O3	-	split?	101.024	-2.75	9.35	9.48	267353997	-	-	-	-	-	-	-	-
Std_2_	Std_2_47	Std_2_49	47	49	N-Acetylglutamine	C7H12N2O4	-	noisy	187.072	0.02	9.66	9.78	72659801	-	-	-	-	-	-	-	-
Std_2_	Std_2_48	Std_2_50	48	50	3-(4-Hydroxyphenyl)pyruvate	C9H8O4	-		179.035	1.31	7.85	6.99	11849815	-	-	-	-	-	-	-	-
Std_2_	Std_2_49	Std_2_51	49	51	D-Ribose	C5H10O5	-		149.046	0.62	10.68	10.67	604283	-	-	-	-	-	-	-	-
Std_2_	Std_2_50	Std_2_52	50	52	FMN	C17H21N4O9P	-		455.098	0.36	9.71	9.89	290673	-	-	-	-	-	-	-	-
Std_2_	Std_2_51	Std_2_53	51	53	L-Gulono-1_4-lactone	C6H10O6	-		177.041	1.41	11.64	11.56	2696032	-	-	-	-	-	-	-	-
Std_2_	Std_2_52	Std_2_54	52	54	Orotidine	C10H12N2O8	-		287.052	0.66	11.03	11.09	35261308	-	-	-	-	-	-	-	-
Std_2_	Std_2_53	Std_2_55	53	55	N-Acetylneuraminate	C11H19NO9	-		308.099	1.85	11.34	11.39	2000035	-	-	-	-	-	-	-	-
Std_2_	Std_2_54	Std_2_56	54	56	dUMP	C9H13N2O8P	-		307.034	1.74	11.32	11.39	1638238	-	-	-	-	-	-	-	-
Std_2_	Std_2_55	Std_2_57	55	57	allantoin	C4H6N4O3	-		157.037	0.97	12.55	12.5	2562151	-	-	-	-	-	-	-	-
Std_2_	Std_2_56	Std_2_58	56	58	dIMP	C10H13N4O7P	-		331.045	1.7	11.56	11.66	333170	-	-	-	-	-	-	-	-
Std_2_	Std_2_57	Std_2_59	57	59	sn-Glycerol 3-phosphate	C3H9O6P	-		171.007	1.49	12.03	12.09	646559	-	-	-	-	-	-	-	-
Std_2_	Std_2_58	Std_2_60	58	60	sucrose	C12H22O11	-		341.11	1.74	12.37	12.35	5889218	-	-	-	-	-	-	-	-
Std_2_	Std_2_-	Std_2_61	-	61	D-Erythrose 4-phosphate	C4H9O7P	-		N	-	12.7	-	N	-	-	-	-	-	-	-	-
Std_2_	Std_2_59	Std_2_62	59	62	Succinate	C4H6O4	-		117.019	-0.12	12.43	12.48	141253761	-	-	-	-	-	-	-	-
Std_2_	Std_2_60	Std_2_63	60	63	D-Glucuronolactone	C6H8O6	-		175.025	0.52	12.81	10	1147794	-	-	-	-	-	-	-	-
Std_2_	Std_2_61	Std_2_64	61	64	Mesaconate	C5H6O4	-		129.019	0.72	5.73	5.97	22018292	-	-	-	-	-	-	-	-
Std_2_	Std_2_62	Std_2_65	62	65	2-Oxoglutarate	C5H6O5	-		145.014	0.67	7.64	7.88	112458298	-	-	-	-	-	-	-	-
Std_2_	Std_2_63	Std_2_66	63	66	GMP	C10H14N5O8P	-		362.051	0.92	12.51	12.56	150704	-	-	-	-	-	-	-	-
Std_2_	Std_2_64	Std_2_67	64	67	(S)-Malate	C4H6O5	-		133.014	0.5	12.97	12.99	23214296	-	-	-	-	-	-	-	-
Std_2_	Std_2_65	Std_2_68	65	68	Folate	C19H19N7O6	-		440.133	1.62	12.99	13.1	78698	-	-	-	-	-	-	-	-
Std_2_	Std_2_66	Std_2_69	66	69	3-Phospho-D-glycerate	C3H7O7P	-		184.986	1.04	13.14	13.19	139743	-	-	-	-	-	-	-	-
Std_2_	Std_2_67	Std_2_70	67	70	Oxalate	C2H2O4	-		88.9881	0.92	14.1	14.08	61233	-	-	-	-	-	-	-	-
Std_2_	Std_2_68	Std_2_71	68	71	citrate	C6H8O7	-		191.02	1.46	13.95	13.99	739727	-	-	-	-	-	-	-	-
Std_2_	Std_2_69	Std_2_72	69	72	(R)-Lactate	C3H6O3	-		89.0245	0.73	9.25	5.7	12633845	-	-	-	-	-	-	-	-
Std_3_	Std_3_1	Std_3_2	1	2	lipoamide	C8H15NOS2	+		206.067	0.25	4.56	4.72	840441936	-	-	-	-	-	-	-	-
Std_3_	Std_3_2	Std_3_3	2	3	2-Aminobutan-4-olide	C4H7NO2	+		102.055	0.22	6.28	6.71	33972373	-	-	-	-	-	-	-	-
Std_3_	Std_3_3	Std_3_5	3	5	Isonicotinic acid	C6H5NO2	+		124.039	0.26	7.52	7.81	2641687270	-	-	-	-	-	-	-	-
Std_3_	Std_3_4	Std_3_9	4	9	O-Acetylcarnitine	C9H17NO4	+	unstable	204.123	-0.16	9.61	9.66	5704790117	-	-	-	-	-	-	-	-
Std_3_	Std_3_5	Std_3_10	5	10	O-Acetyl-L-serine	C5H9NO4	+	not NacGlu unstable	148.06	-0.06	11.72	11.77	25552351	-	-	-	-	-	-	-	-
Std_3_	Std_3_6	Std_3_11	6	11	5-Aminolevulinate	C5H9NO3	+		132.066	0.13	11.6	11.54	544281115	-	-	-	-	-	-	-	-
Std_3_	Std_3_7	Std_3_12	7	12	gamma-L-Glutamyl-L-cysteine	C8H14N2O5S	+	unstable	251.069	-0.52	11.85	12.74	2303770	-	-	-	-	-	-	-	-
Std_3_	Std_3_8	Std_3_13	8	13	Acetylcholine	C7H15NO2	+	care:GSH	146.117	-0.74	13.52	13.17	2657896858	-	-	-	-	-	-	-	-
Std_3_	Std_3_9	Std_3_14	9	14	L-Cystine	C6H12N2O4S2	+		241.031	-0.75	12.91	12.87	14816479	-	-	-	-	-	-	-	-
Std_3_	Std_3_10	Std_3_15	10	15	Homocystine	C8H16N2O4S2	+		269.062	-0.74	12.85	12.79	4917212	-	-	-	-	-	-	-	-
Std_3_	Std_3_11	Std_3_16	11	16	Mercaptoethanol	C2H6OS	+		79.0212	0.16	6.43	6.52	2695416276	-	-	-	-	-	-	-	-
Std_3_	Std_3_12	Std_3_17	12	17	Glutathione disulfide	C20H32N6O12S2	+		613.159	-0.39	12.99	13.04	7090686	-	-	-	-	-	-	-	-
Std_3_	Std_3_-	Std_3_18	-	18	Benzoate	C7H6O2	+		N	-	6.14	-	N	-	-	-	-	-	-	-	-
Std_3_	Std_3_13	Std_3_19	13	19	D-Glucono-1_4-lactone	C6H10O6	+	not seen	179.055	0.22	7.97	8.02	4089291	-	-	-	-	-	-	-	-
Std_3_	Std_3_-	Std_3_21	-	21	Acetoacetate	C4H6O3	+	not seen	N	-	8.36	-	N	-	-	-	-	-	-	-	-
Std_3_	Std_3_14	Std_3_22	14	22	Maleic acid	C4H4O4	+	not seen	117.018	0.32	11.57	11.73	670989	-	-	-	-	-	-	-	-
Std_3_	Std_3_15	Std_3_23	15	23	D-Arabinose	C5H10O5	-		149.046	1.13	11.78	11.7	1460270	-	-	-	-	-	-	-	-
Std_3_	Std_3_16	Std_3_25	16	25	D-Fructose	C6H12O6	-	noisy	179.056	1.17	11.78	11.74	7271116	-	-	-	-	-	-	-	-
Std_3_	Std_3_17	Std_3_26	17	26	Orthophosphate	H3O4P	-	noisyNOT:2OGfrag	96.9696	-0.06	12.67	12.75	49587937	-	-	-	-	-	-	-	-
Std_3_	Std_3_18	Std_3_27	18	27	N-acetyl-L-glutamate	C7H11NO5	-		188.057	1.04	11.73	11.76	238746711	-	-	-	-	-	-	-	-
Std_3_	Std_3_19	Std_3_28	19	28	Itaconate	C5H6O4	-		129.019	0.24	12.47	12.5	692645373	-	-	-	-	-	-	-	-
Std_3_	Std_3_20	Std_3_29	20	29	D-Fructose 6-phosphate	C6H13O9P	-		259.022	0.19	12.58	12.63	48157672	-	-	-	-	-	-	-	-
Std_3_	Std_3_21	Std_3_30	21	30	Adenosine 2'_5'-bisphosphate	C10H15N5O10P2	-		426.023	1.26	12.73	12.75	9075680	-	-	-	-	-	-	-	-
Std_3_	Std_3_22	Std_3_33	22	33	2-phospho-D-glycerate	C3H7O7P	-		184.986	0.88	13.05	13.07	57723365	-	-	-	-	-	-	-	-
Std_3_	Std_3_23	Std_3_35	23	35	pyrophosphate	H4O7P2	-		176.936	1.35	12.69	12.75	3429644	-	-	-	-	-	-	-	-
